# Supplementary material for: Predicting the involvement of polyQ- and polyA in protein-protein interactions by their amino acid context
Source: Heliyon. 2024 Sep 14;10(18):e37861. doi: 10.1016/j.heliyon.2024.e37861 (PMC11422028; doi:10.1016/j.heliyon.2024.e37861)
Supplement: Multimedia component 6 [file mmc6.csv]

ac	polyQ	length	ppi	M10	M9	M8	M7	M6	M5	M4	M3	M2	M1	P1	P2	P3	P4	P5	P6	P7	P8	P9	P10	source
sp|O14512|SOCS7_HUMAN	180-187	8	0	V	P	L	G	R	L	S	R	G	E	P	P	P	P	P	P	P	P	G	P	-
sp|O14513|NCKP5_HUMAN	766-771	6	0	T	E	S	F	S	S	R	T	V	T	K	L	V	K	P	T	H	N	I	S	-
sp|O94911|ABCA8_HUMAN	1453-1458	6	0	E	P	S	T	G	M	D	P	E	G	A	I	R	A	T	F	R	N	T	E	-
sp|Q14766|LTBP1_HUMAN	159-164	6	0	S	G	G	G	S	R	L	Q	V	H	G	V	N	V	C	G	G	R	C	C	-
sp|Q15276|RABE1_HUMAN	32-37	6	0	E	K	I	N	A	E	F	L	R	A	E	F	N	Q	K	R	A	K	F	K	-
sp|Q86VQ1|GLCI1_HUMAN	521-531	11	0	S	T	A	G	S	M	E	A	S	V	E	L	Q	G	E	D	H	I	S	A	-
sp|Q8WTW3|COG1_HUMAN	104-108	5	0	G	S	A	A	P	R	P	P	R	A	P	S	Q	E	K	F	Y	S	M	A	-
sp|Q8WV24|PHLA1_HUMAN	186-207	22	0	E	E	G	L	L	L	I	P	P	K	G	P	A	E	P	S	Q	P	S	G	-
sp|Q96GM5|SMRD1_HUMAN	106-117	12	0	M	D	Q	S	R	K	R	P	A	P	N	R	N	H	N	A	K	K	K	K	-
sp|Q96JE9|MAP6_HUMAN	50-54	5	0	P	G	A	P	P	Q	P	P	P	P	P	A	L	A	P	P	S	A	R	A	-
sp|Q9P0W2|HM20B_HUMAN	249-253	5	0	A	L	E	E	R	R	T	L	A	L	A	V	R	Q	A	L	T	A	S	F	-
sp|O60309|L37A3_HUMAN	360-365	6	0	P	M	E	H	E	L	S	I	S	E	P	S	E	S	S	R	E	V	E	S	-
sp|Q8IZL2|MAML2_HUMAN	450-457	8	0	A	A	N	R	Q	Q	H	A	R	M	P	T	N	W	S	A	L	P	S	S	-
sp|Q8IZL2|MAML2_HUMAN	588-621	34	0	Q	N	K	P	S	L	L	H	Y	T	S	S	I	S	A	Q	Q	Q	Q	Q	-
sp|Q8IZL2|MAML2_HUMAN	627-633	7	0	Q	Q	Q	Q	Q	S	S	I	S	A	S	S	I	S	A	Q	Q	Q	Q	Q	-
sp|Q8IZL2|MAML2_HUMAN	639-665	27	0	Q	Q	Q	Q	Q	S	S	I	S	A	P	S	S	Q	P	A	Q	S	L	P	-
sp|Q8IZL2|MAML2_HUMAN	693-698	6	0	P	L	P	L	Q	Q	K	L	L	L	P	I	A	G	M	G	Y	Q	V	S	-
sp|Q8IZL2|MAML2_HUMAN	706-715	10	0	Q	N	Q	P	I	A	G	M	G	Y	H	S	V	V	G	Q	N	T	G	P	-
sp|Q9UHY1|NRBP_HUMAN	413-417	5	0	P	L	T	A	F	G	L	P	R	P	E	E	V	T	S	P	V	V	P	P	-
sp|Q9UIQ6|LCAP_HUMAN	800-806	7	1	R	L	V	T	R	V	F	K	L	L	T	W	T	D	E	G	T	P	S	M	int3d
sp|Q9UKV0|HDAC9_HUMAN	54-62	9	0	K	Q	L	Q	Q	E	L	L	L	I	L	L	I	A	E	F	Q	K	Q	H	-
sp|Q9UKV0|HDAC9_HUMAN	108-113	6	0	E	L	L	E	K	E	Q	K	L	E	E	V	E	R	H	R	R	E	Q	Q	-
sp|Q9UKV0|HDAC9_HUMAN	465-470	6	0	P	Q	S	T	L	A	Q	L	V	I	F	L	E	K	Q	K	Q	Y	Q	Q	-
sp|Q9UKV0|HDAC9_HUMAN	475-481	7	0	Q	Q	Q	H	Q	Q	F	L	E	K	I	H	M	N	K	L	L	S	K	S	-
sp|O43752|STX6_HUMAN	158-163	6	0	Q	R	A	N	S	H	F	I	E	E	L	I	V	E	Q	Q	D	E	Q	L	-
sp|O75460|ERN1_HUMAN	470-480	11	0	F	I	I	T	Y	P	L	S	M	H	K	E	L	E	K	I	Q	L	L	Q	-
sp|O75460|ERN1_HUMAN	487-495	9	0	Q	Q	F	Q	K	E	L	E	K	I	L	P	F	H	P	P	G	D	T	A	-
sp|O95785|WIZ_HUMAN	624-629	6	0	R	E	A	L	Q	A	V	E	A	T	L	R	G	M	V	P	I	V	L	V	-
sp|Q13772|NCOA4_HUMAN	86-91	6	0	L	I	Y	Q	L	K	E	E	T	L	L	Y	S	L	L	G	Q	F	N	C	-
sp|Q8IZD4|DCP1B_HUMAN	252-261	10	0	E	T	V	E	P	P	Q	T	L	H	E	K	L	P	I	R	Q	G	V	V	-
sp|Q8IZD4|DCP1B_HUMAN	460-464	5	0	Q	E	L	L	K	K	L	Q	I	V	L	H	A	S	N	R	P	A	L	A	-
sp|Q8NC60|NOA1_HUMAN	92-98	7	0	E	P	Q	P	T	R	E	K	Q	L	E	E	E	E	R	Q	R	Q	Q	R	-
sp|Q96JA4|M4A14_HUMAN	600-605	6	0	Q	T	D	K	E	Q	N	S	K	K	T	E	D	Q	P	A	Q	E	K	K	-
sp|Q96JA4|M4A14_HUMAN	647-652	6	0	P	K	L	L	C	Q	D	S	E	S	F	W	Q	F	H	K	G	N	L	Q	-
sp|Q9Y6Q9|NCOA3_HUMAN	976-983	8	0	N	S	I	P	G	A	R	P	V	L	M	R	P	G	E	I	P	M	G	M	-
sp|Q9Y6Q9|NCOA3_HUMAN	1248-1278	31	0	F	R	Q	Q	R	V	A	M	M	M	A	F	S	P	P	P	N	V	T	A	-
sp|O15417|TNC18_HUMAN	917-922	6	0	F	L	R	Q	Q	E	F	L	Y	L	A	L	E	L	Q	R	S	A	Q	L	-
sp|P10589|COT1_HUMAN	40-43	4	0	A	R	G	G	G	G	G	A	G	E	A	G	S	G	A	P	H	T	P	Q	-
sp|P39748|FEN1_HUMAN	110-115	6	1	R	S	E	R	R	A	E	A	E	K	A	A	G	A	E	Q	E	V	E	K	int3d
sp|P55055|NR1H2_HUMAN	173-178	6	1	E	Q	I	R	K	K	K	I	R	K	S	Q	S	Q	S	P	V	G	P	Q	int3d
sp|Q5VTL8|PR38B_HUMAN	24-28	5	0	P	Q	H	Q	A	A	A	A	A	A	C	G	G	G	G	A	T	K	P	A	-
sp|Q7RTS1|BHA15_HUMAN	151-158	8	0	G	L	E	G	P	G	P	K	L	Y	V	A	G	G	A	L	G	A	T	E	-
sp|Q8NI99|ANGL6_HUMAN	230-235	6	0	L	D	P	A	P	E	P	Q	R	D	E	P	M	A	S	P	M	P	A	G	-
sp|Q96CN4|EVI5L_HUMAN	442-447	6	0	D	L	Q	K	A	Q	S	T	I	R	E	N	P	R	L	T	E	D	F	V	-
sp|Q96EG3|ZN837_HUMAN	238-241	4	0	A	R	C	G	K	R	F	R	P	N	A	G	K	S	P	P	V	C	P	E	-
sp|Q9BPW4|APOL4_HUMAN	98-103	6	0	P	Y	V	A	I	E	D	K	D	M	F	R	E	W	F	L	K	E	F	P	-
sp|A6NJG6|ARGFX_HUMAN	136-140	5	0	F	R	N	R	R	F	K	L	K	K	S	A	K	Q	R	N	Q	I	L	P	-
sp|O76031|CLPX_HUMAN	258-264	7	0	P	H	G	N	A	L	G	A	S	M	I	P	Q	E	K	R	G	G	E	V	-
sp|O94769|ECM2_HUMAN	263-267	5	0	R	P	G	E	E	R	R	L	A	H	G	R	E	E	E	E	D	E	E	E	-
sp|O94916|NFAT5_HUMAN	662-666	5	0	S	S	H	L	P	S	E	N	E	K	P	K	A	Y	N	P	E	T	L	T	-
sp|O94916|NFAT5_HUMAN	739-743	5	0	V	N	L	S	Q	L	T	E	A	S	S	P	L	Q	E	Q	A	Q	T	L	-
sp|O94916|NFAT5_HUMAN	751-756	6	0	Q	Q	Q	S	P	L	Q	E	Q	A	I	S	S	N	I	F	P	S	P	N	-
sp|O94916|NFAT5_HUMAN	879-888	10	0	H	P	Q	S	E	N	T	L	S	N	V	M	E	S	S	A	A	M	V	M	-
sp|O94916|NFAT5_HUMAN	1248-1266	19	0	I	V	A	M	Q	S	N	S	P	S	S	I	L	F	S	N	Q	N	T	M	-
sp|O94916|NFAT5_HUMAN	1301-1306	6	0	F	N	P	N	Q	N	P	M	A	N	S	I	F	H	Q	Q	S	N	M	A	-
sp|O94916|NFAT5_HUMAN	1390-1395	6	0	S	M	S	A	L	Q	T	S	I	N	S	P	L	Y	S	P	Q	N	N	M	-
sp|Q2M2I8|AAK1_HUMAN	462-466	5	0	G	L	P	A	Q	A	Q	A	T	P	L	F	L	K	Q	Q	Q	Q	Q	Q	-
sp|Q2M2I8|AAK1_HUMAN	471-477	7	0	P	Q	H	Q	Q	Q	L	F	L	K	P	P	P	A	Q	Q	Q	P	A	G	-
sp|Q2M2I8|AAK1_HUMAN	491-501	11	0	A	Q	Q	Q	P	A	G	T	F	Y	A	V	H	P	A	T	Q	K	P	A	-
sp|Q2M2I8|AAK1_HUMAN	524-529	6	0	Q	F	P	V	V	S	Q	G	G	S	N	F	Y	Q	Q	Q	Q	Q	Q	Q	-
sp|Q2M2I8|AAK1_HUMAN	533-546	14	0	S	Q	Q	Q	L	M	Q	N	F	Y	L	A	T	A	L	H	Q	Q	Q	L	-
sp|Q2M2I8|AAK1_HUMAN	573-578	6	0	L	Q	Q	K	P	T	M	A	A	G	P	A	A	A	P	Q	P	A	P	A	-
sp|Q86SQ0|PHLB2_HUMAN	703-707	5	0	L	D	N	C	P	E	S	M	R	E	L	K	R	D	A	D	L	L	D	V	-
sp|Q8TF21|ANR24_HUMAN	1095-1099	5	0	E	A	L	R	D	Q	V	K	D	L	E	A	A	R	D	H	S	S	V	V	-
sp|Q9GZV5|WWTR1_HUMAN	194-198	5	0	V	S	Q	P	N	L	V	M	N	H	M	A	P	S	T	L	S	Q	Q	N	-
sp|Q9GZV5|WWTR1_HUMAN	228-233	6	0	L	M	S	M	P	N	A	L	T	T	K	L	R	L	Q	R	I	Q	M	E	-
sp|Q9HAT2|SIAE_HUMAN	427-432	6	0	H	K	G	L	L	N	L	T	Y	Y	K	K	D	N	K	I	F	E	I	S	-
sp|B2RXF0|T229A_HUMAN	189-200	12	0	R	L	R	Y	G	R	Q	R	R	R	R	R	G	A	L	P	V	P	P	G	-
sp|O75179|ANR17_HUMAN	897-907	11	0	Q	Y	L	E	V	K	A	Q	R	I	H	L	G	L	L	T	P	V	G	V	-
sp|Q5VXU9|SHOC1_HUMAN	735-739	5	0	E	L	Q	C	Q	I	L	S	W	M	I	K	V	L	I	I	I	R	M	D	-
sp|Q6PK81|ZN773_HUMAN	113-118	6	0	A	S	V	E	V	P	S	S	N	V	H	C	G	E	K	P	L	K	R	Q	-
sp|Q96HQ0|ZN419_HUMAN	125-130	6	0	A	S	V	G	L	L	S	S	N	I	H	C	G	E	K	P	L	K	R	Q	-
sp|Q9NRD0|FBX8_HUMAN	12-16	5	0	G	Q	G	L	W	R	V	V	R	N	E	G	Y	S	E	Q	G	Y	L	T	-
sp|P0DV77|TPRX2_HUMAN	82-86	5	0	R	A	K	L	A	R	E	R	R	L	R	V	P	G	Q	R	G	R	G	A	-
sp|Q08999|RBL2_HUMAN	815-821	7	0	V	A	I	Q	Q	I	S	P	G	G	S	V	T	S	S	S	N	R	P	R	-
sp|Q15435|PP1R7_HUMAN	9-13	5	0	-	-	M	A	A	E	R	G	A	G	E	M	M	E	V	D	R	R	V	E	-
sp|Q5VTY9|HHAT_HUMAN	228-232	5	0	P	I	L	S	F	S	E	F	I	K	E	H	D	S	L	K	A	S	L	C	-
sp|P54253|ATX1_HUMAN	197-225	29	0	L	S	Q	T	P	G	H	K	A	E	H	L	S	R	A	P	G	L	I	T	-
sp|Q13495|MAMD1_HUMAN	492-502	11	0	S	L	T	P	T	S	N	L	L	S	A	N	V	I	F	K	P	I	S	S	-
sp|Q13495|MAMD1_HUMAN	595-606	12	0	T	A	S	S	T	A	T	A	T	L	P	D	H	S	S	F	L	L	Q	Q	-
sp|Q13495|MAMD1_HUMAN	615-620	6	0	Q	Q	P	D	H	S	S	F	L	L	P	Q	R	F	Q	R	S	V	A	S	-
sp|Q8TC92|ENOX1_HUMAN	478-483	6	0	Q	Q	L	Q	F	L	Q	Q	T	M	L	L	T	I	Q	E	E	L	N	N	-
sp|Q99424|ACOX2_HUMAN	341-345	5	0	S	D	P	E	A	K	V	L	D	Y	K	L	F	P	Q	L	A	I	S	Y	-
sp|Q9BTC0|DIDO1_HUMAN	1536-1540	5	0	K	S	S	L	P	K	A	E	L	F	S	A	D	K	P	A	S	L	P	P	-
sp|P01574|IFNB_HUMAN	67-72	6	1	M	N	F	D	I	P	E	E	I	K	K	E	D	A	A	L	T	I	Y	E	int3d
sp|P18858|DNLI1_HUMAN	902-907	6	0	Q	V	A	C	L	Y	R	K	Q	S	G	E	D	S	G	S	D	P	E	D	-
sp|P19012|K1C15_HUMAN	360-365	6	1	L	A	E	T	E	C	R	Y	A	T	G	L	I	G	G	L	E	A	Q	L	int3d
sp|P20963|CD3Z_HUMAN	65-70	6	1	F	S	R	S	A	D	A	P	A	Y	L	Y	N	E	L	N	L	G	R	R	int3d
sp|Q5T5C0|STXB5_HUMAN	22-27	6	0	G	L	T	A	G	S	S	S	A	S	H	P	P	G	N	R	E	P	E	I	-
sp|Q8IV76|PASD1_HUMAN	479-485	7	0	E	L	Q	E	P	C	V	A	F	N	E	Q	H	L	K	E	Q	Q	R	Q	-
sp|Q8IV76|PASD1_HUMAN	562-570	9	0	Q	M	L	Q	K	E	P	E	E	E	P	L	K	H	N	V	I	V	G	N	-
sp|Q8TF01|PNISR_HUMAN	16-21	6	0	G	Q	P	W	Q	Q	W	P	L	N	S	F	Q	H	Q	Q	D	P	S	Q	-
sp|Q92945|FUBP2_HUMAN	631-635	5	0	A	W	E	E	Y	Y	K	K	I	G	P	G	A	P	P	Q	Q	D	Y	T	-
sp|Q92945|FUBP2_HUMAN	704-711	8	0	G	P	G	G	P	Q	P	P	P	T	-	-	-	-	-	-	-	-	-	-	-
sp|Q9UGU0|TCF20_HUMAN	166-170	5	0	Y	T	G	P	F	S	P	G	S	A	A	S	S	Q	Q	Q	Q	Q	Q	V	-
sp|Q9UGU0|TCF20_HUMAN	174-186	13	0	S	A	Q	Y	Q	Q	Q	A	S	S	L	Y	Q	S	H	Q	P	L	P	Q	-
sp|Q9UGU0|TCF20_HUMAN	310-322	13	0	F	E	Q	A	K	I	P	Q	G	T	H	P	S	Q	H	V	M	Q	Y	T	-
sp|Q9UGU0|TCF20_HUMAN	1088-1093	6	0	G	L	N	S	Q	L	H	Y	K	R	P	E	E	Y	K	D	W	S	S	G	-
sp|Q9UGU0|TCF20_HUMAN	1550-1555	6	0	K	G	R	P	I	G	S	V	N	K	P	P	P	P	P	P	Q	P	P	Q	-
sp|Q9UGU0|TCF20_HUMAN	1770-1777	8	0	S	K	T	D	T	E	E	E	E	E	R	S	L	A	A	H	P	R	F	K	-
sp|Q02410|APBA1_HUMAN	38-45	8	0	D	L	E	H	P	E	V	E	E	E	H	Y	V	G	R	H	Q	R	G	R	-
sp|Q07954|LRP1_HUMAN	798-801	4	0	P	I	F	E	I	R	M	Y	D	A	V	G	T	N	K	C	R	V	N	N	-
sp|Q8NHQ8|RASF8_HUMAN	350-355	6	0	L	T	K	E	L	R	Q	V	N	L	T	G	T	K	V	T	V	L	P	A	-
sp|Q9H013|ADA19_HUMAN	522-527	6	0	Y	C	Y	N	G	M	C	L	T	Y	L	W	G	P	G	A	R	P	A	P	-
sp|Q9H5N1|RABE2_HUMAN	106-113	8	0	S	Y	E	A	Q	I	T	A	L	K	D	C	E	E	K	E	R	E	L	G	-
sp|O43283|M3K13_HUMAN	638-643	6	0	Y	P	S	L	H	H	H	N	S	L	P	P	P	A	M	S	Q	S	H	H	-
sp|P58215|LOXL3_HUMAN	293-298	6	0	P	G	P	V	Y	A	A	S	S	G	S	K	P	Q	G	E	A	R	V	R	-
sp|Q7Z478|DHX29_HUMAN	501-508	8	0	F	I	A	K	L	L	N	K	L	K	H	S	E	N	K	R	E	N	S	E	-
sp|Q99719|SEPT5_HUMAN	364-369	6	1	R	M	Q	E	M	L	Q	R	M	K	-	-	-	-	-	-	-	-	-	-	int3d
sp|O15400|STX7_HUMAN	50-57	8	0	G	T	P	Q	D	S	P	E	L	R	Y	T	N	Q	L	A	K	E	T	D	-
sp|O15400|STX7_HUMAN	218-223	6	1	A	N	V	E	N	A	E	V	H	V	L	S	R	A	A	D	Y	Q	R	K	int3d
sp|O95479|G6PE_HUMAN	524-529	6	0	E	F	S	S	G	R	L	F	F	S	L	V	P	G	P	G	P	A	P	M	-
sp|P22528|SPR1B_HUMAN	4-8	5	0	-	-	-	-	-	-	-	M	S	S	P	C	T	P	P	P	Q	L	Q	Q	-
sp|P22528|SPR1B_HUMAN	15-23	9	0	Q	Q	K	Q	P	C	T	P	P	P	P	C	Q	P	P	P	Q	E	P	C	-
sp|P42566|EPS15_HUMAN	388-395	8	0	Q	R	E	N	T	N	L	Q	K	L	E	L	L	D	E	L	D	E	Q	K	-
sp|P51587|BRCA2_HUMAN	2159-2164	6	0	I	K	V	S	P	Y	L	S	Q	F	L	V	L	G	T	K	V	S	L	V	-
sp|P78424|PO6F2_HUMAN	178-196	19	0	N	L	Q	A	T	S	S	L	N	S	P	P	P	S	T	N	Q	H	P	Q	-
sp|P78424|PO6F2_HUMAN	214-221	8	0	H	P	Q	P	A	P	Q	A	P	S	P	T	P	P	Q	Q	P	P	P	A	-
sp|P78424|PO6F2_HUMAN	247-252	6	0	A	P	T	S	Q	L	Q	Q	A	P	P	H	S	H	S	Q	N	Q	N	Q	-
sp|Q4G0X9|CCD40_HUMAN	245-250	6	0	H	P	R	E	G	D	L	P	V	F	P	S	T	E	E	G	A	M	A	E	-
sp|Q86SS6|SYT9_HUMAN	184-189	6	0	L	N	L	S	N	P	D	F	N	I	E	Q	L	T	G	I	G	R	I	K	-
sp|Q8NFW5|DMBX1_HUMAN	25-30	6	0	N	S	L	S	A	M	Y	N	L	H	A	Q	H	A	P	D	Y	R	P	S	-
sp|Q9NSY1|BMP2K_HUMAN	429-434	6	0	P	E	I	L	L	G	Q	G	P	P	H	R	V	L	Q	Q	L	Q	Q	G	-
sp|Q9NSY1|BMP2K_HUMAN	439-443	5	0	Q	Q	P	P	Q	Q	H	R	V	L	G	D	W	R	L	Q	Q	L	H	L	-
sp|Q9NSY1|BMP2K_HUMAN	460-486	27	0	Q	L	H	L	Q	H	R	H	P	H	H	H	H	H	H	H	H	H	L	L	-
sp|Q9NSY1|BMP2K_HUMAN	509-517	9	0	A	Y	M	Q	Q	Y	Q	H	A	T	F	L	M	H	S	V	Y	Q	P	Q	-
sp|Q9NSY1|BMP2K_HUMAN	554-559	6	0	F	F	Q	Q	Q	M	L	A	Q	H	A	S	P	E	Y	L	T	S	P	Q	-
sp|Q9NSY1|BMP2K_HUMAN	869-873	5	0	G	A	V	P	F	F	A	V	R	A	E	K	N	E	K	N	L	P	Q	H	-
sp|Q9NSY1|BMP2K_HUMAN	1140-1145	6	0	E	L	V	V	Q	S	I	T	P	H	P	V	E	L	D	P	F	G	A	A	-
sp|Q9UPT8|ZC3H4_HUMAN	568-573	6	0	P	M	P	V	H	E	P	L	S	P	D	M	Y	N	K	K	I	P	S	L	-
sp|Q9UPT8|ZC3H4_HUMAN	774-778	5	0	S	A	Q	R	A	L	Y	L	R	I	E	E	E	E	R	A	R	R	L	A	-
sp|A0A1B0GUI7|BRDOS_HUMAN	30-34	5	0	R	Y	R	D	T	S	L	L	I	W	K	L	E	S	V	P	P	G	T	Y	-
sp|P18433|PTPRA_HUMAN	717-722	6	0	K	G	M	I	S	I	I	A	A	V	S	G	N	H	P	I	T	V	H	C	-
sp|Q5XKE5|K2C79_HUMAN	382-387	6	1	L	Q	G	E	A	D	A	A	K	K	T	A	I	A	E	A	E	Q	R	G	int3d
sp|Q63HN1|S31F2_HUMAN	476-479	4	0	V	M	P	W	M	P	T	A	L	D	A	L	P	G	T	V	T	E	H	P	-
sp|Q7Z6R9|AP2D_HUMAN	99-104	6	0	A	Y	S	L	N	S	L	H	H	S	I	H	H	G	E	P	T	D	F	I	-
sp|Q9BWU1|CDK19_HUMAN	372-381	10	0	D	D	P	E	E	K	G	D	K	N	P	T	A	P	P	Q	Q	A	A	A	-
sp|P34932|HSP74_HUMAN	534-537	4	1	V	D	Q	E	E	P	H	V	E	E	T	P	A	E	N	K	A	E	S	E	int3d
sp|P38567|HYALP_HUMAN	173-178	6	0	V	Y	K	N	R	S	I	E	L	V	L	S	L	T	E	A	T	E	K	A	-
sp|Q0P6D6|CCD15_HUMAN	167-171	5	0	E	D	E	E	N	Q	N	E	L	F	A	L	S	E	T	M	K	Q	A	R	-
sp|Q0P6D6|CCD15_HUMAN	281-285	5	0	K	G	K	E	D	L	F	G	R	G	A	I	H	S	E	D	K	N	K	P	-
sp|Q76L83|ASXL2_HUMAN	172-181	10	0	S	K	K	A	L	K	Q	A	L	K	C	R	P	S	I	S	I	S	S	N	-
sp|Q8TAE8|G45IP_HUMAN	136-139	4	1	A	K	M	P	Q	M	I	V	N	W	R	E	N	W	E	K	A	Q	A	D	int3d
sp|Q96KN4|LRAT1_HUMAN	237-242	6	0	K	A	G	G	E	V	P	A	G	T	Y	Y	L	K	V	H	L	G	E	N	-
sp|Q9NWH9|SLTM_HUMAN	712-715	4	0	I	A	R	E	R	E	E	L	R	R	L	R	Y	E	Q	E	K	R	N	S	-
sp|Q9UPR3|SMG5_HUMAN	806-811	6	0	I	A	Q	S	E	Q	E	S	L	L	F	R	M	A	Q	E	E	A	R	R	-
sp|Q14289|FAK2_HUMAN	232-237	6	1	L	K	P	K	Q	F	R	K	M	I	Y	A	S	L	R	E	E	E	C	V	int3d
sp|Q14839|CHD4_HUMAN	1906-1912	7	0	L	A	N	R	A	P	E	P	T	P	-	-	-	-	-	-	-	-	-	-	-
sp|Q8NFD5|ARI1B_HUMAN	190-214	25	0	A	H	H	L	H	H	H	H	A	L	H	P	I	S	N	N	N	S	L	G	-
sp|Q8NFD5|ARI1B_HUMAN	657-662	6	0	G	R	T	P	G	A	M	A	G	M	M	P	P	Q	Y	G	Q	Q	G	V	-
sp|Q8NFD5|ARI1B_HUMAN	677-681	5	0	Y	G	Q	Q	G	V	S	G	Y	C	P	Y	Y	S	Q	Q	P	Q	P	P	-
sp|Q8NFD5|ARI1B_HUMAN	2241-2246	6	0	S	F	L	E	D	G	V	T	M	A	H	N	L	M	H	M	Q	P	P	P	paralog
sp|Q99638|RAD9A_HUMAN	205-210	6	1	T	E	M	C	L	G	E	E	D	F	E	G	V	A	I	T	F	C	L	K	int3d
sp|Q5SQ80|A20A2_HUMAN	701-707	7	0	A	L	E	T	V	Q	N	D	L	S	E	M	K	E	M	Y	Q	N	A	E	-
sp|Q70EL2|UBP45_HUMAN	290-295	6	0	C	Q	K	A	P	R	F	K	D	F	E	L	L	H	Y	L	L	D	A	V	paralog
sp|Q8TE12|LMX1A_HUMAN	257-265	9	0	R	A	K	M	K	K	L	A	R	R	N	T	Q	R	L	S	S	A	Q	T	-
sp|Q9BY15|AGRE3_HUMAN	603-608	6	0	F	I	F	L	V	Y	C	L	L	S	Y	Q	K	W	F	R	E	I	V	K	-
sp|O95487|SC24B_HUMAN	246-252	7	0	H	P	S	P	L	P	P	L	P	S	S	L	S	G	Y	S	T	L	T	W	-
sp|O95487|SC24B_HUMAN	492-497	6	0	Q	P	S	N	P	V	Y	S	G	F	Y	P	G	V	N	Q	L	S	S	S	-
sp|P07476|INVO_HUMAN	85-90	6	0	C	E	Q	Q	Q	K	E	P	Q	E	H	W	E	Q	H	E	E	Y	Q	K	-
sp|P07476|INVO_HUMAN	237-242	6	0	E	Q	Q	E	G	Q	L	E	L	P	L	E	L	S	E	Q	Q	E	G	Q	-
sp|P07476|INVO_HUMAN	445-449	5	0	E	Q	E	G	Q	L	K	H	L	E	L	E	V	P	E	Q	Q	V	G	Q	-
sp|P07476|INVO_HUMAN	572-576	5	0	K	G	E	V	L	L	P	V	E	H	E	V	Q	W	P	P	K	H	K	-	-
sp|P23763|VAMP1_HUMAN	35-40	6	1	P	P	N	M	T	S	N	R	R	L	V	E	E	V	V	D	I	I	R	V	int3d
sp|P54259|ATN1_HUMAN	484-502	19	0	P	P	V	S	T	H	H	H	H	H	H	H	G	N	S	G	P	P	P	P	-
sp|Q07890|SOS2_HUMAN	970-975	6	0	R	K	V	A	E	I	T	G	E	I	P	Y	C	L	R	I	E	P	D	M	paralog
sp|Q7Z745|MRO2B_HUMAN	1191-1197	7	0	C	P	W	S	H	R	R	H	V	M	I	P	D	P	C	R	L	S	T	A	-
sp|Q8IUG5|MY18B_HUMAN	1643-1650	8	0	E	N	T	S	V	R	W	E	L	G	K	E	Q	E	A	S	Q	L	K	Q	-
sp|Q8NB25|F184A_HUMAN	716-721	6	0	I	Q	L	S	Q	S	Q	T	S	L	F	T	Q	E	R	Q	R	L	T	Q	-
sp|P22459|KCNA4_HUMAN	433-436	4	0	L	A	Q	Q	Q	G	G	G	N	G	A	M	S	F	A	I	L	R	I	I	paralog
sp|P25940|CO5A3_HUMAN	462-467	6	0	G	S	F	K	G	P	P	V	S	F	A	V	L	Q	Q	T	Q	L	S	M	-
sp|Q02833|RASF7_HUMAN	293-298	6	0	L	N	R	E	L	R	Q	C	N	L	T	G	A	A	L	P	P	P	P	R	-
sp|Q12802|AKP13_HUMAN	2588-2593	6	0	E	K	Q	R	Q	D	L	A	N	L	Y	L	E	E	K	R	R	R	E	R	-
sp|Q12802|AKP13_HUMAN	2627-2631	5	0	A	L	L	A	Q	R	E	E	E	V	D	L	E	K	E	R	E	E	L	Q	-
sp|Q12981|SEC20_HUMAN	151-155	5	0	S	L	M	G	I	S	R	M	M	A	S	E	E	A	M	Q	S	L	V	T	-
sp|Q13535|ATR_HUMAN	412-417	6	1	M	E	S	M	E	I	I	E	E	I	E	N	L	S	S	N	S	D	G	I	int3d
sp|Q2KHN1|RN151_HUMAN	135-140	6	0	G	T	L	A	E	H	R	Q	H	C	R	C	P	L	G	C	G	A	T	L	-
sp|Q5TA81|LCE2C_HUMAN	4-11	8	0	-	-	-	-	-	-	-	M	S	C	P	P	P	K	C	P	P	K	C	T	-
sp|Q96AQ1|CC74A_HUMAN	58-63	6	0	K	R	N	L	D	L	E	K	S	L	H	S	E	M	L	A	K	L	H	E	-
sp|Q9H6T3|RPAP3_HUMAN	276-281	6	1	T	E	G	E	R	K	Q	I	E	A	A	I	S	E	K	D	R	G	N	G	int3d
sp|Q9UHV7|MED13_HUMAN	448-451	4	0	G	Q	Q	G	Q	A	P	S	L	G	I	L	P	K	H	K	T	N	E	K	-
sp|P25440|BRD2_HUMAN	335-339	5	0	K	P	P	R	K	D	L	P	D	S	S	S	K	K	G	K	L	S	E	Q	-
sp|Q04724|TLE1_HUMAN	98-106	9	1	I	C	A	Q	V	I	P	F	L	S	A	V	E	R	A	K	Q	V	T	M	int3d
sp|Q04724|TLE1_HUMAN	125-131	7	1	T	M	A	E	L	N	A	I	I	G	H	L	S	H	G	H	G	P	P	V	int3d
sp|Q14103|HNRPD_HUMAN	262-268	7	0	C	E	I	K	V	A	M	S	K	E	W	G	S	R	G	G	F	A	G	R	-
sp|Q6ZWE6|PKHM3_HUMAN	169-175	7	0	W	R	V	V	L	K	T	T	P	L	P	L	L	Q	G	P	H	V	T	R	-
sp|Q8N4C8|MINK1_HUMAN	371-380	10	0	E	N	K	S	N	S	E	A	L	K	R	D	P	E	A	H	I	K	H	L	-
sp|Q8N4C8|MINK1_HUMAN	466-471	6	0	L	E	E	Q	R	Q	S	E	R	L	E	H	A	Y	L	K	S	L	Q	Q	-
sp|Q8N4C8|MINK1_HUMAN	480-495	16	0	Q	Q	E	H	A	Y	L	K	S	L	L	L	P	G	D	R	K	P	L	Y	-
sp|Q8NE18|NSUN7_HUMAN	416-421	6	0	I	S	V	D	K	L	H	V	L	A	L	T	H	A	M	K	F	T	K	A	-
sp|O75031|HSF2B_HUMAN	111-116	6	0	A	L	R	Q	Q	L	N	E	A	K	A	E	Y	C	T	E	M	G	A	A	-
sp|Q00577|PURA_HUMAN	294-303	10	0	K	Q	R	E	K	R	A	A	C	E	E	E	T	A	A	A	T	L	L	L	-
sp|Q76FK4|NOL8_HUMAN	250-255	6	0	R	R	V	I	E	R	P	P	L	T	K	R	T	C	D	S	I	T	P	S	-
sp|Q96JB5|CK5P3_HUMAN	137-141	5	0	P	S	L	K	K	Q	I	A	K	C	E	Y	S	R	K	E	E	E	C	Q	-
sp|Q9NRY4|RHG35_HUMAN	265-269	5	0	K	I	I	P	Y	F	E	A	L	K	I	A	T	A	K	D	K	Y	E	W	-
sp|Q9NRY4|RHG35_HUMAN	719-723	5	0	T	S	G	E	T	L	H	S	L	I	I	A	S	K	L	Q	C	V	F	L	-
sp|Q9ULQ1|TPC1_HUMAN	788-793	6	0	Q	E	W	Y	E	E	H	A	R	E	L	S	S	S	A	A	P	A	A	Q	-
sp|A6NFA1|TIKI2_HUMAN	478-482	5	0	T	A	K	P	P	F	Q	L	S	D	D	P	P	G	P	A	S	S	S	A	-
sp|P04198|MYCN_HUMAN	448-453	6	1	H	Q	L	L	L	E	K	E	K	L	L	L	K	K	I	E	H	A	R	T	int3d
sp|Q13075|BIRC1_HUMAN	1257-1261	5	0	G	I	Y	R	V	A	K	L	I	I	L	H	C	L	R	V	L	S	F	F	-
sp|Q5TCM9|LCE5A_HUMAN	4-11	8	0	-	-	-	-	-	-	-	M	S	C	P	P	P	K	C	T	P	K	C	P	-
sp|Q7Z3Y9|K1C26_HUMAN	341-348	8	1	L	A	E	T	E	G	N	Y	C	N	I	G	V	M	E	E	Q	L	Q	Q	int3d
sp|Q86WG5|MTMRD_HUMAN	959-964	6	0	S	I	T	K	E	K	K	I	T	M	N	M	Q	E	G	L	Q	I	T	S	-
sp|Q8N5Z5|KCD17_HUMAN	220-223	4	0	T	K	S	T	E	E	Q	L	E	E	E	E	E	V	E	E	V	E	V	E	-
sp|Q8NEZ2|VP37A_HUMAN	26-30	5	0	A	G	S	P	G	G	L	T	S	L	R	L	I	E	S	L	R	N	S	H	-
sp|Q8TES7|FBF1_HUMAN	615-619	5	0	A	Q	H	E	L	L	L	G	S	L	A	D	L	E	L	I	E	S	A	H	-
sp|Q8TES7|FBF1_HUMAN	1010-1016	7	0	Q	V	Q	A	E	Q	Q	A	R	L	E	R	L	R	K	Q	E	Q	H	M	-
sp|O94864|ST65G_HUMAN	84-90	7	0	R	R	L	R	N	L	I	A	T	A	T	E	G	V	K	T	E	E	S	E	-
sp|P42224|STAT1_HUMAN	271-276	6	1	N	W	F	T	I	V	A	E	S	L	L	K	K	L	E	E	L	E	Q	K	int3d
sp|Q50LG9|LRC24_HUMAN	367-371	5	0	P	F	R	L	L	V	N	A	S	R	P	A	Q	P	P	P	P	A	A	R	-
sp|Q7Z589|EMSY_HUMAN	414-425	12	0	H	Q	Q	S	P	K	Q	Q	L	Y	P	S	P	V	S	H	Q	Q	Q	P	-
sp|Q7Z589|EMSY_HUMAN	432-437	6	0	Q	V	A	Q	P	S	P	V	S	H	S	P	L	P	P	G	I	K	P	T	-
sp|Q7Z589|EMSY_HUMAN	1008-1013	6	0	S	I	R	H	Q	K	L	T	P	L	P	K	P	D	V	Q	H	T	Q	H	-
sp|A6NFQ2|TCAF2_HUMAN	215-219	5	0	L	H	V	R	Y	G	E	D	V	R	L	L	E	G	I	S	E	L	D	I	-
sp|Q96L91|EP400_HUMAN	129-134	6	0	S	Y	I	Q	V	T	S	P	L	S	S	P	T	Q	P	S	P	G	P	G	-
sp|Q96L91|EP400_HUMAN	275-284	10	0	P	P	Q	I	S	S	I	I	Q	G	G	P	P	L	P	R	P	L	G	F	-
sp|Q96L91|EP400_HUMAN	477-483	7	0	P	P	K	V	S	A	A	F	S	S	A	L	A	G	S	L	V	A	G	A	-
sp|Q96L91|EP400_HUMAN	565-571	7	0	P	T	P	Q	A	A	Q	L	A	G	Y	D	P	S	T	G	P	P	V	Q	-
sp|Q96L91|EP400_HUMAN	2532-2537	6	0	I	A	K	E	K	K	A	L	A	D	P	A	V	A	Q	P	P	P	P	Q	-
sp|Q96L91|EP400_HUMAN	2756-2784	29	0	I	T	P	A	H	F	Q	L	L	R	T	T	T	T	S	Q	V	Q	V	P	-
sp|Q96L91|EP400_HUMAN	2853-2861	9	0	P	T	A	Q	V	Q	V	Q	T	S	L	T	T	V	T	A	P	R	P	G	-
sp|Q96L91|EP400_HUMAN	2971-2977	7	0	V	H	M	Q	Q	L	L	K	L	K	K	A	I	Q	P	Q	A	A	Q	G	-
sp|Q96L91|EP400_HUMAN	3036-3041	6	0	I	S	Q	A	Q	K	L	A	G	A	I	Q	V	A	K	L	P	Q	V	V	-
sp|Q96L91|EP400_HUMAN	3049-3054	6	0	Q	T	Q	I	Q	V	A	K	L	P	T	P	V	A	S	I	Q	Q	V	A	-
sp|Q9BYW2|SETD2_HUMAN	2135-2142	8	0	F	E	Q	E	V	A	Q	R	E	A	N	L	G	M	T	S	P	L	P	Y	-
sp|P12524|MYCL_HUMAN	351-355	5	0	A	T	E	K	R	Q	L	R	C	R	K	R	I	A	Y	L	T	G	Y	-	-
sp|P35243|RECO_HUMAN	46-50	5	1	L	K	D	C	P	T	G	R	I	T	S	I	Y	A	K	F	F	P	D	T	int3d
sp|P55196|AFAD_HUMAN	1482-1486	5	0	R	P	Q	E	T	V	I	R	E	L	P	R	T	I	E	R	R	D	L	Q	-
sp|Q86XK2|FBX11_HUMAN	21-30	10	0	P	R	R	V	S	R	P	R	P	V	P	P	P	Q	P	P	Q	Q	Q	P	-
sp|Q86XK2|FBX11_HUMAN	34-44	11	0	Q	Q	Q	P	P	Q	Q	P	P	P	P	P	P	P	P	Q	Q	Q	Q	Q	-
sp|Q86XK2|FBX11_HUMAN	50-56	7	0	P	P	Q	Q	Q	P	P	P	P	P	P	P	P	P	P	P	P	P	P	P	-
sp|Q8TAQ2|SMRC2_HUMAN	948-960	13	0	Q	L	K	Y	A	E	M	R	A	R	P	P	P	A	L	P	P	G	S	Q	-
sp|Q8TAQ2|SMRC2_HUMAN	1023-1026	4	0	I	G	Q	A	G	S	T	A	G	P	P	A	G	A	P	Q	P	G	A	V	-
sp|Q9C0C7|AMRA1_HUMAN	526-531	6	0	L	D	Q	S	L	S	G	E	A	P	E	M	L	N	N	N	I	E	S	E	-
sp|Q9UM63|PLAL1_HUMAN	420-423	4	0	S	L	P	H	R	L	S	C	L	G	E	P	P	L	A	M	G	T	V	S	-
sp|O75069|TMCC2_HUMAN	10-13	4	0	-	M	K	R	C	R	S	D	E	L	G	E	E	D	G	A	G	L	E	D	-
sp|O75069|TMCC2_HUMAN	106-112	7	0	E	R	E	H	Q	T	S	Q	D	S	G	M	S	D	H	D	S	P	D	E	-
sp|O75069|TMCC2_HUMAN	622-630	9	0	C	L	T	R	V	T	K	L	E	L	L	E	G	V	E	N	A	N	A	R	-
sp|Q5JU67|CF157_HUMAN	295-299	5	0	K	I	I	L	M	L	T	K	K	C	D	T	K	E	A	E	E	L	R	L	-
sp|Q5JU67|CF157_HUMAN	338-343	6	0	L	K	S	Q	R	D	Q	L	S	L	V	D	L	Q	R	L	Q	Q	E	L	-
sp|Q96PP9|GBP4_HUMAN	351-356	6	0	A	V	Q	R	A	A	D	H	Y	S	L	R	L	P	T	D	T	L	Q	E	-
sp|Q96PP9|GBP4_HUMAN	524-529	6	0	E	K	E	Q	E	L	L	R	E	K	M	M	E	A	Q	E	R	S	F	Q	-
sp|Q9Y5Q9|TF3C3_HUMAN	500-505	6	0	L	D	A	R	I	S	L	S	T	L	P	E	K	A	L	E	A	L	E	P	-
sp|A2RUB6|CCD66_HUMAN	154-159	6	0	N	M	K	S	S	L	V	C	L	T	I	L	M	T	V	N	Q	G	N	R	-
sp|O14511|NRG2_HUMAN	68-72	5	0	R	P	A	A	P	P	E	P	R	P	P	R	S	P	A	A	R	R	A	A	-
sp|O94991|SLIK5_HUMAN	793-797	5	0	K	V	T	Y	S	S	N	H	H	L	P	P	P	P	P	Q	Q	P	Q	Q	-
sp|O94991|SLIK5_HUMAN	803-808	6	0	Q	Q	Q	Q	Q	P	P	P	P	P	P	P	P	Q	L	Q	L	Q	P	G	-
sp|Q13620|CUL4B_HUMAN	153-156	4	0	S	S	S	S	P	T	A	A	T	S	L	K	N	K	S	I	L	I	S	S	-
sp|Q5T753|LCE1E_HUMAN	4-11	8	0	-	-	-	-	-	-	-	M	S	C	P	P	P	K	C	T	P	K	C	P	-
sp|Q6PL18|ATAD2_HUMAN	1303-1308	6	0	V	L	R	M	T	R	A	R	R	S	L	I	T	V	E	K	A	L	A	I	-
sp|Q86VL8|S47A2_HUMAN	508-511	4	0	A	E	E	A	K	K	H	S	G	R	R	A	E	S	T	A	T	R	P	G	-
sp|Q96CM3|RUSD4_HUMAN	210-214	5	0	V	D	I	P	I	V	E	K	E	A	H	H	K	M	T	L	S	P	S	Y	-
sp|Q96MC4|C295L_HUMAN	592-599	8	0	D	D	R	H	S	Q	M	I	R	D	N	R	L	H	K	Q	F	L	E	E	-
sp|Q9P219|DAPLE_HUMAN	1154-1159	6	0	T	A	K	E	T	E	N	E	S	L	L	T	A	A	Y	E	A	L	L	Q	-
sp|Q9UJF2|NGAP_HUMAN	937-945	9	0	E	S	P	V	P	K	V	R	A	I	S	P	V	D	S	A	T	M	S	P	-
sp|Q9UJF2|NGAP_HUMAN	1017-1022	6	0	L	E	E	Y	E	R	R	L	L	V	K	L	L	L	E	Y	K	A	R	L	-
sp|O43147|SGSM2_HUMAN	90-95	6	0	P	V	A	G	E	I	C	H	K	V	A	E	G	R	K	P	S	G	V	S	-
sp|P55316|FOXG1_HUMAN	70-73	4	0	P	P	A	P	Q	P	P	P	P	P	P	P	P	P	P	P	P	A	P	Q	-
sp|Q15007|FL2D_HUMAN	64-67	4	0	G	L	R	E	S	E	E	K	L	K	E	S	A	R	R	E	N	I	L	V	-
sp|Q15007|FL2D_HUMAN	238-245	8	0	Q	L	K	E	T	R	Q	Q	L	A	A	S	A	P	S	T	S	R	T	T	-
sp|Q8TEW0|PARD3_HUMAN	1215-1220	6	0	R	Q	R	Q	E	E	R	E	S	S	Y	S	S	L	P	R	Q	S	R	K	-
sp|Q96A04|TSACC_HUMAN	78-83	6	0	C	M	Y	A	N	L	Q	L	Q	T	M	A	V	L	E	H	L	Q	A	S	-
sp|Q9BQP9|BPIA3_HUMAN	87-90	4	0	V	G	W	L	I	S	G	R	K	H	E	S	S	I	N	I	T	N	I	Q	-
sp|O15266|SHOX_HUMAN	210-215	6	0	V	N	M	G	A	L	R	M	P	F	L	Q	L	E	G	V	A	H	A	H	-
sp|Q5TF58|IFFO2_HUMAN	84-89	6	0	L	E	R	R	N	R	L	L	E	K	S	E	R	E	R	R	L	R	Y	K	-
sp|Q6NUN9|ZN746_HUMAN	195-200	6	0	L	M	Q	I	K	Q	E	G	E	L	A	L	G	V	E	A	W	A	A	G	-
sp|Q8IVL1|NAV2_HUMAN	192-200	9	0	G	L	F	F	S	L	S	R	Y	K	H	L	S	S	P	L	P	P	A	V	-
sp|Q8IVL1|NAV2_HUMAN	682-686	5	0	G	S	N	T	V	S	V	Q	L	P	Y	N	H	P	N	T	A	T	V	A	-
sp|Q8WUQ7|CATIN_HUMAN	136-141	6	0	S	P	R	A	A	A	A	A	L	S	E	R	L	R	L	R	E	E	R	K	-
sp|Q8WV99|ZFN2B_HUMAN	240-245	6	0	Q	A	L	S	A	S	E	A	E	Y	S	R	S	S	K	P	S	N	C	S	-
sp|Q96EV8|DTBP1_HUMAN	98-103	6	0	E	K	K	K	T	S	L	V	E	L	L	P	A	L	I	A	D	L	E	S	-
sp|Q9H0K1|SIK2_HUMAN	817-822	6	0	G	P	R	A	A	P	P	L	P	T	P	P	P	P	P	P	P	P	P	P	-
sp|O94826|TOM70_HUMAN	379-382	4	0	A	L	I	K	R	G	S	M	Y	M	P	L	L	S	T	Q	D	F	N	M	-
sp|O95376|ARI2_HUMAN	352-357	6	0	R	Y	K	E	N	P	D	I	V	N	A	R	E	A	L	K	K	Y	L	F	-
sp|P55197|AF10_HUMAN	971-976	6	0	S	D	Q	Q	R	Q	I	L	I	H	L	L	N	S	Q	Q	L	T	P	E	-
sp|Q14940|SL9A5_HUMAN	861-866	6	0	S	R	S	E	S	S	A	D	L	P	P	L	M	G	H	K	D	H	T	H	-
sp|Q15911|ZFHX3_HUMAN	1723-1743	21	0	K	K	L	A	D	M	I	A	S	R	T	L	A	Q	A	Q	A	Q	V	Q	-
sp|Q15911|ZFHX3_HUMAN	1757-1763	7	0	Q	A	Q	A	Q	V	Q	A	H	L	A	A	L	I	Q	S	Q	L	F	N	-
sp|Q15911|ZFHX3_HUMAN	1789-1794	6	0	H	F	P	M	T	T	E	T	L	L	H	L	L	F	P	F	Y	I	P	S	-
sp|Q15911|ZFHX3_HUMAN	1843-1848	6	0	E	D	L	K	A	Q	V	Q	V	P	I	L	P	Q	Q	Q	Q	N	Q	L	-
sp|Q15911|ZFHX3_HUMAN	1852-1857	6	0	P	Q	Q	S	H	Q	Q	I	L	P	L	S	I	A	Q	S	H	S	A	L	-
sp|Q15911|ZFHX3_HUMAN	2455-2459	5	0	E	K	Q	G	Q	P	K	P	E	L	P	E	Q	K	T	N	T	P	Q	Q	-
sp|Q15911|ZFHX3_HUMAN	3193-3209	17	0	P	A	Q	A	T	M	A	M	G	P	P	P	P	P	P	A	A	Q	P	P	-
sp|Q15911|ZFHX3_HUMAN	3227-3231	5	0	Q	P	P	P	T	P	Q	L	P	L	R	K	D	K	D	S	E	K	V	K	-
sp|Q15911|ZFHX3_HUMAN	3362-3369	8	0	L	M	G	L	S	P	G	S	L	L	S	L	Q	E	A	I	Q	Q	Q	Q	-
sp|Q15911|ZFHX3_HUMAN	3376-3395	20	0	Q	Y	Q	Q	S	L	Q	E	A	I	P	K	A	S	Q	T	P	V	P	P	-
sp|O75925|PIAS1_HUMAN	176-180	5	0	E	T	C	F	A	F	A	L	T	P	I	S	S	S	M	D	I	S	G	T	-
sp|O95628|CNOT4_HUMAN	562-566	5	0	M	P	L	S	T	S	S	H	S	L	P	T	S	L	H	T	T	V	A	-	-
sp|P10275|ANDR_HUMAN	58-80	23	0	A	P	P	G	A	S	L	L	L	L	E	T	S	P	R	Q	Q	Q	Q	Q	-
sp|P10275|ANDR_HUMAN	86-91	6	0	Q	Q	Q	Q	Q	E	T	S	P	R	G	E	D	G	S	P	Q	A	H	R	-
sp|P10275|ANDR_HUMAN	192-199	8	0	K	D	I	L	S	E	A	S	T	M	E	A	V	S	E	G	S	S	S	G	-
sp|Q13137|CACO2_HUMAN	412-416	5	1	A	D	D	I	C	D	H	T	L	E	P	L	C	F	N	C	P	I	C	D	int3d
sp|Q86UU1|PHLB1_HUMAN	1038-1043	6	0	D	I	E	T	K	R	Q	L	A	L	V	I	E	E	Q	R	R	R	L	A	-
sp|Q8IY63|AMOL1_HUMAN	204-211	8	0	A	K	A	Q	S	Q	F	F	R	G	G	A	V	G	H	G	Y	Y	M	A	-
sp|Q9BXD5|NPL_HUMAN	188-193	6	1	D	L	L	D	F	G	Q	C	V	D	F	A	F	L	F	G	V	D	E	Q	int3d
sp|Q9UIF8|BAZ2B_HUMAN	341-348	8	0	L	A	S	E	S	Q	T	H	S	F	V	L	S	Q	Q	L	P	F	I	F	-
sp|Q15149|PLEC_HUMAN	2203-2208	6	0	F	A	V	Q	Q	K	E	Q	E	L	E	Q	S	V	L	D	Q	L	R	G	-
sp|Q15149|PLEC_HUMAN	2671-2680	10	0	V	A	K	A	Q	Q	L	R	E	E	E	R	Q	R	L	V	A	S	M	E	-
sp|Q15149|PLEC_HUMAN	2711-2720	10	0	E	G	V	R	R	K	Q	E	E	L	E	E	L	L	A	E	E	N	Q	R	-
sp|Q6ZMI0|PPR21_HUMAN	563-567	5	0	S	S	T	E	S	R	E	G	L	A	S	L	E	K	I	S	K	L	E	Q	-
sp|Q9NP74|PALMD_HUMAN	67-74	8	0	S	G	K	E	Q	E	E	M	K	K	I	Q	V	L	E	Q	S	I	L	R	-
sp|Q9NQ55|SSF1_HUMAN	324-331	8	0	A	K	E	K	K	L	R	L	K	A	N	V	Q	R	K	Q	E	Q	R	E	-
sp|Q9UL36|ZN236_HUMAN	769-776	8	0	H	M	K	T	H	R	Y	E	L	A	A	A	S	I	D	D	S	T	V	D	-
sp|Q9UL36|ZN236_HUMAN	1396-1401	6	0	I	T	L	Q	I	D	P	S	I	L	G	N	L	L	A	Q	Q	L	T	G	-
sp|O15020|SPTN2_HUMAN	1818-1823	6	0	H	G	A	R	Q	A	L	A	R	V	L	P	D	G	T	G	R	D	L	N	-
sp|O15020|SPTN2_HUMAN	1855-1860	6	0	Y	E	H	D	I	Q	A	L	S	P	D	D	G	H	R	L	Q	K	A	Y	paralog
sp|P0DMB2|CH088_HUMAN	65-69	5	0	M	Q	A	F	S	Q	G	L	N	E	S	P	V	K	K	E	R	I	K	Y	-
sp|Q13111|CAF1A_HUMAN	497-502	6	0	F	H	P	D	L	C	S	Q	L	D	S	G	E	F	S	F	L	K	D	L	-
sp|Q5TA82|LCE2D_HUMAN	4-11	8	0	-	-	-	-	-	-	-	M	S	C	P	P	P	K	C	P	P	K	C	T	-
sp|Q8IVW6|ARI3B_HUMAN	5-17	13	0	-	-	-	-	-	-	M	E	P	L	P	H	L	A	P	L	Q	M	D	A	-
sp|Q8N2G8|GHDC_HUMAN	64-68	5	0	R	L	E	Q	S	T	L	H	V	H	A	L	R	W	C	L	Q	G	A	Q	-
sp|Q93009|UBP7_HUMAN	4-10	7	0	-	-	-	-	-	-	-	M	N	H	K	A	G	E	Q	Q	L	S	E	P	-
sp|Q9H2X3|CLC4M_HUMAN	244-252	9	1	L	K	A	A	V	G	E	L	P	D	E	L	T	D	L	K	T	A	F	E	int3d
sp|Q9HCD6|TANC2_HUMAN	1374-1380	7	0	L	L	L	R	V	E	E	E	C	R	P	P	P	P	P	Q	P	Q	Q	Q	-
sp|Q9HCD6|TANC2_HUMAN	1386-1390	5	0	Q	Q	P	Q	Q	P	P	P	P	P	L	P	E	E	A	E	P	E	P	Q	-
sp|Q9NP73|ALG13_HUMAN	1006-1010	5	0	S	Y	W	H	S	M	V	Y	V	P	L	H	V	E	N	Y	P	V	Y	T	-
sp|Q9NPJ6|MED4_HUMAN	108-113	6	1	K	E	V	E	K	R	D	S	D	I	L	K	E	A	E	Q	I	L	A	T	int3d
sp|Q9UBZ9|REV1_HUMAN	277-281	5	0	S	S	T	D	F	R	D	C	T	L	S	T	R	N	T	D	A	L	R	N	-
sp|O15016|TRI66_HUMAN	554-560	7	0	H	H	Q	K	L	K	L	S	H	F	L	P	P	P	P	P	P	L	P	H	-
sp|P20265|PO3F2_HUMAN	125-149	25	0	G	D	E	L	H	G	P	G	A	L	R	P	P	H	L	V	H	H	A	A	-
sp|Q14166|TTL12_HUMAN	133-137	5	0	A	W	T	C	R	V	E	H	A	R	V	P	G	L	L	H	R	M	A	N	-
sp|Q15637|SF01_HUMAN	501-506	6	0	P	P	P	S	G	P	L	P	P	W	P	P	P	P	P	P	P	S	S	S	-
sp|Q15637|SF01_HUMAN	545-548	4	0	S	A	G	T	G	S	I	P	P	W	A	A	A	A	A	S	P	G	A	P	-
sp|Q5VWI1|TCRGL_HUMAN	13-18	6	0	A	G	A	R	F	Q	R	R	R	R	P	R	R	R	Q	P	L	L	W	P	-
sp|Q8N4C6|NIN_HUMAN	1979-1984	6	0	P	S	P	S	P	H	A	W	D	L	A	C	P	M	V	P	R	E	Q	F	-
sp|Q8WUE5|CT55_HUMAN	22-27	6	0	Y	G	R	T	A	D	P	A	E	R	G	L	P	Q	G	D	T	Q	L	T	-
sp|Q93074|MED12_HUMAN	1913-1919	7	0	P	A	V	P	Q	G	Q	R	L	R	G	M	L	G	Q	S	S	V	H	Q	-
sp|Q93074|MED12_HUMAN	2051-2076	26	0	G	V	R	S	T	A	I	L	P	E	Y	H	I	R	Q	Q	Q	Q	Q	Q	-
sp|Q93074|MED12_HUMAN	2081-2123	43	0	Q	Q	Q	Q	Q	Q	Y	H	I	R	A	A	P	P	Q	P	Q	P	Q	S	-
sp|Q93074|MED12_HUMAN	2143-2150	8	0	S	Q	P	Q	F	Q	R	Q	G	L	T	A	A	L	V	R	Q	L	Q	Q	-
sp|Q93074|MED12_HUMAN	2157-2161	5	0	Q	Q	Q	Q	T	A	A	L	V	R	L	S	N	T	Q	P	Q	P	S	T	-
sp|Q9BQF6|SENP7_HUMAN	885-893	9	0	V	Y	E	D	F	P	Q	T	V	S	N	D	N	K	T	I	D	N	D	L	-
sp|O14559|RHG33_HUMAN	914-918	5	0	L	A	E	R	A	Q	Q	V	A	E	E	C	G	G	T	P	P	A	S	Q	-
sp|Q6UX39|AMTN_HUMAN	41-46	6	0	L	A	P	D	Q	G	T	L	P	N	V	F	P	S	L	S	L	I	P	L	-
sp|Q86U86|PB1_HUMAN	1446-1449	4	0	A	E	Q	Q	E	R	E	R	A	A	P	S	A	S	P	R	A	G	T	P	-
sp|Q86UP2|KTN1_HUMAN	982-987	6	0	L	F	K	S	Q	I	E	Q	L	K	A	S	S	F	P	P	H	E	E	L	-
sp|Q96E40|SACA9_HUMAN	19-22	4	0	R	S	I	E	Q	K	Y	K	L	F	L	T	F	T	A	A	L	E	H	C	-
sp|Q9HBL6|LRTM1_HUMAN	154-160	7	0	T	W	E	N	L	T	I	L	A	V	L	D	R	A	L	L	E	S	M	P	-
sp|A0A1B0GTI1|CC201_HUMAN	115-125	11	0	P	P	T	S	A	S	L	T	Q	R	E	S	L	R	A	K	S	W	A	Q	-
sp|P43699|NKX21_HUMAN	226-231	6	0	M	K	R	Q	A	K	D	K	A	A	D	S	G	G	G	G	G	G	G	G	-
sp|P43699|NKX21_HUMAN	246-253	8	0	G	G	G	G	G	G	T	G	C	P	S	P	R	R	V	A	V	P	V	L	-
sp|P43699|NKX21_HUMAN	287-293	7	0	P	G	A	A	S	L	Q	G	H	A	A	Q	A	A	Q	A	A	A	A	A	-
sp|Q13255|GRM1_HUMAN	1018-1022	5	0	A	L	P	K	G	L	P	P	P	L	P	P	P	Q	Q	K	S	L	M	D	-
sp|Q8TAE6|PP14C_HUMAN	58-64	7	0	A	P	V	A	T	A	A	A	A	G	R	R	H	Q	Q	G	K	V	T	V	-
sp|Q9HCS4|TF7L1_HUMAN	433-441	9	0	K	K	R	K	R	E	K	Q	L	S	E	A	E	G	A	L	A	S	K	S	-
sp|P47874|OMP_HUMAN	59-64	6	0	A	E	S	V	Y	R	L	N	F	T	F	E	R	W	N	V	V	L	D	K	-
sp|P54753|EPHB3_HUMAN	551-556	6	0	E	T	T	S	E	R	G	S	G	A	L	P	L	I	V	G	S	A	T	A	-
sp|Q12800|TFCP2_HUMAN	404-413	10	0	V	C	Q	E	S	L	Q	L	R	E	K	H	E	D	G	D	S	N	G	T	-
sp|A6NNM3|RIM3B_HUMAN	114-119	6	0	R	Q	L	L	R	W	K	E	A	E	L	L	H	R	E	R	D	G	V	V	-
sp|A6NNM3|RIM3B_HUMAN	668-675	8	0	E	Q	L	L	Q	Q	A	A	R	G	R	D	P	Q	K	A	L	C	D	L	-
sp|E9PGG2|ANHX_HUMAN	71-76	6	0	V	A	L	A	C	A	R	V	L	D	A	A	C	R	L	L	E	G	C	Q	-
sp|Q2PPJ7|RGPA2_HUMAN	757-760	4	0	A	A	G	S	G	H	L	T	V	G	V	L	R	S	S	S	T	S	D	I	-
sp|Q5VVH5|IKBP1_HUMAN	97-105	9	0	S	V	C	R	R	L	D	Y	I	T	A	E	N	I	T	V	T	K	D	F	-
sp|Q7Z739|YTHD3_HUMAN	317-324	8	0	L	I	Q	P	P	P	L	V	Q	S	P	P	Q	P	Q	Q	Q	Q	G	P	-
sp|Q7Z739|YTHD3_HUMAN	327-335	9	0	Q	L	P	Q	Q	Q	P	Q	P	P	P	Q	A	Q	P	H	Q	V	Q	P	-
sp|Q7Z739|YTHD3_HUMAN	342-351	10	0	Q	G	P	Q	P	Q	A	Q	P	H	N	R	W	V	A	P	R	N	R	G	-
sp|Q8IXQ6|PARP9_HUMAN	629-634	6	0	L	W	R	S	L	G	Q	W	T	I	D	E	M	K	E	N	I	I	F	L	-
sp|O14497|ARI1A_HUMAN	479-482	4	0	P	Y	Y	N	Q	Q	S	P	H	P	P	P	Y	S	Q	Q	P	P	S	Q	-
sp|O14497|ARI1A_HUMAN	501-507	7	0	S	Q	T	P	H	A	Q	P	S	Y	P	P	Q	L	Q	S	S	Q	P	P	-
sp|O14497|ARI1A_HUMAN	561-567	7	0	Y	S	Q	P	Q	A	Q	S	P	Y	P	A	P	S	T	L	S	Q	Q	A	-
sp|O14497|ARI1A_HUMAN	581-589	9	0	S	T	L	S	Q	Q	A	A	Y	P	T	A	Y	S	Q	Q	R	F	P	P	-
sp|O14497|ARI1A_HUMAN	1327-1334	8	0	G	M	Y	S	P	S	R	Y	P	P	R	H	D	S	Y	G	N	Q	F	S	-
sp|O14497|ARI1A_HUMAN	1363-1367	5	0	P	F	P	S	Q	Q	T	T	M	Y	N	Y	K	R	P	M	D	G	T	Y	-
sp|O14497|ARI1A_HUMAN	1397-1404	8	0	E	M	Y	S	V	P	Y	S	T	G	L	P	P	A	Q	P	Q	P	A	S	-
sp|O14497|ARI1A_HUMAN	1415-1420	6	0	L	P	P	A	Q	P	Q	P	A	S	P	S	P	Q	Q	D	V	Y	N	Q	-
sp|O14497|ARI1A_HUMAN	2207-2212	6	1	G	F	L	E	D	S	L	A	A	T	A	S	L	L	H	M	Q	N	P	P	int3d
sp|O15234|CASC3_HUMAN	671-675	5	0	Y	G	G	V	T	Y	Y	N	P	A	P	K	P	S	P	P	R	R	T	P	-
sp|P22531|SPR2E_HUMAN	4-10	7	0	-	-	-	-	-	-	-	M	S	Y	P	C	Q	P	P	P	V	C	P	T	-
sp|P22531|SPR2E_HUMAN	48-52	5	0	P	P	K	C	P	Q	P	C	P	P	K	C	P	P	V	T	P	S	P	P	-
sp|P42229|STA5A_HUMAN	6-11	6	1	-	-	-	-	-	M	A	G	W	I	G	D	A	L	R	Q	M	Q	V	L	int3d
sp|Q6ZN55|ZN574_HUMAN	845-849	5	0	S	N	L	W	K	H	R	K	T	H	A	A	V	R	Q	Q	L	A	E	A	-
sp|Q9H2Z4|NKX24_HUMAN	254-258	5	0	M	K	R	Q	A	K	D	K	A	A	E	G	G	L	G	P	P	P	P	P	-
sp|Q9Y6X2|PIAS3_HUMAN	167-171	5	0	E	A	H	F	T	F	A	L	T	P	I	L	T	S	R	E	V	L	P	G	-
sp|A6NMN3|F170B_HUMAN	278-283	6	0	S	R	P	Q	G	E	V	L	S	A	-	-	-	-	-	-	-	-	-	-	-
sp|B1AK76|SNUFL_HUMAN	45-48	4	0	Q	E	C	Q	L	Y	L	R	H	S	V	L	V	V	D	F	Q	A	K	L	-
sp|O95819|M4K4_HUMAN	483-488	6	0	E	E	E	Q	R	H	L	E	V	L	E	Q	A	M	L	L	E	C	R	W	-
sp|O95819|M4K4_HUMAN	511-518	8	0	M	E	E	H	R	Q	A	E	R	L	A	Y	L	L	S	L	Q	H	D	H	-
sp|P09086|PO2F2_HUMAN	130-135	6	0	L	Q	P	P	A	Q	F	L	L	P	P	G	L	L	P	T	P	N	L	F	-
sp|Q12888|TP53B_HUMAN	851-856	6	0	D	D	P	L	R	L	D	Q	E	L	E	K	T	S	N	S	L	T	E	D	-
sp|Q15555|MARE2_HUMAN	319-324	6	0	E	P	E	A	E	E	Q	A	H	E	E	E	Y	-	-	-	-	-	-	-	-
sp|Q5T749|KPRP_HUMAN	4-8	5	0	-	-	-	-	-	-	-	M	C	D	C	R	L	P	L	Q	Q	C	C	V	-
sp|Q68CP9|ARID2_HUMAN	912-924	13	0	P	S	Q	Q	V	S	S	T	V	V	S	V	V	I	V	S	Q	P	A	Q	-
sp|Q68CP9|ARID2_HUMAN	1012-1016	5	0	T	V	S	Q	M	L	S	V	K	R	H	S	P	A	P	P	P	Q	Q	V	-
sp|Q68CP9|ARID2_HUMAN	1024-1044	21	0	Q	Q	Q	H	S	P	A	P	P	P	S	N	A	G	V	G	Q	P	A	S	-
sp|Q68CP9|ARID2_HUMAN	1575-1579	5	0	V	A	K	V	A	I	E	S	A	V	H	P	P	T	Y	V	Q	N	V	V	-
sp|Q8TEP8|CE192_HUMAN	1017-1020	4	0	C	A	L	E	S	F	G	S	A	A	P	P	C	E	Q	E	L	S	P	L	-
sp|Q8WWB3|DYDC1_HUMAN	82-85	4	0	E	R	L	K	A	E	E	L	L	L	L	A	L	Q	L	E	L	E	M	Q	-
sp|Q9HBQ8|GGA2B_HUMAN	69-74	6	0	C	W	P	R	P	R	R	N	L	R	E	L	G	V	I	P	C	V	G	R	-
sp|Q9Y3E1|HDGR3_HUMAN	100-105	6	0	N	N	P	G	V	K	F	T	G	Y	S	S	S	E	T	E	G	E	G	G	-
sp|O43290|SNUT1_HUMAN	511-517	7	0	K	Q	L	E	K	G	R	R	L	R	L	R	D	S	G	E	K	V	V	E	-
sp|P51787|KCNQ1_HUMAN	356-361	6	1	I	L	G	S	G	F	A	L	K	V	K	H	F	N	R	Q	I	P	A	A	int3d
sp|P78549|NTH_HUMAN	90-95	6	0	E	P	L	K	V	P	V	W	E	P	L	V	N	I	R	A	M	R	N	K	-
sp|Q03933|HSF2_HUMAN	170-173	4	0	E	V	S	E	L	R	A	K	H	A	V	I	R	K	I	V	Q	F	I	V	-
sp|Q07283|TRHY_HUMAN	295-298	4	0	E	L	R	R	E	R	Q	E	E	E	R	L	R	R	E	Q	Q	L	R	R	-
sp|Q07283|TRHY_HUMAN	1607-1615	9	0	F	M	E	D	E	Q	Q	L	R	R	E	R	D	R	K	F	R	E	D	E	-
sp|Q7L0X0|TRIL_HUMAN	453-459	7	0	P	A	G	L	A	E	E	L	P	P	G	R	F	L	A	G	V	A	W	D	-
sp|Q96FW1|OTUB1_HUMAN	7-11	5	0	-	-	-	-	M	A	A	E	E	P	E	P	L	G	S	D	S	E	G	V	-
sp|Q9NZL4|HPBP1_HUMAN	240-244	5	1	D	G	F	S	V	L	M	R	A	M	K	L	K	V	K	S	A	F	L	L	int3d
sp|Q9P2E5|CHPF2_HUMAN	274-279	6	0	I	D	S	L	G	V	G	C	V	S	Y	R	S	F	E	L	A	K	N	R	-
sp|O60281|ZN292_HUMAN	1435-1439	5	0	M	I	L	S	T	N	A	V	N	L	S	T	F	N	P	E	A	C	F	K	-
sp|P16389|KCNA2_HUMAN	282-286	5	1	T	E	L	A	E	K	P	E	D	A	A	M	S	L	A	I	L	R	V	I	int3d
sp|Q5T751|LCE1C_HUMAN	4-11	8	0	-	-	-	-	-	-	-	M	S	C	P	P	P	K	C	T	P	K	C	P	-
sp|Q6ZU64|CFA65_HUMAN	1827-1833	7	0	T	P	Q	P	E	S	Q	E	S	M	L	N	V	M	V	K	E	E	Q	E	-
sp|Q8IY31|IFT20_HUMAN	89-94	6	0	L	K	S	I	A	K	Q	R	E	A	A	L	I	A	E	K	K	M	Q	L	-
sp|Q8IYL2|TRM44_HUMAN	104-109	6	0	G	T	A	C	C	E	L	E	E	A	E	E	A	Q	R	E	A	A	S	V	-
sp|Q96RN5|MED15_HUMAN	152-157	6	0	A	V	V	S	T	A	T	P	Q	T	V	A	L	Q	Q	Q	Q	Q	Q	Q	-
sp|Q96RN5|MED15_HUMAN	161-193	33	0	T	Q	L	Q	L	Q	Q	V	A	L	S	A	M	Q	Q	Q	F	Q	A	V	-
sp|Q96RN5|MED15_HUMAN	197-201	5	0	Q	Q	F	Q	A	Q	Q	S	A	M	A	V	V	Q	Q	Q	Q	Q	L	Q	-
sp|Q96RN5|MED15_HUMAN	205-218	14	0	A	M	Q	Q	Q	F	Q	A	V	V	H	L	I	K	L	H	H	Q	N	Q	-
sp|Q96RN5|MED15_HUMAN	226-239	14	0	Q	Q	Q	H	L	I	K	L	H	H	R	I	A	Q	L	Q	L	Q	Q	Q	-
sp|Q96RN5|MED15_HUMAN	243-265	23	0	Q	Q	Q	Q	Q	L	Q	R	I	A	A	Q	P	P	I	Q	Q	P	P	M	-
sp|Q96RN5|MED15_HUMAN	288-292	5	0	P	Q	P	P	P	S	Q	A	L	P	M	H	H	T	Q	H	H	Q	P	P	-
sp|Q96RN5|MED15_HUMAN	360-367	8	0	A	P	M	V	V	Q	Q	P	P	V	T	A	V	Q	T	A	Q	A	A	Q	-
sp|Q9H334|FOXP1_HUMAN	55-63	9	0	D	I	G	A	A	D	L	A	H	A	V	A	R	Q	L	L	L	Q	Q	Q	-
sp|Q9H334|FOXP1_HUMAN	71-77	7	0	A	L	Q	V	A	R	Q	L	L	L	V	S	G	L	K	S	P	K	R	N	-
sp|Q9H334|FOXP1_HUMAN	110-119	10	0	A	M	M	T	P	Q	V	I	T	P	V	L	S	P	Q	Q	L	Q	V	L	-
sp|Q9H334|FOXP1_HUMAN	131-134	4	0	L	S	P	Q	Q	L	Q	V	L	L	A	L	M	L	Q	Q	Q	Q	L	Q	-
sp|Q9H334|FOXP1_HUMAN	139-144	6	0	L	L	Q	Q	Q	Q	A	L	M	L	E	F	Y	K	K	Q	Q	E	Q	L	-
sp|Q9H334|FOXP1_HUMAN	150-155	6	0	Q	Q	Q	L	Q	E	F	Y	K	K	L	Q	L	L	Q	Q	Q	H	A	G	-
sp|Q9H334|FOXP1_HUMAN	157-162	6	0	Y	K	K	Q	Q	E	Q	L	Q	L	H	A	G	K	Q	P	K	E	Q	Q	-
sp|Q9H334|FOXP1_HUMAN	182-194	13	0	Q	Q	V	A	T	Q	Q	L	A	F	H	L	L	S	L	Q	R	Q	G	L	-
sp|Q9UFD9|RIM3A_HUMAN	114-119	6	0	R	Q	L	L	R	W	K	E	A	E	L	L	H	R	E	R	D	G	V	V	-
sp|Q9UFD9|RIM3A_HUMAN	668-675	8	0	E	Q	L	L	Q	Q	A	A	R	G	R	D	P	Q	K	A	L	C	D	L	-
sp|Q9Y5Y9|SCNAA_HUMAN	1029-1035	7	0	S	F	Q	Q	E	V	I	P	K	G	V	E	R	C	G	D	H	L	T	P	-
sp|P17661|DESM_HUMAN	253-260	8	0	H	E	E	E	I	R	E	L	Q	A	V	E	M	D	M	S	K	P	D	L	-
sp|Q15173|2A5B_HUMAN	448-452	5	1	E	L	T	A	S	Y	K	L	E	K	K	A	Q	E	R	Q	E	L	W	Q	int3d
sp|Q5VYV0|FOXB2_HUMAN	200-210	11	0	P	P	P	H	L	P	S	Q	P	P	P	S	H	P	G	K	M	Q	E	A	-
sp|Q9Y4Z0|LSM4_HUMAN	94-99	6	0	V	A	K	G	R	G	R	G	G	L	K	G	R	G	M	G	G	A	G	R	-
sp|Q9Y6V0|PCLO_HUMAN	3210-3213	4	0	A	L	L	I	V	P	E	E	D	K	L	D	L	E	R	E	L	L	E	L	-
sp|Q9Y6V0|PCLO_HUMAN	3288-3292	5	0	Q	F	M	M	R	Q	E	T	L	A	L	E	Q	I	Q	Q	L	Q	Q	Q	-
sp|Q9Y6V0|PCLO_HUMAN	3295-3306	12	0	T	L	A	Q	Q	Q	L	Q	L	E	L	E	E	Q	K	I	R	Q	I	Y	-
sp|A0A1W2PPM1|CPHXL_HUMAN	305-308	4	0	L	C	S	F	C	L	S	L	L	G	N	D	W	Q	Y	H	L	Q	Q	H	-
sp|A0A1W2PPM1|CPHXL_HUMAN	316-322	7	0	Q	Q	Q	N	D	W	Q	Y	H	L	N	Y	L	E	G	M	M	L	Q	E	-
sp|P49454|CENPF_HUMAN	35-40	6	0	G	Q	L	D	K	L	K	K	E	K	L	D	S	L	E	A	A	L	Q	K	-
sp|P49901|MCSP_HUMAN	100-104	5	0	N	S	P	Q	T	Q	D	K	G	C	P	H	S	P	Q	N	E	S	R	P	-
sp|Q13042|CDC16_HUMAN	16-20	5	1	L	R	K	R	V	R	Q	Y	L	D	S	A	L	F	W	A	D	K	V	A	int3d
sp|Q6P995|F171B_HUMAN	43-58	16	0	E	L	S	R	S	D	L	S	L	I	L	E	E	A	E	E	E	R	T	E	-
sp|Q8NDV7|TNR6A_HUMAN	93-127	35	0	N	N	A	K	R	A	T	A	N	N	A	L	P	R	Y	P	R	E	V	P	-
sp|Q8NDV7|TNR6A_HUMAN	1422-1427	6	0	Q	I	S	Q	L	Q	R	L	L	A	S	Q	R	S	V	P	S	G	N	R	-
sp|Q8NDV7|TNR6A_HUMAN	1439-1443	5	0	Q	R	S	V	P	S	G	N	R	P	G	R	P	L	S	V	Q	Q	Q	M	-
sp|Q8NDV7|TNR6A_HUMAN	1450-1456	7	0	Q	D	Q	Q	G	R	P	L	S	V	S	R	Q	L	D	P	N	L	L	V	-
sp|Q96A47|ISL2_HUMAN	255-260	6	0	K	D	K	K	K	S	I	L	M	K	H	S	D	K	T	S	L	Q	G	L	-
sp|Q96AE4|FUBP1_HUMAN	546-550	5	0	A	W	A	A	Y	Y	A	H	Y	Y	P	P	P	A	A	P	A	G	A	P	-
sp|Q96ST3|SIN3A_HUMAN	113-119	7	0	A	H	P	A	P	P	V	A	P	V	R	L	K	V	E	D	A	L	S	Y	-
sp|Q9HCJ3|RAVR2_HUMAN	547-551	5	0	A	G	S	L	L	V	G	H	H	K	P	K	G	T	E	I	S	S	G	A	-
sp|A0A1W2PR48|TLE7_HUMAN	38-42	5	0	S	S	G	V	S	S	Q	P	E	P	L	G	S	L	L	G	V	P	W	Q	-
sp|A1E959|ODAM_HUMAN	62-68	7	0	S	W	I	P	P	F	S	G	I	L	I	P	G	L	S	Q	F	S	L	S	-
sp|A1E959|ODAM_HUMAN	166-172	7	0	Q	P	Q	Q	T	V	P	R	S	P	Y	E	E	Q	I	P	F	Y	A	Q	-
sp|Q15942|ZYX_HUMAN	417-423	7	1	I	A	C	F	T	C	H	Q	C	A	F	Y	S	L	E	G	A	P	Y	C	int3d
sp|Q6DT37|MRCKG_HUMAN	1418-1422	5	0	R	R	F	F	F	R	V	S	E	E	R	R	E	M	L	K	D	P	F	V	-
sp|Q6PJG2|MDEAS_HUMAN	122-127	6	0	G	G	G	G	V	S	D	S	S	W	P	P	P	H	S	T	W	N	C	H	-
sp|Q6PJG2|MDEAS_HUMAN	246-262	17	0	P	P	N	P	V	A	A	F	P	P	A	A	L	P	Q	M	P	L	F	E	-
sp|Q6PJG2|MDEAS_HUMAN	279-284	6	0	P	L	F	E	N	F	Y	S	M	P	P	Q	D	F	G	L	Q	P	A	G	-
sp|Q86YW9|MD12L_HUMAN	1877-1882	6	0	Q	P	P	S	L	H	A	I	T	S	M	K	L	L	Q	Q	Q	Q	Q	Q	-
sp|Q86YW9|MD12L_HUMAN	1887-1892	6	0	Q	Q	Q	L	I	Q	M	K	L	L	R	L	L	R	Q	A	Q	T	R	P	-
sp|Q86YW9|MD12L_HUMAN	1951-1957	7	0	Y	T	M	Y	G	T	Q	M	P	L	A	G	S	V	V	L	S	P	S	Y	-
sp|Q86YW9|MD12L_HUMAN	1987-1991	5	0	S	N	P	V	L	M	E	R	L	R	P	S	G	Y	V	Q	Q	Q	A	S	-
sp|Q86YW9|MD12L_HUMAN	2055-2060	6	0	P	Q	D	P	M	R	P	R	Q	P	R	L	L	Q	M	Q	Q	P	Q	Q	-
sp|Q86YW9|MD12L_HUMAN	2064-2075	12	0	P	Q	V	R	Q	Q	Q	R	L	L	P	P	Q	P	Q	Q	S	S	Q	S	-
sp|Q86YW9|MD12L_HUMAN	2108-2115	8	0	Q	Q	P	L	F	P	R	Q	G	L	T	A	A	L	V	R	Q	L	Q	K	-
sp|Q8TCJ0|FBX25_HUMAN	210-214	5	0	I	C	R	L	E	T	I	L	A	W	D	L	Q	M	T	K	Q	V	N	N	-
sp|Q8WXI9|P66B_HUMAN	477-482	6	0	K	A	L	Q	Q	E	Q	E	I	E	A	A	L	S	P	T	T	A	P	A	-
sp|Q9H270|VPS11_HUMAN	780-785	6	0	V	I	R	D	Y	L	V	Q	K	L	I	A	Q	D	E	L	R	V	R	R	-
sp|Q9H714|PACER_HUMAN	57-64	8	0	M	R	H	K	A	V	W	I	N	P	D	L	Q	S	Q	V	P	A	A	G	-
sp|Q9P217|ZSWM5_HUMAN	572-576	5	0	T	V	A	I	I	N	T	L	R	L	L	E	I	Y	K	H	Q	K	K	E	-
sp|Q9Y262|EIF3L_HUMAN	452-456	5	1	Q	Q	L	K	V	F	S	D	E	V	L	S	T	I	R	S	F	L	K	L	int3d
sp|Q12955|ANK3_HUMAN	516-521	6	1	S	A	R	L	G	K	A	D	I	V	G	A	S	P	N	A	A	T	T	S	int3d
sp|Q13398|ZN211_HUMAN	151-156	6	0	G	K	Q	F	Y	I	S	A	N	L	H	I	T	E	A	P	F	R	S	Y	-
sp|Q49A92|CH034_HUMAN	325-329	5	0	K	M	E	P	K	N	K	G	L	K	H	K	K	L	L	A	A	M	L	S	-
sp|Q96LY2|CC74B_HUMAN	58-63	6	0	K	R	N	L	D	L	E	K	S	L	H	S	E	M	L	A	K	L	H	E	-
sp|Q9H7C4|SYNCI_HUMAN	429-433	5	0	E	R	Q	R	Q	L	R	N	G	V	K	N	K	E	M	E	Q	L	R	L	-
sp|Q9ULG6|CCPG1_HUMAN	264-269	6	0	E	L	N	D	M	K	D	Y	L	S	E	S	F	I	D	Y	K	S	L	K	-
sp|Q9Y2F9|BTBD3_HUMAN	81-86	6	0	K	P	A	N	S	S	S	T	S	V	N	L	S	N	N	N	L	I	P	A	-
sp|P05121|PAI1_HUMAN	78-82	5	1	M	L	Q	L	T	T	G	G	E	T	A	A	M	G	F	K	I	D	D	K	int3d
sp|P33402|GCYA2_HUMAN	508-513	6	0	F	P	G	D	V	A	Q	Q	L	W	A	R	K	F	D	D	V	T	M	L	-
sp|P46934|NEDD4_HUMAN	604-607	4	0	L	D	Q	P	D	A	A	C	H	L	E	P	S	P	L	P	P	G	W	E	-
sp|Q7KZ85|SPT6H_HUMAN	1659-1663	5	0	A	Q	P	Q	P	S	S	S	S	R	P	K	S	N	S	H	A	A	I	D	-
sp|Q92636|FAN_HUMAN	8-14	7	0	-	-	-	M	A	F	I	R	K	K	L	Y	S	K	E	R	F	S	L	L	-
sp|Q96EV2|RBM33_HUMAN	515-519	5	0	P	F	T	Q	P	G	P	A	F	N	P	V	F	P	R	E	R	P	V	R	-
sp|Q96EV2|RBM33_HUMAN	591-600	10	0	P	L	H	P	P	L	P	P	P	H	P	P	P	Q	H	Q	P	P	H	Q	-
sp|Q96EV2|RBM33_HUMAN	829-833	5	0	R	K	K	E	L	L	E	R	L	A	L	Y	A	P	P	P	P	A	E	Q	-
sp|Q96EV2|RBM33_HUMAN	901-906	6	0	S	N	F	V	P	S	S	A	N	M	M	K	A	L	K	H	L	R	Q	T	-
sp|Q9BZ11|ADA33_HUMAN	524-528	5	0	C	W	D	G	A	C	P	T	L	E	L	W	G	P	G	S	H	P	A	P	-
sp|Q9NNZ3|DNJC4_HUMAN	144-152	9	0	Q	F	H	S	V	R	P	Q	G	P	N	K	Q	V	L	G	Y	C	L	L	-
sp|P11509|CP2A6_HUMAN	234-239	6	1	S	S	V	M	K	H	L	P	G	P	L	L	Q	G	L	E	D	F	I	A	int3d
sp|Q5EBL4|RIPL1_HUMAN	195-198	4	0	G	L	K	N	E	D	V	E	A	L	T	R	L	M	K	I	N	H	D	L	-
sp|Q6A163|K1C39_HUMAN	303-309	7	0	E	L	N	Q	Q	V	V	T	S	S	K	E	I	I	E	L	R	R	S	V	-
sp|Q8WWZ7|ABCA5_HUMAN	738-743	6	0	K	Q	H	I	P	G	A	T	L	L	L	V	Y	S	L	P	F	K	D	M	-
sp|Q99613|EIF3C_HUMAN	906-910	5	0	E	G	Y	M	R	R	G	G	Y	R	T	A	Y	-	-	-	-	-	-	-	-
sp|Q9H2F5|EPC1_HUMAN	587-594	8	0	G	S	A	H	F	A	F	T	A	E	L	A	L	M	Q	K	Q	Q	L	A	-
sp|Q9H2F5|EPC1_HUMAN	605-610	6	0	L	A	L	M	Q	K	Q	Q	L	A	A	N	S	N	S	S	T	N	T	S	-
sp|Q9HBJ7|UBP29_HUMAN	281-285	5	0	K	A	Q	V	P	L	D	S	H	S	G	F	P	N	L	G	N	T	C	Y	paralog
sp|Q9P2N5|RBM27_HUMAN	690-693	4	0	T	L	Q	S	S	A	Q	L	L	L	T	L	S	H	L	S	Q	Q	H	H	-
sp|O00287|RFXAP_HUMAN	249-253	5	1	L	R	S	P	E	V	V	Q	F	L	L	L	N	Q	Q	V	L	E	Q	R	int3d
sp|O00287|RFXAP_HUMAN	262-266	5	1	Q	Q	L	L	N	Q	Q	V	L	E	F	P	G	T	S	M	-	-	-	-	int3d
sp|O60229|KALRN_HUMAN	542-547	6	1	L	H	Q	R	L	Q	L	C	V	F	V	L	D	W	I	E	N	H	G	E	int3d
sp|O60229|KALRN_HUMAN	682-687	6	0	S	V	D	A	V	Q	E	L	I	K	T	A	T	L	D	A	T	L	N	V	-
sp|O95935|TBX18_HUMAN	31-35	5	0	S	V	E	A	L	I	G	A	E	K	K	K	R	R	K	L	G	A	E	E	-
sp|P51610|HCFC1_HUMAN	1696-1701	6	0	L	T	Q	Q	E	L	A	A	L	V	E	A	Q	A	Q	Q	Q	H	H	H	-
sp|P51610|HCFC1_HUMAN	1704-1708	5	0	L	V	Q	Q	Q	Q	L	Q	E	A	H	H	H	L	P	T	E	A	L	A	-
sp|Q5VUR7|A20A3_HUMAN	701-707	7	0	A	L	E	T	V	Q	N	D	L	S	E	M	K	E	M	Y	Q	N	A	E	-
sp|Q9BTD8|RBM42_HUMAN	93-97	5	0	I	R	P	I	I	A	T	N	T	Y	T	L	E	A	R	A	A	A	A	A	-
sp|O95428|PPN_HUMAN	708-713	6	0	A	V	A	S	T	V	H	N	T	H	N	E	P	S	E	C	R	G	S	Q	-
sp|Q9NVA2|SEP11_HUMAN	406-411	6	0	Q	K	K	K	A	A	A	Q	L	L	S	G	A	Q	Q	T	K	K	D	K	paralog
sp|Q9UHH9|IP6K2_HUMAN	185-189	5	0	H	Y	N	P	W	S	M	K	C	H	R	M	K	E	N	A	K	H	R	N	-
sp|P0C025|NUD17_HUMAN	191-198	8	0	H	I	V	L	Y	L	L	V	I	S	A	R	I	Q	P	N	P	N	E	V	-
sp|Q14106|TOB2_HUMAN	211-216	6	0	G	G	V	A	S	S	G	A	G	G	P	R	M	A	R	S	P	T	N	S	-
sp|Q9Y2J4|AMOL2_HUMAN	257-263	7	0	L	Q	A	Q	V	P	P	V	F	L	Y	L	Q	Q	S	Q	E	H	P	P	-
sp|Q9Y2J4|AMOL2_HUMAN	430-434	5	0	V	A	K	L	L	A	Q	S	Y	E	E	K	L	E	R	E	M	A	L	L	-
sp|A0A075B6W5|TVA23_HUMAN	29-34	6	0	V	S	G	Q	Q	K	E	K	S	D	S	P	Q	S	L	I	V	Q	K	G	-
sp|H3BPF8|GOG8S_HUMAN	401-405	5	0	L	G	K	E	R	L	E	A	A	S	L	T	A	Q	L	S	L	M	A	L	-
sp|P01106|MYC_HUMAN	48-52	5	0	F	Y	C	D	E	E	E	N	F	Y	S	E	L	Q	P	P	A	P	S	E	-
sp|Q8WWZ4|ABCAA_HUMAN	1375-1380	6	0	E	P	F	T	G	M	D	P	E	G	I	L	Q	A	T	V	K	N	K	E	-
sp|Q9BZE9|ASPC1_HUMAN	292-297	6	0	P	K	K	S	K	S	G	Q	D	P	E	R	E	R	D	P	Q	Q	E	Q	-
sp|Q9NZ56|FMN2_HUMAN	206-227	22	0	L	S	D	I	Q	Q	A	I	R	L	G	A	E	E	P	A	A	P	P	T	-
sp|Q9Y3P9|RBGP1_HUMAN	827-831	5	0	Y	E	K	E	Y	H	T	M	R	E	E	D	P	I	E	R	F	E	R	E	-
sp|A6NI56|CC154_HUMAN	653-658	6	0	P	G	G	V	L	E	K	P	H	S	L	T	P	S	L	F	I	Q	K	-	-
sp|O60479|DLX3_HUMAN	263-268	6	0	H	A	Q	N	L	S	G	P	H	L	P	A	T	L	H	H	A	S	P	G	-
sp|O75830|SPI2_HUMAN	68-73	6	0	M	V	Q	L	G	A	K	G	K	A	T	L	K	Q	Q	E	T	S	A	G	paralog
sp|Q14677|EPN4_HUMAN	508-514	7	0	P	Q	Q	P	S	L	N	T	M	I	P	M	N	V	M	T	Q	S	F	G	-
sp|Q8N7X0|ADGB_HUMAN	1560-1565	6	0	D	P	L	L	Q	T	D	E	L	N	K	A	E	E	I	H	Q	F	R	Q	-
sp|Q92817|EVPL_HUMAN	871-877	7	0	A	K	A	Y	T	E	V	A	A	A	L	E	F	A	R	K	M	L	E	K	-
sp|Q92817|EVPL_HUMAN	1605-1612	8	0	L	Q	Q	E	L	R	A	L	E	R	L	Q	E	E	S	K	L	L	S	Q	-
sp|Q9C0E2|XPO4_HUMAN	512-517	6	0	E	R	V	T	R	L	H	G	Q	L	L	L	A	S	P	G	S	S	T	V	-
sp|Q9C0E2|XPO4_HUMAN	793-798	6	0	F	L	R	V	I	N	Q	E	N	F	E	E	V	K	Q	E	I	T	A	T	-
sp|Q9NWA0|MED9_HUMAN	113-119	7	1	T	M	P	G	I	H	L	S	P	E	S	L	R	E	Q	V	R	T	K	N	int3d
sp|Q9P0W8|SPAT7_HUMAN	461-466	6	0	E	L	K	N	E	S	E	V	T	I	Y	Q	K	A	L	D	M	L	L	S	-
sp|Q9P2D7|DYH1_HUMAN	1654-1659	6	0	S	V	V	A	Q	Q	I	T	T	I	R	V	E	R	F	M	F	E	G	V	-
sp|Q9ULJ6|ZMIZ1_HUMAN	219-222	4	0	P	G	L	N	S	P	Q	F	A	G	F	S	A	K	A	G	P	A	Q	P	-
sp|Q9UPN9|TRI33_HUMAN	517-522	6	0	G	Q	I	N	L	A	Q	L	R	L	V	Y	A	Q	K	H	Q	Q	L	Q	paralog
sp|Q9UPN9|TRI33_HUMAN	529-533	5	0	M	Q	Q	Q	V	Y	A	Q	K	H	M	R	M	Q	Q	P	P	A	P	V	-
sp|Q9UPN9|TRI33_HUMAN	560-565	6	0	T	Q	Q	H	P	R	Q	A	A	P	P	P	R	L	I	S	V	Q	T	M	-
sp|Q01082|SPTB2_HUMAN	338-342	5	0	R	K	F	A	N	S	L	V	G	V	A	F	N	T	Y	R	T	V	E	K	-
sp|Q02447|SP3_HUMAN	35-39	5	0	G	G	G	G	G	H	G	E	Y	L	H	G	N	G	A	V	A	A	A	A	-
sp|Q8IZQ8|MYCD_HUMAN	291-294	4	0	P	M	D	S	A	Y	A	R	L	L	L	F	L	Q	L	Q	I	L	S	Q	-
sp|Q8IZQ8|MYCD_HUMAN	304-310	7	0	Q	L	F	L	Q	L	Q	I	L	S	H	R	F	S	Y	L	G	M	H	Q	-
sp|Q8IZQ8|MYCD_HUMAN	536-541	6	0	K	V	I	N	E	L	T	W	K	L	V	E	E	L	R	M	Q	L	Q	K	-
sp|Q8TDW4|ST7L_HUMAN	270-277	8	0	A	L	K	A	G	E	T	I	Y	R	S	P	Q	H	E	A	Q	L	R	R	-
sp|Q96AY2|EME1_HUMAN	390-394	5	1	K	Q	G	A	N	K	Q	T	K	K	P	E	A	S	I	G	S	M	V	S	int3d
sp|Q96MT8|CEP63_HUMAN	246-250	5	0	D	L	V	G	T	S	M	T	V	L	K	E	E	K	L	R	E	S	E	K	-
sp|Q9Y6M1|IF2B2_HUMAN	580-585	6	0	T	A	Q	R	K	I	R	E	I	V	E	Q	K	Y	P	Q	G	V	A	S	-
sp|Q9Y6Y8|S23IP_HUMAN	200-205	6	0	S	R	A	N	P	Y	I	A	P	P	T	P	G	P	P	A	H	P	P	P	-
sp|A8MQ03|CRTP1_HUMAN	81-86	6	0	G	N	Q	G	A	A	P	I	Q	N	P	G	N	P	Y	S	S	S	Q	R	-
sp|O60934|NBN_HUMAN	448-451	4	0	S	I	N	K	S	K	D	R	A	S	T	N	S	I	R	N	Y	F	Q	P	-
sp|P0CG23|ZN853_HUMAN	92-97	6	0	T	R	P	G	Q	R	E	L	Q	L	P	E	P	Q	Q	Q	P	Q	H	E	-
sp|P0CG23|ZN853_HUMAN	101-105	5	0	L	Q	Q	L	E	Q	Q	P	E	P	H	E	Q	L	Q	Q	P	Q	P	H	-
sp|P0CG23|ZN853_HUMAN	108-113	6	0	P	E	P	Q	Q	Q	P	Q	H	E	P	H	L	E	L	Q	Q	Q	P	Q	-
sp|P0CG23|ZN853_HUMAN	119-132	14	0	L	Q	Q	P	Q	P	H	L	E	L	L	Q	Q	E	K	H	Q	S	V	H	-
sp|P0CG23|ZN853_HUMAN	155-240	86	0	E	L	K	P	E	L	Q	L	M	H	L	L	L	L	Q	Q	Q	G	Q	L	-
sp|P0CG23|ZN853_HUMAN	245-265	21	0	L	Q	Q	Q	Q	Q	L	L	L	L	L	L	E	Q	Q	Q	A	Q	L	Q	-
sp|P0CG23|ZN853_HUMAN	269-277	9	0	Q	A	Q	L	Q	Q	Q	L	L	E	L	L	L	Q	Q	Q	E	Q	L	Q	-
sp|P0CG23|ZN853_HUMAN	281-308	28	0	Q	A	Q	L	Q	Q	Q	L	L	L	P	P	P	L	E	P	E	E	E	E	-
sp|P0CG23|ZN853_HUMAN	351-356	6	0	E	L	E	R	Q	Q	E	L	E	R	L	Q	L	K	L	Q	E	E	L	Q	-
sp|P0CG23|ZN853_HUMAN	366-382	17	0	Q	L	Q	L	K	L	Q	E	E	L	E	V	Q	L	E	L	T	P	V	E	-
sp|P0CG23|ZN853_HUMAN	396-401	6	0	L	E	L	T	P	V	E	L	G	A	L	E	L	T	P	V	Q	P	E	L	-
sp|P23490|LORI_HUMAN	300-305	6	0	G	S	G	K	G	V	P	I	C	H	A	P	T	W	P	S	K	-	-	-	-
sp|Q04727|TLE4_HUMAN	104-112	9	0	I	C	A	Q	V	I	P	F	L	S	A	V	E	R	A	K	Q	V	T	M	paralog
sp|Q04727|TLE4_HUMAN	131-136	6	0	T	M	A	E	L	N	A	I	I	G	H	L	S	H	G	H	G	L	P	V	paralog
sp|Q156A1|ATX8_HUMAN	2-80	79	0	-	-	-	-	-	-	-	-	-	M	-	-	-	-	-	-	-	-	-	-	-
sp|Q8IYX8|CE57L_HUMAN	153-158	6	0	V	E	R	E	K	N	M	I	L	E	R	E	K	E	Q	D	Q	M	K	L	-
sp|Q8N443|RIBC1_HUMAN	167-173	7	0	Q	G	Q	F	R	Y	N	L	E	R	A	K	V	D	E	N	Y	T	D	A	-
sp|Q9NYG5|APC11_HUMAN	67-71	5	1	M	H	C	I	L	K	W	L	H	A	H	C	P	M	C	R	Q	E	W	K	int3d
sp|Q9P2G4|MAP10_HUMAN	212-220	9	0	G	G	G	A	E	V	S	P	Q	T	P	A	S	Q	P	S	P	K	E	A	-
sp|Q9Y2I9|TBC30_HUMAN	651-657	7	0	K	R	Q	Y	S	R	I	K	K	K	V	Y	I	R	A	D	K	G	P	V	-
sp|Q9Y6K5|OAS3_HUMAN	663-667	5	0	Q	G	F	R	T	V	L	G	L	V	L	C	V	Y	W	T	V	N	Y	S	-
sp|P21854|CD72_HUMAN	123-127	5	0	C	L	G	V	R	Y	L	Q	V	S	T	N	R	V	L	E	V	T	N	S	-
sp|P54284|CACB3_HUMAN	47-51	5	1	R	E	S	A	R	R	E	V	E	S	L	E	R	A	K	H	K	P	V	A	int3d
sp|P55198|AF17_HUMAN	941-952	12	0	S	L	T	E	Q	Q	R	H	L	L	L	L	A	S	P	Q	L	T	P	E	-
sp|P55198|AF17_HUMAN	972-976	5	0	E	H	Q	T	V	V	Y	Q	M	I	K	R	E	L	Q	R	L	Q	M	A	-
sp|Q6UWS5|PT117_HUMAN	27-32	6	0	A	A	T	V	A	G	V	H	V	K	R	L	R	D	G	V	I	R	D	I	-
sp|Q92804|RBP56_HUMAN	86-90	5	0	S	S	Y	S	Q	Q	P	Y	N	N	N	M	E	S	S	G	S	Q	G	G	-
sp|Q9UPQ9|TNR6B_HUMAN	819-828	10	0	T	G	R	Q	P	N	S	W	N	K	P	P	P	P	Q	P	E	A	S	G	-
sp|Q9UPQ9|TNR6B_HUMAN	1287-1296	10	0	Q	F	Q	L	A	C	Q	L	L	L	N	Q	R	K	I	S	Q	A	V	R	-
sp|Q9UPQ9|TNR6B_HUMAN	1307-1312	6	0	N	Q	R	K	I	S	Q	A	V	R	L	A	R	M	V	S	A	L	Q	Q	-
sp|Q9UPQ9|TNR6B_HUMAN	1321-1330	10	0	Q	Q	L	A	R	M	V	S	A	L	P	G	M	K	H	S	P	S	H	P	-
sp|P51449|RORG_HUMAN	119-130	12	0	K	Q	R	D	S	L	H	A	E	V	E	P	V	V	K	T	P	P	A	G	paralog
sp|Q08379|GOGA2_HUMAN	363-367	5	0	S	S	R	C	E	A	P	D	A	N	A	M	E	E	R	A	Q	L	E	A	-
sp|Q08379|GOGA2_HUMAN	606-614	9	0	E	T	V	E	L	K	S	Q	E	A	Y	L	G	H	L	Q	Q	Y	V	A	-
sp|Q08379|GOGA2_HUMAN	649-656	8	0	Q	L	L	L	Q	T	Q	L	V	D	G	K	A	V	A	E	M	A	R	Q	-
sp|Q08379|GOGA2_HUMAN	680-684	5	0	E	T	Q	E	R	L	E	A	A	T	L	R	A	Q	L	S	L	M	A	H	-
sp|Q6P4R8|NFRKB_HUMAN	1245-1255	11	0	G	N	K	P	V	S	F	L	T	A	A	T	Q	V	R	I	Q	T	V	P	-
sp|Q8N370|LAT4_HUMAN	545-550	6	0	L	I	C	Y	R	R	Q	L	E	R	E	D	D	K	L	F	L	K	I	N	-
sp|Q96PN7|TREF1_HUMAN	202-207	6	0	P	P	A	P	A	I	P	S	R	Y	P	H	P	G	F	T	G	G	L	S	-
sp|Q96PN7|TREF1_HUMAN	262-268	7	0	Q	A	P	Q	M	L	S	Q	H	M	Y	Y	P	P	Q	Q	Q	Q	Q	A	-
sp|Q96PN7|TREF1_HUMAN	273-281	9	0	Q	M	Q	Q	H	Q	Y	Y	P	P	R	I	S	M	Q	E	I	Q	T	Q	-
sp|Q96PN7|TREF1_HUMAN	289-294	6	0	G	Q	Q	R	I	S	M	Q	E	I	I	R	P	S	Q	P	Q	P	P	P	-
sp|Q96PN7|TREF1_HUMAN	305-318	14	0	I	R	P	S	Q	P	Q	P	P	P	G	S	M	Q	I	P	Q	Y	Y	Q	-
sp|Q96PN7|TREF1_HUMAN	337-343	7	0	Y	Q	P	Q	P	M	M	Q	H	L	M	H	L	Q	P	P	S	Y	H	R	-
sp|Q96PN7|TREF1_HUMAN	1110-1115	6	0	S	R	N	A	H	M	K	T	H	R	R	Q	K	A	Q	K	A	A	F	A	-
sp|Q9C0D5|TANC1_HUMAN	1421-1429	9	0	A	R	V	E	E	E	C	K	Q	L	G	P	L	P	A	P	L	N	D	S	-
sp|O75962|TRIO_HUMAN	572-577	6	0	L	H	Q	R	L	Q	L	C	V	F	V	L	D	W	I	E	N	H	G	E	-
sp|O75962|TRIO_HUMAN	715-718	4	0	A	V	Q	D	L	I	K	R	F	G	T	T	L	Q	V	T	V	N	V	I	-
sp|O94886|CSCL1_HUMAN	770-775	6	0	L	A	S	E	R	T	A	L	S	P	T	Y	G	A	I	H	N	I	S	G	-
sp|Q5T4S7|UBR4_HUMAN	2825-2829	5	0	M	V	E	L	A	I	A	L	S	L	G	S	S	S	S	A	L	G	L	Q	-
sp|Q6ZSZ6|TSH1_HUMAN	1007-1012	6	0	L	K	D	L	S	K	L	P	L	N	N	V	S	K	V	L	T	N	K	T	-
sp|Q7RTP6|MICA3_HUMAN	1855-1860	6	1	L	K	R	L	H	R	A	Q	I	I	V	E	E	R	Q	R	R	L	E	E	int3d
sp|Q8N9R8|SCAI_HUMAN	105-110	6	0	F	D	V	Y	T	K	L	W	K	F	V	L	D	N	R	Y	G	L	K	R	-
sp|Q8NBP0|TTC13_HUMAN	60-65	6	0	S	P	L	S	L	L	K	Q	E	L	E	A	P	A	G	G	G	G	C	S	-
sp|Q96HW7|INT4_HUMAN	611-616	6	1	P	S	I	I	P	Q	E	D	P	S	S	L	E	R	V	Y	S	L	Q	H	int3d
sp|Q9Y490|TLN1_HUMAN	2524-2529	6	1	E	L	E	E	A	R	K	K	L	A	Y	K	F	L	P	S	E	L	R	D	int3d
sp|O15072|ATS3_HUMAN	615-619	5	0	C	Q	K	H	F	E	D	F	R	A	R	N	S	H	F	E	Y	Q	N	T	-
sp|P48729|KC1A_HUMAN	315-320	6	0	A	A	Q	Q	A	A	S	S	S	G	T	P	T	G	K	Q	T	D	K	T	-
sp|Q5TF21|SOGA3_HUMAN	72-81	10	0	G	A	G	T	K	L	N	S	V	R	G	N	K	T	G	S	R	T	G	P	-
sp|Q5TF21|SOGA3_HUMAN	344-349	6	0	A	A	P	P	S	S	Q	P	H	P	E	E	M	Q	E	E	M	E	K	L	-
sp|Q7Z2Y5|NRK_HUMAN	501-506	6	0	L	Q	V	Q	S	Q	V	S	K	K	T	S	E	P	Q	D	L	D	Q	V	-
sp|Q7Z2Y5|NRK_HUMAN	529-534	6	0	E	F	Q	G	Q	D	Q	V	P	E	A	P	E	Q	Q	Q	R	H	N	Q	-
sp|P0DX00|GG6LX_HUMAN	246-250	5	0	K	L	E	R	A	K	L	L	L	P	A	E	A	D	H	L	G	K	E	L	-
sp|Q01780|EXOSX_HUMAN	243-248	6	0	V	P	P	A	L	A	D	F	I	H	V	E	Q	D	M	F	A	H	P	Y	-
sp|Q8NDH2|CC168_HUMAN	446-450	5	0	D	M	P	Q	L	R	S	V	K	A	I	V	S	S	E	L	N	Q	D	S	-
sp|Q8NDH2|CC168_HUMAN	6305-6310	6	0	Q	S	E	P	V	W	D	M	T	T	K	A	F	P	G	T	V	P	I	P	-
sp|Q96SA4|SERC2_HUMAN	364-368	5	0	E	E	C	P	P	M	L	D	A	T	V	A	A	C	E	G	R	A	F	D	-
sp|O15273|TELT_HUMAN	53-58	6	1	E	D	T	Q	R	H	E	T	Y	H	V	L	V	Q	R	S	P	W	L	M	int3d
sp|O95630|STABP_HUMAN	151-159	9	0	E	L	E	K	E	K	Q	R	V	A	E	Q	F	H	A	F	E	E	M	I	-
sp|P32242|OTX1_HUMAN	95-98	4	0	W	F	K	N	R	R	A	K	C	R	S	G	S	G	T	K	S	R	P	A	-
sp|Q13591|SEM5A_HUMAN	994-999	6	0	L	L	T	L	L	V	Y	T	Y	C	S	H	D	A	T	V	I	H	P	V	-
sp|Q15836|VAMP3_HUMAN	16-21	6	1	T	A	A	T	G	S	N	R	R	L	V	D	E	V	V	D	I	M	R	V	int3d
sp|Q8N0S2|SYCE1_HUMAN	262-276	15	0	E	L	L	A	A	A	A	Q	R	H	R	L	K	E	E	L	E	K	H	G	-
sp|Q8N3F8|MILK1_HUMAN	239-244	6	0	T	R	P	G	P	F	S	Q	P	K	L	A	E	D	A	K	D	V	P	G	-
sp|Q8N3T1|GLT15_HUMAN	541-546	6	0	M	V	L	A	P	C	S	D	S	R	H	T	S	R	K	E	I	H	F	G	-
sp|Q9NYJ8|TAB2_HUMAN	271-276	6	0	A	S	N	P	L	S	H	T	S	S	G	H	Q	T	S	H	V	Y	M	P	-
sp|P14410|SUIS_HUMAN	336-340	5	0	L	L	G	D	T	P	E	Q	V	V	L	V	G	L	P	A	M	P	A	Y	-
sp|P46087|NOP2_HUMAN	634-640	7	0	K	K	A	K	G	A	A	K	T	K	H	P	K	K	A	S	F	Q	K	L	-
sp|Q02930|CREB5_HUMAN	470-475	6	0	P	P	A	S	P	V	P	A	C	S	H	N	T	I	T	T	S	S	S	V	-
sp|Q13950|RUNX2_HUMAN	49-71	23	0	M	S	D	V	S	P	V	V	A	A	E	A	A	A	A	A	A	A	A	A	-
sp|Q14667|BLTP2_HUMAN	60-64	5	0	F	W	I	Q	N	V	S	L	K	F	T	V	E	I	D	N	L	W	I	S	-
sp|Q14667|BLTP2_HUMAN	1695-1701	7	0	T	T	D	W	N	Q	P	A	E	A	R	I	I	S	R	C	N	C	R	M	-
sp|Q8TER5|ARH40_HUMAN	778-784	7	0	Q	L	V	R	L	S	N	L	H	V	C	L	R	R	L	Q	Q	V	L	Q	-
sp|Q969Q1|TRI63_HUMAN	247-252	6	1	K	K	L	S	F	I	E	A	L	I	L	D	K	S	T	K	L	V	E	T	int3d
sp|Q96RV3|PCX1_HUMAN	820-824	5	0	I	G	S	P	L	S	L	Q	D	G	S	T	A	Q	V	K	V	Q	S	R	-
sp|Q9UH65|SWP70_HUMAN	471-476	6	0	R	A	E	L	E	K	W	H	L	E	T	T	E	A	E	K	Q	E	L	E	-
sp|Q15233|NONO_HUMAN	25-35	11	0	T	P	R	K	H	H	Q	H	H	H	P	P	P	P	P	I	P	A	N	G	-
sp|Q15233|NONO_HUMAN	280-284	5	1	R	W	K	A	L	I	E	M	E	K	V	D	R	N	I	K	E	A	R	E	int3d
sp|Q8NF91|SYNE1_HUMAN	1293-1298	6	0	K	R	I	S	A	K	K	R	D	V	A	Q	Q	G	E	G	G	L	P	D	-
sp|Q8NF91|SYNE1_HUMAN	1414-1419	6	0	S	E	I	P	L	G	P	Q	N	K	A	K	S	I	K	E	Q	V	K	K	-
sp|Q8NF91|SYNE1_HUMAN	3360-3364	5	0	N	T	S	P	E	G	I	P	T	I	S	V	K	D	M	W	A	S	L	L	-
sp|Q8WVV4|POF1B_HUMAN	386-392	7	0	L	L	A	S	V	R	A	N	N	H	D	S	S	S	K	C	Q	A	L	E	-
sp|Q92585|MAML1_HUMAN	633-638	6	0	Q	H	Q	L	L	L	D	Q	Q	K	K	H	L	Q	Q	Q	Q	F	L	Q	-
sp|Q92585|MAML1_HUMAN	642-648	7	0	K	Q	R	E	Q	Q	Q	K	H	L	R	Q	Q	H	L	L	A	E	Q	E	-
sp|Q96EK4|THA11_HUMAN	104-132	29	0	P	A	G	A	A	A	A	R	R	R	S	S	P	S	A	S	T	A	Q	T	-
sp|Q9UL54|TAOK2_HUMAN	619-624	6	0	K	A	E	W	L	L	R	Q	K	E	A	E	E	E	A	G	L	L	R	R	-
sp|O60346|PHLP1_HUMAN	1682-1689	8	0	E	E	V	K	E	I	M	K	H	H	P	P	P	P	P	Q	L	Q	P	Q	-
sp|P17658|KCNA6_HUMAN	317-322	6	0	Y	F	I	T	L	G	T	E	L	V	P	A	S	G	G	G	G	Q	N	G	-
sp|P21246|PTN_HUMAN	2-9	8	0	-	-	-	-	-	-	-	-	-	M	R	R	K	F	A	A	A	F	L	A	-
sp|P51692|STA5B_HUMAN	6-11	6	1	-	-	-	-	-	M	A	V	W	I	G	E	A	L	H	Q	M	Q	A	L	int3d
sp|Q2TAC2|CCD57_HUMAN	117-121	5	0	A	R	E	A	R	K	V	E	E	L	L	A	F	Q	E	H	R	L	E	L	-
sp|Q6ZSB9|ZBT49_HUMAN	681-688	8	0	S	L	D	P	G	K	L	A	K	P	A	Y	A	Y	S	D	V	D	T	P	-
sp|Q8TB73|NDNF_HUMAN	112-116	5	0	E	G	S	G	D	L	E	P	L	E	I	I	N	E	E	G	T	E	L	F	-
sp|Q92750|TAF4B_HUMAN	342-347	6	0	Q	L	L	P	N	S	Q	S	F	I	T	S	S	D	M	V	I	A	T	C	-
sp|Q9UGI6|KCNN3_HUMAN	30-41	12	0	K	C	P	C	P	S	S	G	D	E	P	P	P	P	A	P	P	A	A	P	-
sp|Q9UGI6|KCNN3_HUMAN	65-80	16	0	L	G	P	S	L	Q	P	Q	P	P	P	P	H	P	L	S	Q	L	A	Q	-
sp|Q9UGI6|KCNN3_HUMAN	683-687	5	0	L	P	L	L	I	A	D	T	L	R	L	L	S	A	I	I	E	A	R	G	-
sp|O15063|GRRE1_HUMAN	27-31	5	0	F	L	L	G	G	S	K	Q	K	V	Y	P	M	P	E	L	G	R	A	L	-
sp|O15063|GRRE1_HUMAN	726-732	7	0	G	L	A	P	Q	Q	Q	S	P	K	Y	Y	Q	H	L	L	Q	P	I	G	-
sp|P15056|BRAF_HUMAN	93-98	6	1	E	E	Y	T	S	K	L	D	A	L	L	L	E	S	L	G	N	G	T	D	int3d
sp|P48549|KCNJ3_HUMAN	31-36	6	0	G	S	G	L	Q	P	Q	G	P	G	L	V	P	K	K	K	R	Q	R	F	-
sp|Q8N139|ABCA6_HUMAN	1448-1453	6	0	E	P	S	T	G	I	D	P	T	G	A	I	Q	A	V	V	K	N	T	E	-
sp|A0A0B4J1U7|HV601_HUMAN	21-26	6	0	V	L	G	L	P	W	G	V	L	S	S	G	P	G	L	V	K	P	S	Q	-
sp|A6NC78|GOG8I_HUMAN	408-412	5	0	L	G	E	E	H	L	E	A	A	S	L	T	A	Q	L	S	L	M	A	L	-
sp|P52292|IMA1_HUMAN	367-372	6	1	W	T	M	S	N	I	T	A	G	R	V	V	N	H	G	L	V	P	F	L	int3d
sp|P52756|RBM5_HUMAN	379-385	7	0	A	Q	Y	A	Q	Y	S	Q	D	Y	A	G	G	L	E	S	D	A	S	S	-
sp|Q12830|BPTF_HUMAN	2489-2494	6	0	P	S	T	P	S	Q	L	S	P	G	T	T	T	S	Q	P	I	P	I	Q	-
sp|Q12830|BPTF_HUMAN	2548-2557	10	0	Q	V	T	V	S	S	P	S	R	P	V	I	A	V	P	Q	L	Q	Q	Q	-
sp|Q12830|BPTF_HUMAN	2563-2569	7	0	Q	P	Q	P	Q	V	I	A	V	P	V	L	S	Q	I	Q	S	Q	V	V	-
sp|Q12830|BPTF_HUMAN	2581-2586	6	0	L	S	Q	I	Q	S	Q	V	V	A	S	G	V	P	Q	Q	I	K	L	Q	-
sp|Q15147|PLCB4_HUMAN	1060-1064	5	0	L	K	K	L	L	I	N	A	H	E	L	K	L	S	H	D	R	E	S	K	-
sp|Q96JB2|COG3_HUMAN	699-704	6	0	V	D	R	H	L	K	S	A	C	E	T	K	L	F	V	E	Q	L	E	E	-
sp|O15040|TCPR2_HUMAN	1072-1077	6	0	A	D	K	L	R	M	A	F	W	S	P	S	L	L	G	V	N	N	S	G	-
sp|P52594|AGFG1_HUMAN	188-192	5	0	P	S	Q	S	P	V	V	G	R	S	E	K	K	Q	F	D	L	L	S	D	-
sp|Q15036|SNX17_HUMAN	106-111	6	0	E	T	F	N	S	F	L	R	R	A	V	P	T	E	E	V	S	L	E	V	-
sp|Q5H9F3|BCORL_HUMAN	1130-1135	6	0	K	C	G	K	E	K	D	S	E	E	A	K	A	V	V	R	S	S	H	R	-
sp|Q7Z3K3|POGZ_HUMAN	243-248	6	0	A	T	L	T	I	R	S	T	V	P	T	K	S	T	P	S	T	S	T	T	-
sp|Q8N8W4|PLPL1_HUMAN	402-406	5	0	P	P	P	G	L	S	P	L	S	P	P	S	G	S	P	A	R	S	L	H	-
sp|Q8NEM7|SP20H_HUMAN	636-644	9	0	P	G	G	S	L	I	F	N	T	L	F	T	P	Q	Q	P	Q	Q	P	T	-
sp|Q8NEM7|SP20H_HUMAN	648-652	5	0	Q	Q	Q	Q	L	S	Q	F	T	P	P	T	T	C	S	P	Q	Q	P	G	-
sp|Q8NEM7|SP20H_HUMAN	727-735	9	0	Q	Q	R	F	Q	L	S	S	A	F	L	R	F	L	Q	H	Q	M	A	M	-
sp|P20309|ACM3_HUMAN	571-577	7	0	C	Q	C	D	K	K	K	R	R	K	S	V	I	F	H	K	R	A	P	E	-
sp|P26640|SYVC_HUMAN	251-257	7	0	R	E	K	L	E	K	F	Q	Q	K	P	P	P	G	E	K	K	P	K	P	-
sp|P49327|FAS_HUMAN	1106-1110	5	0	G	L	H	T	E	S	A	P	R	R	V	P	I	L	E	K	F	C	F	T	-
sp|P49327|FAS_HUMAN	2212-2216	5	0	C	P	T	P	K	E	D	G	L	A	L	N	L	R	S	L	L	V	N	P	-
sp|P49327|FAS_HUMAN	2320-2325	6	0	G	A	C	V	A	F	E	M	C	S	S	P	A	P	T	H	N	S	L	F	-
sp|Q5M775|CYTSB_HUMAN	401-406	6	0	L	Q	A	T	L	Q	E	L	S	D	E	L	T	A	E	N	E	K	L	V	-
sp|Q5T7B8|KIF24_HUMAN	769-773	5	0	E	R	E	E	H	L	R	F	Y	H	P	P	L	L	Q	Q	K	L	K	Y	-
sp|Q8TA86|RP9_HUMAN	40-44	5	0	R	E	Q	K	R	R	R	H	D	A	L	K	H	L	E	S	F	Y	E	K	-
sp|Q8TCU4|ALMS1_HUMAN	3609-3614	6	0	N	E	L	W	N	K	Y	R	E	R	P	E	L	G	D	R	K	E	L	S	-
sp|Q9P2R6|RERE_HUMAN	730-735	6	0	D	N	E	S	D	S	D	S	S	A	A	Q	P	P	A	L	Q	A	P	T	-
sp|Q9UBG7|RBPJL_HUMAN	62-67	6	0	I	L	R	G	G	V	R	R	C	L	T	V	R	I	L	H	A	K	V	A	-
sp|A5YKK6|CNOT1_HUMAN	2363-2368	6	0	F	Q	S	V	A	Q	C	C	M	G	V	M	E	G	T	G	A	S	-	-	-
sp|P59046|NAL12_HUMAN	171-175	5	0	L	L	V	K	E	H	S	N	P	M	L	L	D	T	G	R	G	H	A	R	-
sp|P60006|APC15_HUMAN	31-38	8	1	D	R	P	C	V	E	E	T	E	L	A	W	L	Q	S	I	A	E	K	D	int3d
sp|Q68CZ1|FTM_HUMAN	138-143	6	0	T	L	K	N	R	L	I	S	A	K	G	Y	R	Q	T	P	Y	N	N	V	-
sp|Q7L2H7|EIF3M_HUMAN	345-349	5	1	S	H	S	T	H	R	T	F	G	K	L	Y	D	T	L	N	A	W	K	Q	int3d
sp|Q86YT6|MIB1_HUMAN	948-955	8	1	K	D	N	T	N	V	N	A	D	V	D	I	K	E	Q	T	M	C	P	V	int3d
sp|Q9BYE4|SPR2G_HUMAN	4-10	7	0	-	-	-	-	-	-	-	M	S	Y	P	C	Q	P	P	P	V	C	P	T	-
sp|Q9NRM7|LATS2_HUMAN	60-63	4	0	K	V	L	G	S	K	D	A	T	R	M	R	A	T	P	K	F	G	P	Y	-
sp|Q9NX05|F120C_HUMAN	33-37	5	0	L	L	K	L	A	R	T	V	S	R	H	L	H	R	Q	L	P	P	T	A	-
sp|Q9UPW0|FOXJ3_HUMAN	268-272	5	0	P	E	S	V	S	Q	S	L	T	P	Y	N	L	P	E	R	D	K	Q	L	-
sp|A6NEL2|SWAHB_HUMAN	300-304	5	0	T	P	S	S	L	H	Y	S	T	L	R	T	R	E	W	V	A	R	H	P	-
sp|A7XYQ1|SOBP_HUMAN	401-406	6	0	G	P	V	P	L	P	I	F	M	E	I	R	P	P	F	I	R	G	P	P	-
sp|O43556|SGCE_HUMAN	425-430	6	0	Q	T	Q	Q	N	L	P	H	Q	T	T	T	G	K	W	Y	P	-	-	-	-
sp|P35321|SPR1A_HUMAN	4-8	5	0	-	-	-	-	-	-	-	M	N	S	P	C	T	P	P	P	Q	P	Q	Q	-
sp|P35321|SPR1A_HUMAN	15-23	9	0	Q	Q	K	Q	P	C	T	P	P	P	P	C	Q	P	P	P	Q	E	P	C	-
sp|Q5T5B0|LCE3E_HUMAN	4-9	6	0	-	-	-	-	-	-	-	M	S	C	C	Q	P	P	P	K	C	P	S	P	-
sp|Q8IVE0|CROL2_HUMAN	76-81	6	0	R	E	K	S	N	L	A	H	S	L	A	K	E	L	R	Q	E	R	K	K	-
sp|Q8WUB8|PHF10_HUMAN	182-189	8	0	R	I	T	D	H	Y	K	E	Y	S	K	V	E	A	S	K	V	P	E	Y	-
sp|Q92879|CELF1_HUMAN	199-207	9	0	Q	K	D	K	E	Q	K	R	M	A	I	S	A	A	S	V	W	G	N	L	-
sp|Q9C0B2|CFA74_HUMAN	1394-1399	6	0	D	S	L	S	S	T	R	G	R	G	F	L	S	S	P	S	Q	R	T	E	-
sp|O60437|PEPL_HUMAN	792-796	5	0	Q	E	V	Q	K	I	C	A	N	S	A	V	K	D	Y	E	L	E	A	E	-
sp|O60437|PEPL_HUMAN	1450-1455	6	0	K	V	T	H	T	Q	K	V	V	L	A	R	E	H	A	L	L	R	L	Q	-
sp|Q8TE49|OTU7A_HUMAN	253-257	5	0	R	E	A	L	K	R	R	W	R	W	N	K	E	E	E	W	E	R	E	W	paralog
sp|Q96BD5|PF21A_HUMAN	85-100	16	0	Q	P	L	P	Q	S	E	N	K	L	Y	H	H	H	H	A	Q	Q	S	A	-
sp|Q9Y6R0|NUMBL_HUMAN	427-446	20	0	L	E	E	V	S	Q	V	A	K	A	A	A	S	V	A	P	V	P	T	M	-
sp|D6RF30|GOG8K_HUMAN	408-412	5	0	L	G	E	E	H	L	E	A	A	S	L	T	A	Q	L	S	L	M	A	L	-
sp|P23246|SFPQ_HUMAN	67-71	5	0	K	P	P	I	P	P	P	P	P	H	P	P	P	Q	Q	P	P	P	Q	Q	-
sp|P23246|SFPQ_HUMAN	92-98	7	0	P	P	P	H	Q	P	P	P	H	P	P	P	P	P	P	Q	D	S	S	K	-
sp|Q6ZVW7|I17EL_HUMAN	68-73	6	0	S	V	W	V	A	R	A	S	H	R	L	Q	V	H	F	G	C	F	A	V	-
sp|Q8ND83|SLAI1_HUMAN	376-379	4	0	S	S	Q	Y	F	P	S	N	N	Y	Y	Y	S	P	Q	A	Q	T	P	D	-
sp|Q96CX2|KCD12_HUMAN	66-70	5	0	P	D	S	L	L	W	R	M	F	T	E	L	A	R	D	S	K	G	R	F	-
sp|Q96FV2|SCRN2_HUMAN	377-384	8	0	G	L	M	E	R	D	Q	D	R	G	D	L	E	Q	E	G	L	E	A	T	-
sp|Q9BY66|KDM5D_HUMAN	907-914	8	0	Q	L	G	V	E	V	P	E	A	H	A	Q	W	L	D	E	V	K	Q	A	-
sp|Q9H0B3|IQCN_HUMAN	1131-1137	7	0	Q	S	A	W	R	G	F	K	I	R	M	A	A	K	I	V	Q	A	T	W	-
sp|Q9Y4E8|UBP15_HUMAN	377-382	6	1	G	R	F	A	P	Q	F	S	G	Y	E	L	L	A	F	L	L	D	G	L	int3d
sp|O43749|OR1F1_HUMAN	20-24	5	0	S	E	F	L	L	L	G	L	S	R	H	L	L	F	V	F	F	L	S	M	-
sp|Q6ZU52|K0408_HUMAN	612-616	5	0	S	Q	H	L	E	M	L	Q	M	E	K	T	A	V	W	G	G	Q	E	V	-
sp|Q9C099|LRCC1_HUMAN	534-542	9	0	L	E	K	T	L	E	K	M	E	R	I	R	L	I	Q	E	V	E	L	K	-
sp|O94759|TRPM2_HUMAN	1137-1142	6	1	Y	L	K	E	N	Y	L	Q	N	R	R	P	E	Q	K	I	E	D	I	S	int3d
sp|P50616|TOB1_HUMAN	237-248	12	0	H	S	L	Y	G	L	G	L	G	S	P	P	P	P	P	P	P	P	Q	Q	-
sp|P50616|TOB1_HUMAN	257-262	6	0	A	Q	P	P	P	P	P	P	P	P	K	T	S	A	L	S	P	N	A	K	-
sp|Q92552|RT27_HUMAN	391-399	9	1	Q	W	H	L	D	L	V	Q	L	I	A	K	Q	E	Y	Q	A	Q	K	A	int3d
sp|Q9P2F9|ZN319_HUMAN	10-17	8	0	-	M	S	E	S	W	Q	Q	P	P	P	P	Q	P	Q	H	H	A	E	P	-
sp|Q9UQ26|RIMS2_HUMAN	77-83	7	0	G	I	T	E	L	V	N	N	V	L	N	E	K	E	P	Q	T	K	L	H	-
sp|Q9UQ26|RIMS2_HUMAN	111-116	6	0	E	Q	V	K	K	M	G	E	E	S	K	G	D	A	P	T	C	G	I	C	-
sp|Q9Y3Y2|CHTOP_HUMAN	42-46	5	0	P	T	P	V	N	I	R	A	S	M	L	A	S	A	R	N	R	R	L	A	-
sp|A8K979|ERI2_HUMAN	307-312	6	0	S	I	C	A	N	S	P	I	K	A	V	K	N	N	I	K	A	S	L	H	-
sp|O75665|OFD1_HUMAN	966-971	6	0	N	P	L	E	K	Y	M	K	I	I	E	S	A	D	K	S	S	K	K	M	-
sp|P78364|PHC1_HUMAN	381-385	5	0	Y	T	Q	I	Q	P	H	S	L	I	I	H	L	Q	Q	K	Q	V	V	I	-
sp|P78364|PHC1_HUMAN	404-408	5	0	V	I	Q	Q	Q	I	A	I	H	H	H	R	Q	S	Q	L	L	H	T	A	-
sp|P78364|PHC1_HUMAN	422-441	20	0	S	Q	L	L	H	T	A	T	H	L	A	T	T	L	T	A	P	Q	P	P	-
sp|P78364|PHC1_HUMAN	463-469	7	0	V	P	P	T	Q	Q	V	P	P	S	T	L	V	V	Q	P	M	L	Q	S	-
sp|Q5T447|HECD3_HUMAN	162-166	5	0	L	V	P	I	D	T	P	N	H	L	L	F	G	V	D	Y	R	P	V	L	-
sp|Q5T655|CFA58_HUMAN	201-206	6	0	E	E	A	E	H	A	I	S	Q	F	R	Q	N	E	A	S	R	E	F	R	-
sp|Q6VY07|PACS1_HUMAN	35-44	10	0	V	A	Q	S	P	Q	Q	P	P	P	P	T	P	P	K	L	A	Q	A	T	-
sp|Q70EL1|UBP54_HUMAN	866-873	8	0	R	K	A	R	S	L	Q	D	R	M	P	S	Q	P	S	A	C	L	P	T	-
sp|Q8IWZ8|SUGP1_HUMAN	448-453	6	0	S	D	A	Q	K	K	Q	L	K	E	M	Y	D	M	I	M	Q	H	K	R	-
sp|Q99676|ZN184_HUMAN	153-158	6	0	S	W	E	Y	E	G	S	L	E	R	T	L	P	K	E	I	K	V	T	E	-
sp|Q9C0H9|SRCN1_HUMAN	1135-1139	5	0	G	K	Q	R	A	E	Y	M	R	I	A	T	K	P	S	K	E	M	S	G	-
sp|P54198|HIRA_HUMAN	405-415	11	0	V	I	E	N	P	E	M	L	K	Y	K	S	A	A	T	R	E	M	G	S	-
sp|Q75V66|ANO5_HUMAN	421-425	5	0	E	W	D	L	V	D	F	E	E	E	L	R	P	E	F	E	A	M	C	K	-
sp|Q8N998|CCD89_HUMAN	238-242	5	0	Q	L	R	S	Q	L	Q	T	L	K	A	V	E	Q	I	A	K	A	E	E	-
sp|Q969H0|FBXW7_HUMAN	41-48	8	0	E	Q	M	N	R	V	V	E	E	E	E	E	E	H	T	A	R	N	G	E	-
sp|Q9NQV6|PRD10_HUMAN	996-1000	5	0	V	S	G	Q	P	L	S	P	S	A	G	L	S	P	S	H	I	Q	G	S	-
sp|Q9NQV6|PRD10_HUMAN	1016-1026	11	0	H	I	Q	G	S	S	S	T	Q	G	N	S	S	V	Q	H	T	Y	L	P	-
sp|Q9NQV6|PRD10_HUMAN	1122-1127	6	0	S	D	S	L	D	P	Q	T	N	S	Y	I	I	T	T	T	T	N	G	N	-
sp|Q9UPN6|SCAF8_HUMAN	199-205	7	0	A	A	V	A	Q	I	L	Q	S	P	L	I	Q	T	L	Q	I	Q	Q	Q	-
sp|Q9UPN6|SCAF8_HUMAN	211-218	8	0	Q	Q	L	Q	Q	L	I	Q	T	L	P	S	I	L	Q	A	L	D	A	G	-
sp|Q9UPN6|SCAF8_HUMAN	306-310	5	0	N	N	S	I	F	H	Q	I	A	E	N	L	E	H	L	R	Q	Q	L	L	-
sp|Q9UPN6|SCAF8_HUMAN	322-326	5	0	L	E	H	L	R	Q	Q	L	L	E	K	A	T	P	Q	D	S	Q	E	G	-
sp|O60266|ADCY3_HUMAN	211-214	4	0	H	T	L	V	L	G	V	T	V	A	E	E	L	K	G	M	Q	L	L	R	-
sp|O60266|ADCY3_HUMAN	271-275	5	0	S	L	E	V	K	M	N	L	E	E	E	N	L	M	L	S	I	L	P	K	-
sp|O60266|ADCY3_HUMAN	301-306	6	0	M	L	K	D	M	K	K	D	E	S	F	N	T	M	Y	M	Y	R	H	E	-
sp|P57071|PRD15_HUMAN	1496-1503	8	0	P	P	Q	Q	A	A	Q	P	Q	V	M	Y	S	Y	-	-	-	-	-	-	-
sp|Q6NYC8|PPR18_HUMAN	93-103	11	0	G	P	V	H	Q	N	R	F	I	R	R	S	E	E	L	L	A	E	R	K	-
sp|Q6ZTK2|YP015_HUMAN	98-102	5	0	L	V	G	L	R	A	L	G	L	L	L	W	T	N	S	L	R	I	Q	Y	-
sp|Q9UPV0|CE164_HUMAN	1019-1026	8	0	L	K	L	E	S	Q	V	D	L	L	K	H	F	S	S	L	E	A	E	A	-
sp|O75420|GGYF1_HUMAN	564-570	7	0	Q	Q	E	L	A	A	A	A	L	Y	F	L	Q	L	V	S	S	R	Q	L	-
sp|O75420|GGYF1_HUMAN	603-608	6	0	D	L	T	P	P	P	P	P	P	P	L	T	A	F	L	Q	Q	L	Q	A	-
sp|O75420|GGYF1_HUMAN	711-717	7	0	E	R	K	R	R	E	E	K	R	R	K	R	R	Q	E	E	E	E	L	F	-
sp|O75420|GGYF1_HUMAN	743-746	4	0	R	Q	Q	E	L	L	L	K	L	L	A	V	P	V	P	P	A	P	S	S	-
sp|O75420|GGYF1_HUMAN	969-975	7	0	L	E	R	R	A	K	Q	K	A	S	E	A	W	L	S	S	A	S	L	Q	-
sp|P56645|PER3_HUMAN	1142-1146	5	0	E	D	L	E	K	L	E	S	M	R	F	S	H	G	Q	K	E	E	L	A	-
sp|Q13625|ASPP2_HUMAN	138-141	4	0	L	A	E	L	Q	E	M	A	S	R	I	E	A	Q	Q	Q	L	L	A	T	-
sp|Q13625|ASPP2_HUMAN	161-169	9	0	T	K	E	Q	R	L	K	F	L	K	V	A	E	Q	E	K	L	K	R	L	-
sp|Q13625|ASPP2_HUMAN	654-658	5	0	V	Y	G	K	P	V	I	A	A	A	H	P	E	N	I	Y	S	N	S	Q	-
sp|Q5TD94|RSH4A_HUMAN	151-155	5	0	H	T	S	Q	S	E	G	N	T	F	P	K	P	H	L	C	G	R	R	D	-
sp|Q5VT52|RPRD2_HUMAN	1054-1057	4	0	L	T	Q	P	S	L	T	A	T	D	E	E	H	Y	R	I	E	T	R	V	-
sp|Q8TDD1|DDX54_HUMAN	605-609	5	0	Q	K	D	R	K	A	I	A	R	F	G	R	Q	E	Q	Q	E	G	P	V	-
sp|Q9BUK6|MSTO1_HUMAN	452-458	7	0	A	C	T	T	G	E	E	I	L	A	P	G	V	M	S	S	S	H	L	L	-
sp|O75381|PEX14_HUMAN	179-185	7	0	T	L	A	S	V	Q	E	L	L	I	E	L	A	H	E	L	A	A	A	K	-
sp|Q6Y7W6|GGYF2_HUMAN	633-638	6	0	Q	H	L	Q	Y	Q	Q	F	L	I	V	L	A	Q	Q	Q	K	A	A	L	-
sp|Q6Y7W6|GGYF2_HUMAN	651-655	5	0	A	Q	Q	Q	K	A	A	L	S	S	L	A	L	L	L	Q	Q	F	Q	T	-
sp|Q6Y7W6|GGYF2_HUMAN	898-903	6	0	E	V	Q	R	Q	K	E	L	M	R	E	A	L	R	R	L	Q	Q	Q	Q	-
sp|Q6Y7W6|GGYF2_HUMAN	910-920	11	0	Q	Q	Q	Q	E	A	L	R	R	L	M	K	L	P	S	S	S	T	W	G	-
sp|Q6Y7W6|GGYF2_HUMAN	976-984	9	0	R	Q	Q	R	E	L	M	K	A	L	K	L	S	G	W	G	N	V	S	K	-
sp|Q6Y7W6|GGYF2_HUMAN	1012-1025	14	0	L	L	E	I	Q	Q	E	E	A	R	P	N	R	A	R	N	N	T	H	S	-
sp|Q6Y7W6|GGYF2_HUMAN	1202-1220	19	0	L	E	R	R	A	K	Q	K	A	N	P	P	Q	Q	P	Q	Q	Q	D	S	-
sp|Q6Y7W6|GGYF2_HUMAN	1219-1228	10	0	L	P	Q	Q	Q	Q	Q	Q	P	P	D	S	V	W	G	M	N	H	S	T	-
sp|Q8N1W1|ARG28_HUMAN	1444-1451	8	0	H	E	E	L	A	N	V	H	Q	L	R	R	W	L	R	R	C	E	Q	Q	-
sp|Q8N1W1|ARG28_HUMAN	1460-1465	6	0	E	Q	R	R	W	L	R	R	C	E	A	T	R	E	S	W	L	Q	E	R	-
sp|Q8WY91|THAP4_HUMAN	164-169	6	0	T	P	R	A	A	Q	E	A	A	S	A	L	E	R	T	P	G	D	G	L	-
sp|Q8WYA0|IFT81_HUMAN	224-229	6	0	V	E	K	E	R	E	E	Y	L	A	K	N	Q	L	F	H	A	V	Q	R	-
sp|Q8WYA0|IFT81_HUMAN	443-447	5	0	E	L	L	K	Q	R	H	E	N	I	T	M	E	E	K	K	G	I	S	G	-
sp|Q9NUQ8|ABCF3_HUMAN	430-435	6	0	L	L	N	Q	Q	R	E	Y	E	A	H	I	Q	V	F	I	D	R	F	R	-
sp|A6NE01|F186A_HUMAN	875-882	8	0	K	A	W	L	Q	M	K	E	G	K	W	Q	E	E	E	M	W	K	E	E	-
sp|A6NE01|F186A_HUMAN	1090-1095	6	0	A	Q	E	V	G	I	T	L	T	P	G	I	T	L	T	L	Q	Q	A	Q	-
sp|A6NE01|F186A_HUMAN	1138-1143	6	0	A	Q	A	L	G	I	P	L	T	P	G	I	T	L	T	P	Q	Q	D	Q	-
sp|A6NE01|F186A_HUMAN	1234-1238	5	0	A	Q	A	L	G	I	T	L	T	L	L	G	I	P	L	T	P	Q	Q	A	-
sp|A6NE01|F186A_HUMAN	1330-1335	6	0	A	Q	A	L	G	I	P	L	T	P	E	I	T	L	T	P	Q	Q	A	Q	-
sp|A6NE01|F186A_HUMAN	1426-1431	6	0	A	Q	E	L	G	I	P	F	T	P	E	I	T	L	T	P	Q	Q	A	Q	-
sp|A6NE01|F186A_HUMAN	1606-1611	6	0	A	Q	E	L	G	I	P	L	T	P	G	I	P	L	T	P	Q	Q	A	Q	-
sp|A6NE01|F186A_HUMAN	1630-1635	6	0	A	Q	A	L	G	I	S	L	T	P	G	I	T	L	T	P	Q	Q	A	Q	-
sp|Q14209|E2F2_HUMAN	207-212	6	1	M	F	E	D	P	T	R	P	G	K	E	L	K	E	L	M	N	T	E	Q	int3d
sp|Q5T1Q4|S35F1_HUMAN	6-12	7	0	-	-	-	-	-	M	I	P	P	E	P	P	S	P	A	P	P	N	H	V	-
sp|Q8N149|LIRA2_HUMAN	372-377	6	0	H	P	P	L	H	L	R	S	E	H	A	E	F	R	M	G	P	V	T	S	-
sp|Q9BZQ6|EDEM3_HUMAN	638-644	7	0	F	M	Q	E	M	I	E	L	S	S	L	P	P	R	A	V	Q	I	V	S	-
sp|P55347|PKNX1_HUMAN	172-177	6	0	G	E	P	G	S	P	Y	S	P	V	S	A	I	T	G	T	I	S	P	Q	-
sp|Q14814|MEF2D_HUMAN	365-404	40	0	G	L	S	L	G	N	V	T	A	W	S	H	L	V	P	V	S	L	S	N	-
sp|Q16819|MEP1A_HUMAN	619-624	6	0	K	R	L	S	P	Q	G	L	I	L	V	S	E	E	G	S	G	K	A	M	-
sp|Q8WUH2|TGFA1_HUMAN	276-280	5	0	E	F	I	T	V	H	S	M	L	D	T	L	P	F	K	E	G	H	I	L	-
sp|Q9H799|CPLN1_HUMAN	674-679	6	0	T	S	N	T	V	K	L	L	L	T	L	F	S	E	K	L	L	A	C	F	-
sp|Q9H799|CPLN1_HUMAN	2081-2086	6	0	G	S	S	F	A	N	L	P	D	T	S	Q	S	V	H	L	G	E	S	Q	-
sp|Q9NZJ4|SACS_HUMAN	3597-3602	6	0	R	N	I	G	L	K	Y	I	L	S	F	A	K	E	I	S	V	R	A	N	-
sp|Q9UMN6|KMT2B_HUMAN	808-812	5	0	R	A	K	V	Q	L	F	K	I	D	K	V	A	A	S	M	P	L	S	P	-
sp|Q02818|NUCB1_HUMAN	398-407	10	0	E	L	Q	Q	A	V	L	H	M	E	G	H	K	A	P	A	A	H	P	E	-
sp|A6NNH2|F90AR_HUMAN	110-113	4	0	D	R	E	K	E	R	S	P	S	P	S	E	A	P	T	Q	T	F	P	R	-
sp|Q16665|HIF1A_HUMAN	603-608	6	0	A	S	P	Q	S	T	V	T	V	F	E	P	T	A	N	A	T	T	T	T	-
sp|Q5T754|LCE1F_HUMAN	4-11	8	0	-	-	-	-	-	-	-	M	S	C	P	P	P	K	C	T	P	K	C	P	-
sp|Q8IX03|KIBRA_HUMAN	125-130	6	0	Q	V	K	Q	Q	R	L	E	L	A	L	H	A	V	W	E	H	K	L	G	-
sp|Q8IX03|KIBRA_HUMAN	690-694	5	1	I	Q	L	S	N	L	S	A	L	L	K	V	N	I	R	V	A	V	L	P	int3d
sp|Q92609|TBCD5_HUMAN	509-515	7	0	T	S	A	E	A	P	S	H	H	L	R	L	M	K	S	E	S	M	P	V	-
sp|Q96II8|LRCH3_HUMAN	769-773	5	0	Q	A	L	L	E	L	A	P	P	K	L	S	A	V	-	-	-	-	-	-	-
sp|Q9NRM2|ZN277_HUMAN	161-164	4	0	Q	K	Q	R	L	R	E	I	L	E	E	R	N	D	T	N	F	H	G	V	-
sp|Q9P2R7|SUCB1_HUMAN	44-50	7	0	S	S	G	L	F	N	N	H	G	L	R	N	L	S	L	H	E	Y	M	S	-
sp|P42858|HD_HUMAN	18-38	21	1	M	K	A	F	E	S	L	K	S	F	P	P	P	P	P	P	P	P	P	P	int3d
sp|Q6UB99|ANR11_HUMAN	2394-2399	6	0	P	R	K	R	R	F	Q	R	S	T	L	N	T	S	T	Q	Q	T	R	E	-
sp|Q96P47|AGAP3_HUMAN	9-16	8	0	-	-	M	N	F	Q	A	G	G	G	L	A	G	G	P	P	Q	Q	F	A	-
sp|O15446|RPA34_HUMAN	504-508	5	0	A	P	T	G	R	D	K	K	R	K	P	V	-	-	-	-	-	-	-	-	-
sp|P58505|CU058_HUMAN	213-218	6	0	T	V	P	Q	P	P	A	T	I	I	P	L	I	A	Q	I	P	P	P	Q	-
sp|Q14003|KCNC3_HUMAN	39-45	7	0	E	S	P	P	P	P	P	L	P	P	P	G	P	A	A	S	P	A	G	P	-
sp|Q14686|NCOA6_HUMAN	259-287	29	0	N	R	Q	M	N	P	A	N	F	P	A	R	P	P	Q	Q	H	Q	Q	Q	-
sp|Q14686|NCOA6_HUMAN	292-300	9	0	Q	Q	Q	Q	L	Q	A	R	P	P	G	I	R	P	Q	F	T	A	P	T	-
sp|Q14686|NCOA6_HUMAN	354-358	5	0	W	K	K	A	P	L	P	G	P	M	A	R	P	S	L	A	T	V	Q	T	-
sp|Q14686|NCOA6_HUMAN	448-452	5	0	G	S	P	A	S	S	P	T	V	N	M	G	P	R	P	P	Q	N	N	P	-
sp|Q14686|NCOA6_HUMAN	610-615	6	0	G	V	P	Q	V	N	L	S	N	M	G	P	P	S	Q	L	M	G	M	H	-
sp|Q14686|NCOA6_HUMAN	634-639	6	0	M	H	Q	Q	I	V	P	S	Q	G	G	T	L	N	P	Q	N	P	M	I	-
sp|Q14686|NCOA6_HUMAN	999-1014	16	0	Q	L	M	Q	H	V	A	P	P	P	P	P	P	P	S	Q	P	Q	S	Q	-
sp|Q14686|NCOA6_HUMAN	1020-1032	13	0	P	Q	Q	Q	Q	P	P	P	P	S	M	M	M	M	L	M	M	Q	Q	D	-
sp|Q2M1P5|KIF7_HUMAN	833-839	7	0	E	L	E	R	N	V	Q	L	M	R	R	R	L	R	E	E	T	E	Q	K	-
sp|Q2M1P5|KIF7_HUMAN	998-1002	5	0	K	S	G	Q	L	R	Q	G	S	A	I	R	G	E	I	D	S	L	R	Q	-
sp|Q2M1P5|KIF7_HUMAN	1114-1118	5	0	F	D	K	V	V	T	L	R	E	E	I	A	F	S	E	L	E	M	Q	L	-
sp|Q3SYA9|P12L1_HUMAN	404-409	6	0	W	M	E	A	L	H	I	S	G	P	V	P	R	G	Q	N	Q	R	S	Q	-
sp|Q6NVU6|UFSP1_HUMAN	135-138	4	0	Y	N	L	C	L	T	S	L	S	S	R	T	L	D	-	-	-	-	-	-	-
sp|Q96G27|WBP1_HUMAN	85-90	6	0	F	R	H	R	R	A	K	L	R	L	R	E	I	N	L	L	A	Y	H	G	-
sp|Q99700|ATX2_HUMAN	166-188	23	0	Y	G	P	L	T	M	S	L	K	P	P	P	P	A	A	A	N	V	R	K	-
sp|Q99700|ATX2_HUMAN	1005-1010	6	0	K	T	Y	R	A	V	P	N	M	P	H	H	Q	S	A	M	M	H	P	A	-
sp|Q99700|ATX2_HUMAN	1156-1160	5	0	H	P	Q	P	S	A	T	P	T	G	H	G	G	S	H	P	A	P	S	P	-
sp|Q9BXA9|SALL3_HUMAN	213-219	7	0	P	L	I	L	E	Q	L	M	A	L	L	Q	L	I	E	Q	I	R	S	Q	-
sp|Q9HBR0|S38AA_HUMAN	708-712	5	0	H	A	V	L	L	Q	V	I	K	E	K	R	L	L	D	Q	Q	E	K	L	-
sp|O95155|UBE4B_HUMAN	1068-1073	6	0	K	E	Q	W	D	Q	L	P	R	D	S	Q	L	A	Q	D	E	R	V	S	-
sp|Q02078|MEF2A_HUMAN	420-430	11	0	P	R	D	R	M	T	P	S	G	F	P	P	P	P	P	Q	P	Q	P	Q	-
sp|Q68DK2|ZFY26_HUMAN	2502-2506	5	0	Q	E	H	S	R	A	T	A	L	V	A	A	K	S	S	G	D	A	V	V	-
sp|Q92576|PHF3_HUMAN	1904-1908	5	0	E	R	R	H	S	D	P	W	G	R	L	D	R	P	F	N	R	G	K	G	-
sp|Q9P267|MBD5_HUMAN	980-987	8	0	L	N	N	N	Q	M	F	P	P	N	G	Y	Q	N	L	Q	A	F	Q	G	-
sp|O14503|BHE40_HUMAN	113-116	4	0	H	V	K	A	L	T	N	L	I	D	K	I	I	A	L	Q	S	G	L	Q	-
sp|O60216|RAD21_HUMAN	430-436	7	1	F	E	N	P	E	V	P	R	E	D	R	D	V	I	D	E	P	I	I	E	int3d
sp|Q8NFA0|UBP32_HUMAN	822-827	6	1	A	K	Y	A	P	R	F	N	G	F	E	L	L	A	F	L	L	D	G	L	int3d
sp|Q8TAK5|GABP2_HUMAN	358-362	5	0	S	K	E	G	N	E	R	E	L	L	E	A	N	R	R	A	Q	E	Y	R	-
sp|Q9BRD0|BUD13_HUMAN	503-509	7	1	L	Y	A	Q	W	G	K	G	L	A	N	V	E	D	A	M	K	E	M	Q	int3d
sp|Q9NRR5|UBQL4_HUMAN	182-188	7	0	G	L	G	S	A	N	F	M	E	L	L	M	S	N	P	E	M	L	S	Q	-
sp|Q9NRR5|UBQL4_HUMAN	533-539	7	0	T	S	S	P	T	G	A	S	S	A	M	I	Q	L	L	A	G	S	G	N	-
sp|Q9NRR5|UBQL4_HUMAN	560-565	6	1	S	Q	V	Q	T	P	E	V	R	F	L	N	S	M	G	F	I	N	R	E	int3d
sp|Q9Y6H1|CHCH2_HUMAN	106-112	7	0	D	I	T	Y	Q	E	P	Q	G	T	P	C	L	Y	E	I	K	Q	F	L	-
sp|Q14157|UBP2L_HUMAN	881-888	8	0	S	S	P	A	P	A	T	T	L	A	T	H	H	T	T	Q	Q	T	F	L	-
sp|Q5VX71|SUSD4_HUMAN	16-24	9	0	N	P	S	N	G	D	G	F	L	E	S	P	Q	R	L	L	A	V	I	L	-
sp|Q7Z406|MYH14_HUMAN	824-830	7	0	A	R	G	Y	L	A	R	R	A	F	S	A	L	R	V	M	Q	R	N	C	-
sp|Q7Z406|MYH14_HUMAN	882-887	6	0	Q	A	R	A	Q	E	L	Q	K	V	S	A	R	E	V	G	E	L	Q	G	-
sp|Q86YR5|GPSM1_HUMAN	667-671	5	0	E	Q	G	A	G	G	P	P	E	P	P	G	A	S	-	-	-	-	-	-	-
sp|Q96M91|CFA53_HUMAN	458-462	5	0	R	K	Q	L	Q	M	Q	I	A	Y	E	A	E	K	E	E	K	R	R	E	-
sp|Q9H4K1|RIBC2_HUMAN	293-298	6	0	Q	E	Q	L	E	Q	I	R	L	V	E	K	L	R	L	Q	E	E	K	R	-
sp|Q9NS69|TOM22_HUMAN	107-118	12	1	L	P	V	V	F	E	T	E	K	L	I	L	L	G	P	N	T	G	L	S	int3d
sp|Q9ULH7|MRTFB_HUMAN	320-323	4	0	Q	M	D	S	N	Y	A	R	L	L	L	F	L	Q	L	Q	I	L	S	Q	-
sp|P22670|RFX1_HUMAN	280-284	5	0	L	Q	P	V	H	V	A	Q	E	V	V	P	V	P	H	V	Y	S	S	Q	-
sp|P22670|RFX1_HUMAN	569-575	7	0	P	S	T	G	L	S	D	I	S	A	F	L	D	A	S	R	S	L	P	D	-
sp|Q0VFZ6|CF210_HUMAN	287-290	4	0	Q	D	K	H	I	I	K	A	V	E	E	E	E	D	E	K	M	R	K	F	-
sp|Q15788|NCOA1_HUMAN	1063-1067	5	0	Q	L	R	L	Q	L	Q	Q	R	L	L	I	H	Q	N	R	Q	A	I	L	-
sp|Q15788|NCOA1_HUMAN	1125-1130	6	0	E	L	Y	S	Q	Q	H	R	Q	R	R	A	M	L	M	R	Q	Q	S	F	-
sp|Q15788|NCOA1_HUMAN	1385-1391	7	0	D	L	L	K	T	E	A	D	G	T	V	F	A	D	V	Q	C	T	V	N	-
sp|Q15811|ITSN1_HUMAN	528-532	5	0	E	L	R	I	A	E	I	T	H	L	E	S	Q	Q	M	L	G	R	L	I	-
sp|Q15811|ITSN1_HUMAN	617-622	6	0	L	K	E	L	R	E	I	H	N	K	K	S	M	E	A	E	R	L	K	Q	-
sp|Q52LR7|EPC2_HUMAN	584-597	14	0	V	T	G	G	I	T	E	E	Q	F	L	A	Q	L	Q	Q	K	Q	Q	S	-
sp|Q52LR7|EPC2_HUMAN	600-608	9	0	L	V	Q	M	Q	R	Q	Q	L	A	H	S	S	Q	Q	T	H	P	K	A	-
sp|Q5SZQ8|CELF3_HUMAN	359-373	15	0	L	V	A	Q	Q	P	P	P	P	P	R	E	G	P	D	G	C	N	I	F	-
sp|Q7Z5L9|I2BP2_HUMAN	94-98	5	0	P	P	L	S	A	K	D	I	L	L	L	G	H	G	G	P	E	A	A	P	-
sp|Q96SQ9|CP2S1_HUMAN	251-256	6	0	V	S	T	L	A	A	F	T	V	R	G	N	L	D	A	S	G	P	A	R	-
sp|Q9H0A0|NAT10_HUMAN	429-434	6	0	T	G	R	S	L	S	L	K	L	I	S	A	Q	S	Q	V	S	T	T	A	-
sp|Q9NX70|MED29_HUMAN	29-33	5	0	G	P	S	S	A	G	G	P	G	P	P	P	A	Q	L	V	G	P	A	Q	-
sp|Q9NX70|MED29_HUMAN	48-52	5	0	L	V	G	P	A	Q	S	G	L	L	D	F	D	P	V	Q	R	Y	K	M	-
sp|Q9Y6J0|CABIN_HUMAN	868-872	5	0	E	E	D	T	F	H	S	L	C	H	N	P	A	E	E	G	M	S	E	T	-
sp|O94986|CE152_HUMAN	450-457	8	0	S	G	S	V	Q	E	V	A	Q	L	K	A	H	A	M	S	A	N	M	N	-
sp|O94986|CE152_HUMAN	629-636	8	0	D	D	I	L	L	L	K	N	E	I	E	L	K	E	T	E	G	K	L	R	-
sp|Q15075|EEA1_HUMAN	117-122	6	0	E	E	L	K	K	E	L	E	K	Y	E	A	K	P	D	G	L	V	T	D	-
sp|Q15075|EEA1_HUMAN	397-401	5	0	K	Y	Q	H	L	K	A	E	F	K	R	E	E	K	E	Q	H	G	L	Q	-
sp|Q15075|EEA1_HUMAN	488-498	11	0	E	L	Q	H	Q	L	D	K	T	K	S	T	T	A	K	L	R	E	A	Q	-
sp|Q15075|EEA1_HUMAN	751-758	8	0	E	V	K	A	S	K	E	Q	A	L	L	N	T	D	L	E	L	R	A	T	-
sp|Q15075|EEA1_HUMAN	997-1002	6	0	L	Q	K	T	E	L	E	N	K	L	A	A	Q	E	L	A	A	E	K	E	-
sp|Q7Z7A1|CNTRL_HUMAN	1385-1390	6	0	C	E	V	E	E	L	H	R	T	V	K	D	F	I	D	G	N	V	E	S	-
sp|Q7Z7A1|CNTRL_HUMAN	1744-1750	7	0	L	E	E	K	L	E	L	E	N	L	K	G	E	I	E	W	Q	K	Q	L	-
sp|Q7Z7A1|CNTRL_HUMAN	1856-1860	5	0	L	S	L	H	N	D	I	S	A	M	E	K	R	E	A	V	N	S	L	Q	-
sp|Q7Z7A1|CNTRL_HUMAN	1926-1930	5	0	E	D	C	Q	K	E	E	E	T	K	V	L	Q	N	E	I	E	E	N	K	-
sp|Q92508|PIEZ1_HUMAN	741-749	9	0	V	S	G	T	P	L	L	R	E	E	E	E	E	E	E	E	E	D	S	R	-
sp|Q92508|PIEZ1_HUMAN	1463-1468	6	0	T	N	A	Q	A	V	L	R	R	R	A	R	Q	E	Q	A	G	Q	L	P	-
sp|Q92540|SMG7_HUMAN	766-769	4	0	T	S	Q	L	Q	V	Q	A	L	T	S	P	T	K	A	V	P	A	L	G	-
sp|Q92540|SMG7_HUMAN	789-793	5	0	G	K	S	P	P	H	H	S	G	F	A	D	A	S	K	Q	L	W	N	P	-
sp|Q92540|SMG7_HUMAN	1121-1127	7	0	G	P	S	A	L	E	Q	L	L	M	R	G	Q	G	T	M	N	P	P	H	-
sp|Q96CN9|GCC1_HUMAN	335-340	6	0	E	E	A	A	R	L	K	S	H	F	E	M	R	K	T	A	L	A	E	D	-
sp|Q15643|TRIPB_HUMAN	1088-1092	5	0	T	S	H	T	Q	D	V	V	Y	L	A	Y	A	M	E	R	E	K	V	F	-
sp|Q5TA79|LCE2A_HUMAN	4-11	8	0	-	-	-	-	-	-	-	M	S	C	P	P	P	K	C	P	P	K	C	P	-
sp|Q96JM2|ZN462_HUMAN	538-544	7	0	R	K	S	G	V	M	L	D	P	L	P	P	P	P	P	P	P	P	P	P	-
sp|Q96KQ4|ASPP1_HUMAN	138-141	4	0	L	S	E	L	Q	D	M	A	A	R	I	E	N	Q	Q	Q	M	L	V	A	-
sp|Q96KQ4|ASPP1_HUMAN	516-520	5	0	T	G	S	T	P	Q	P	G	S	S	R	I	S	V	P	P	S	P	T	Y	-
sp|O43251|RFOX2_HUMAN	104-109	6	0	T	T	E	G	G	A	Q	T	D	G	S	S	E	N	S	E	S	K	S	T	-
sp|P55040|GEM_HUMAN	16-20	5	0	V	T	M	R	Q	G	T	V	G	M	R	W	S	I	P	A	D	G	R	H	-
sp|Q15286|RAB35_HUMAN	179-184	6	0	L	R	A	K	K	D	N	L	A	K	N	D	V	V	K	L	T	K	N	S	-
sp|Q86UD0|SAPC2_HUMAN	257-261	5	0	E	M	M	A	R	G	R	D	W	Y	R	V	Q	E	R	Q	R	R	L	G	-
sp|Q8IZJ3|CPMD8_HUMAN	1242-1245	4	0	E	L	A	A	A	K	S	W	I	I	A	D	G	S	F	L	A	V	G	R	-
sp|Q8N5I4|DHRSX_HUMAN	309-314	6	0	E	T	K	S	L	H	V	T	Y	N	L	W	S	K	S	C	E	M	T	G	-
sp|Q9HCK8|CHD8_HUMAN	341-349	9	0	Q	G	Q	P	A	K	V	V	T	I	K	I	Q	I	V	P	Q	P	P	S	-
sp|Q9HCK8|CHD8_HUMAN	361-366	6	0	I	Q	I	V	P	Q	P	P	S	S	P	P	S	T	Q	P	V	T	L	S	-
sp|Q9P2E9|RRBP1_HUMAN	909-914	6	0	A	S	L	R	A	D	A	E	K	A	M	A	E	L	H	S	K	L	Q	S	-
sp|Q9UGP8|SEC63_HUMAN	546-551	6	0	P	T	P	V	L	L	P	Q	S	K	A	N	G	V	V	G	N	E	A	A	-
sp|A8K0Z3|WASH1_HUMAN	391-396	6	0	R	S	M	K	E	R	K	L	E	K	E	Q	V	R	A	T	S	Q	G	G	-
sp|P07332|FES_HUMAN	119-125	7	1	R	Q	Q	L	R	K	T	Y	S	E	E	L	T	K	T	H	S	Q	D	I	int3d
sp|P26196|DDX6_HUMAN	37-44	8	0	P	T	G	G	P	G	G	G	G	T	L	K	N	T	N	T	I	N	N	G	-
sp|P26196|DDX6_HUMAN	56-60	5	0	K	N	T	N	T	I	N	N	G	T	S	M	T	T	T	I	K	P	G	D	-
sp|Q702N8|XIRP1_HUMAN	343-346	4	0	P	D	L	I	P	P	G	P	D	V	H	L	F	E	T	R	A	L	D	T	-
sp|Q8NFC6|BD1L1_HUMAN	773-778	6	0	E	K	G	L	K	V	E	E	N	I	T	K	L	S	S	D	D	K	T	E	-
sp|Q96PQ0|SORC2_HUMAN	767-772	6	1	S	N	V	C	E	G	G	V	D	M	L	Q	C	P	L	T	P	P	R	G	int3d
sp|O00425|IF2B3_HUMAN	562-566	5	0	K	I	Q	E	I	L	T	Q	V	K	K	A	L	Q	S	G	P	P	Q	S	-
sp|O43765|SGTA_HUMAN	278-287	10	0	N	D	L	A	S	L	I	Q	A	G	N	P	E	L	I	E	Q	L	R	S	-
sp|P30613|KPYR_HUMAN	57-60	4	1	L	T	Q	E	L	G	T	A	F	F	L	P	A	A	M	A	D	T	F	L	int3d
sp|P56524|HDAC4_HUMAN	69-73	5	1	L	P	V	A	E	P	A	L	R	E	E	L	L	A	L	K	Q	K	Q	Q	int3d
sp|P56524|HDAC4_HUMAN	80-87	8	1	Q	L	Q	Q	E	L	L	A	L	K	I	L	I	A	E	F	Q	R	Q	H	int3d
sp|P56524|HDAC4_HUMAN	483-488	6	0	N	A	Q	A	L	Q	H	L	V	I	F	L	E	K	H	K	Q	Q	F	Q	-
sp|P56524|HDAC4_HUMAN	495-503	9	0	Q	H	Q	Q	F	L	E	K	H	K	M	N	K	I	I	P	K	P	S	E	-
sp|Q6SPF0|SAMD1_HUMAN	222-225	4	0	P	P	P	P	Q	P	P	A	P	P	P	P	P	P	Q	P	Q	P	P	P	-
sp|Q6ZW49|PAXI1_HUMAN	402-413	12	0	V	K	V	T	P	E	T	H	M	L	H	P	V	L	H	L	Q	P	Q	Q	-
sp|Q6ZW49|PAXI1_HUMAN	426-438	13	0	V	L	H	L	Q	P	Q	Q	I	M	P	Y	P	Q	Q	P	P	H	P	F	-
sp|Q6ZW49|PAXI1_HUMAN	450-457	8	0	Y	P	Q	Q	P	P	H	P	F	S	A	H	P	H	Q	F	S	Q	Q	Q	-
sp|Q6ZW49|PAXI1_HUMAN	462-474	13	0	Q	Q	Q	Q	Q	Q	A	H	P	H	L	H	P	P	Q	Q	L	H	R	P	-
sp|Q6ZW49|PAXI1_HUMAN	485-494	10	0	L	H	P	P	Q	Q	L	H	R	P	H	A	L	Q	Q	Q	F	H	Q	L	-
sp|Q6ZW49|PAXI1_HUMAN	498-520	23	0	L	Q	P	F	Q	Q	Q	H	A	L	H	S	L	L	Q	Q	Q	Q	Q	Q	-
sp|Q6ZW49|PAXI1_HUMAN	525-538	14	0	A	Q	L	Q	Q	Q	H	S	L	L	R	M	H	Q	Q	Q	Q	Q	Q	Q	-
sp|Q6ZW49|PAXI1_HUMAN	542-552	11	0	I	Q	Q	Q	Q	L	Q	R	M	H	T	A	P	H	L	S	Q	T	S	Q	-
sp|Q6ZW49|PAXI1_HUMAN	571-581	11	0	S	Q	A	L	Q	H	Q	V	P	P	P	P	P	S	P	Q	Q	H	Q	L	-
sp|Q9P2F8|SI1L2_HUMAN	1093-1098	6	0	I	P	G	T	P	D	R	L	P	C	A	Q	A	A	I	P	R	S	T	S	-
sp|O94979|SC31A_HUMAN	420-424	5	0	V	R	M	P	S	H	Q	G	A	E	H	H	V	F	I	S	Q	V	V	T	-
sp|O94979|SC31A_HUMAN	1034-1039	6	0	I	M	N	P	L	G	D	P	Q	S	P	S	A	P	V	P	L	S	S	Q	-
sp|P52736|ZN133_HUMAN	127-132	6	0	I	Q	P	G	D	P	G	P	G	D	A	S	E	G	R	P	W	S	D	Q	-
sp|Q13201|MMRN1_HUMAN	309-313	5	0	H	T	A	V	G	R	G	V	A	E	G	C	G	D	P	E	V	M	Q	K	-
sp|Q13488|VPP3_HUMAN	258-265	8	0	Q	Q	E	E	A	R	L	G	A	L	E	L	Q	E	V	L	G	E	T	E	-
sp|Q14142|TRI14_HUMAN	186-191	6	0	Q	R	L	Q	A	Y	T	A	T	E	M	S	L	G	E	L	C	H	P	V	paralog
sp|Q7Z3E5|ARMC9_HUMAN	211-216	6	0	E	N	G	Q	S	N	K	E	I	L	L	V	E	A	E	R	R	S	V	T	-
sp|Q7Z5Q1|CPEB2_HUMAN	94-100	7	0	P	Q	S	R	R	S	P	V	S	P	A	A	A	A	A	F	L	Q	Q	R	-
sp|Q9UI08|EVL_HUMAN	144-150	7	0	M	D	I	Q	R	R	Q	V	M	E	E	S	L	E	R	R	T	S	A	T	-
sp|O60499|STX10_HUMAN	152-157	6	0	V	S	A	T	S	R	Y	I	E	E	L	I	M	D	E	Q	D	Q	Q	L	-
sp|P50416|CPT1A_HUMAN	688-693	6	0	L	S	E	P	W	R	L	S	T	S	V	E	L	F	D	L	E	N	N	P	-
sp|Q12923|PTN13_HUMAN	2477-2482	6	0	V	L	T	R	L	Q	A	E	E	E	L	L	K	-	-	-	-	-	-	-	-
sp|Q5JPF3|AN36C_HUMAN	1670-1675	6	0	E	K	A	E	R	E	V	A	V	R	D	D	V	L	N	K	R	S	A	T	-
sp|Q8N4Z0|RAB42_HUMAN	178-183	6	0	L	A	F	D	T	L	A	D	A	I	G	D	I	K	L	E	E	G	W	G	-
sp|Q93073|SBP2L_HUMAN	177-182	6	0	N	S	N	R	G	S	V	V	P	K	H	I	K	S	K	R	P	L	V	K	-
sp|Q969V6|MRTFA_HUMAN	264-267	4	0	P	M	D	S	S	Y	A	K	I	L	L	F	L	Q	L	Q	I	L	N	Q	-
sp|Q969V6|MRTFA_HUMAN	277-281	5	0	Q	L	F	L	Q	L	Q	I	L	N	H	H	N	Y	Q	A	I	L	P	A	-
sp|Q969V6|MRTFA_HUMAN	734-739	6	0	E	P	P	G	Y	E	E	A	M	S	E	N	G	S	S	S	Q	Q	M	D	-
sp|Q9Y6D9|MD1L1_HUMAN	42-47	6	0	D	I	S	T	S	A	P	G	S	L	S	M	Q	L	E	E	R	A	E	Q	-
sp|A0A1B0GVQ3|CC200_HUMAN	25-32	8	0	A	L	D	R	R	R	W	L	M	A	K	E	Q	E	L	K	N	H	Q	E	-
sp|A0A1B0GVQ3|CC200_HUMAN	75-80	6	0	A	K	L	W	T	S	Q	E	Q	P	P	S	V	Q	P	P	S	Q	P	P	-
sp|O15397|IPO8_HUMAN	183-188	6	0	I	A	M	Q	I	F	L	P	R	I	L	L	P	D	S	S	Y	Y	S	V	-
sp|Q15027|ACAP1_HUMAN	106-110	5	1	E	L	L	D	A	T	Q	H	T	L	T	L	V	K	E	G	L	R	G	F	int3d
sp|Q3KNS1|PTHD3_HUMAN	248-253	6	0	D	L	R	V	A	R	E	K	G	S	V	C	A	R	Y	R	A	L	C	V	-
sp|Q499Z3|SLNL1_HUMAN	181-186	6	0	W	P	T	H	T	L	P	D	R	P	S	C	Q	G	R	P	S	G	V	C	-
sp|Q499Z3|SLNL1_HUMAN	389-396	8	0	K	M	K	A	L	M	M	E	K	E	H	G	P	V	S	C	T	C	C	V	-
sp|Q7Z5J4|RAI1_HUMAN	14-19	6	0	F	R	E	R	C	G	F	H	G	K	T	S	Q	E	T	S	R	L	E	N	-
sp|Q7Z5J4|RAI1_HUMAN	278-294	17	0	A	Y	Q	S	G	R	L	S	Y	D	S	R	H	H	A	Q	E	T	L	H	-
sp|Q8IUH3|RBM45_HUMAN	354-359	6	0	L	A	S	M	V	W	N	N	P	S	F	G	G	S	S	G	S	Q	L	P	-
sp|Q8IYR2|SMYD4_HUMAN	655-660	6	0	V	S	R	D	H	L	V	S	R	L	V	R	V	A	Q	K	L	L	R	D	-
sp|Q99747|SNAG_HUMAN	244-249	6	0	A	L	E	Q	L	L	E	G	Y	D	V	S	D	V	C	N	S	P	L	F	-
sp|Q9HCE3|ZN532_HUMAN	548-553	6	0	S	E	L	R	Q	V	L	T	K	P	A	I	I	N	A	A	A	S	Q	P	-
sp|Q9UHE8|STEA1_HUMAN	198-202	5	1	Y	R	Y	K	L	L	N	W	A	Y	N	K	E	D	A	W	I	E	H	D	int3d
sp|O75694|NU155_HUMAN	757-761	5	1	G	F	M	R	P	E	N	G	N	P	E	L	Q	R	K	F	H	E	A	Q	int3d
sp|O94876|TMCC1_HUMAN	565-573	9	0	C	Q	T	R	I	S	K	M	E	L	L	E	G	L	E	N	A	T	A	R	-
sp|Q01826|SATB1_HUMAN	591-607	17	0	P	P	H	I	I	H	V	P	A	E	A	P	P	P	P	Q	P	Q	Q	Q	-
sp|Q01826|SATB1_HUMAN	613-619	7	0	Q	Q	Q	Q	Q	A	P	P	P	P	T	G	P	R	L	P	P	R	Q	P	-
sp|Q8IUA7|ABCA9_HUMAN	1456-1461	6	0	E	P	S	T	G	M	D	P	E	G	V	I	R	A	T	F	R	N	T	E	-
sp|Q8N573|OXR1_HUMAN	513-518	6	0	L	R	K	L	W	K	T	H	T	M	R	E	N	I	Q	Q	V	S	Q	K	-
sp|O15047|SET1A_HUMAN	1352-1357	6	0	V	V	A	E	A	E	E	P	K	P	R	E	E	G	E	E	E	G	E	E	-
sp|Q04725|TLE2_HUMAN	97-105	9	0	I	C	A	Q	I	I	P	F	L	T	A	V	E	R	A	K	Q	V	T	V	paralog
sp|Q13145|BAMBI_HUMAN	184-189	6	0	R	M	L	R	S	E	N	K	R	L	M	L	S	R	L	H	Y	S	F	H	-
sp|Q14444|CAPR1_HUMAN	328-332	5	0	V	E	T	V	E	V	V	N	S	L	A	A	S	P	S	V	P	E	P	H	-
sp|Q14444|CAPR1_HUMAN	537-542	6	0	P	P	V	N	E	P	E	T	L	K	A	S	Y	N	Q	S	F	S	S	Q	-
sp|Q14444|CAPR1_HUMAN	562-567	6	0	Q	P	H	Q	V	E	Q	T	E	L	T	V	V	G	T	Y	H	G	S	P	-
sp|Q14444|CAPR1_HUMAN	588-593	6	0	D	Q	S	H	Q	V	T	G	N	H	N	T	G	F	P	R	S	N	Q	P	-
sp|Q5T0U0|CC122_HUMAN	33-37	5	0	L	A	D	A	V	E	K	V	A	K	A	S	E	I	E	K	N	K	K	V	-
sp|Q86UV5|UBP48_HUMAN	178-183	6	1	F	V	K	A	L	G	L	D	T	G	E	F	S	K	L	F	M	S	L	L	int3d
sp|Q9H254|SPTN4_HUMAN	345-349	5	0	Q	K	F	A	N	S	L	S	G	V	A	F	T	A	Y	C	T	L	E	K	-
sp|Q9NQ66|PLCB1_HUMAN	1012-1015	4	0	T	Q	K	L	I	D	L	K	D	K	L	L	N	L	R	Q	E	Q	Y	Y	-
sp|Q9NV70|EXOC1_HUMAN	331-334	4	0	P	G	H	D	L	L	L	A	V	K	R	F	S	D	L	R	E	L	F	A	-
sp|O60293|ZC3H1_HUMAN	387-392	6	0	L	A	L	Q	S	A	S	K	K	W	V	M	K	E	S	K	E	K	L	T	-
sp|O60293|ZC3H1_HUMAN	443-448	6	0	K	Q	Q	T	K	A	W	K	K	L	E	R	Q	K	E	E	D	Q	R	K	-
sp|P09525|ANXA4_HUMAN	126-131	6	0	R	T	P	E	E	I	R	R	I	S	Y	G	R	S	L	E	D	D	I	R	-
sp|P41214|EIF2D_HUMAN	322-328	7	0	S	S	Y	K	K	L	S	K	F	L	I	I	Q	V	K	E	L	S	K	G	-
sp|Q5T2N8|ATD3C_HUMAN	388-392	5	0	M	M	D	A	C	V	Q	D	F	V	M	M	R	W	L	K	G	E	R	P	-
sp|Q8IVH2|FOXP4_HUMAN	65-71	7	0	E	M	S	P	A	E	L	L	H	F	V	A	R	Q	F	L	L	Q	Q	A	-
sp|Q8IVH2|FOXP4_HUMAN	116-120	5	0	A	M	M	S	P	Q	M	L	T	P	I	L	S	P	P	Q	L	Q	A	L	-
sp|Q8IVH2|FOXP4_HUMAN	132-135	4	0	L	S	P	P	Q	L	Q	A	L	L	A	L	M	L	Q	Q	L	Q	E	Y	-
sp|Q8IVH2|FOXP4_HUMAN	180-192	13	0	E	A	L	G	N	K	Q	L	A	F	H	L	L	N	L	Q	R	Q	G	L	-
sp|Q8N283|ANR35_HUMAN	663-668	6	0	Q	R	E	F	V	P	K	P	Q	A	L	R	Q	S	V	G	L	L	T	N	-
sp|Q96BY6|DOC10_HUMAN	38-42	5	0	S	A	A	A	V	A	V	S	S	R	E	K	P	R	L	L	E	P	L	D	-
sp|Q96BY6|DOC10_HUMAN	1502-1507	6	0	D	L	L	S	L	F	T	Q	T	H	C	D	C	Q	N	S	L	M	K	R	-
sp|Q9P2K9|DISP3_HUMAN	1148-1152	5	0	S	D	Y	L	R	W	E	S	F	L	A	L	P	E	G	S	V	L	R	R	-
sp|Q01664|TFAP4_HUMAN	193-203	11	0	M	Y	P	E	K	L	K	V	I	A	V	R	L	L	H	Q	E	K	L	E	-
sp|Q17RH7|TPRXL_HUMAN	82-89	8	0	R	A	K	R	S	R	E	R	W	F	K	H	P	Q	Q	Q	H	P	Q	Q	-
sp|Q17RH7|TPRXL_HUMAN	93-137	45	0	K	Q	L	Q	Q	L	Q	K	H	P	P	Q	-	-	-	-	-	-	-	-	-
sp|Q3T8J9|GON4L_HUMAN	692-697	6	0	I	L	D	P	A	Q	R	K	R	L	H	V	Q	L	L	T	Q	I	H	L	-
sp|Q86VI3|IQGA3_HUMAN	426-429	4	0	S	M	Y	Q	L	E	L	A	V	L	G	E	L	G	Q	E	E	L	F	V	-
sp|Q9BYJ9|YTHD1_HUMAN	138-143	6	0	A	F	S	A	W	G	T	S	G	S	S	S	A	Y	G	S	S	Y	T	Y	-
sp|Q6P1W5|CA094_HUMAN	515-520	6	0	Y	S	Q	Q	V	M	P	Y	N	P	I	F	R	S	S	Y	T	P	L	L	-
sp|Q96DN5|TBC31_HUMAN	784-788	5	0	D	A	A	R	R	R	F	L	K	L	E	M	E	L	R	R	L	D	D	E	-
sp|Q9BYE3|LCE3D_HUMAN	4-11	8	0	-	-	-	-	-	-	-	M	S	C	P	P	P	K	C	P	S	P	K	C	-
sp|Q9HCN4|GPN1_HUMAN	286-291	6	0	L	K	K	S	L	A	N	A	E	S	L	E	R	L	R	K	D	M	G	S	-
sp|Q9UJT2|TSKS_HUMAN	228-232	5	0	A	L	L	E	E	K	L	R	Y	L	D	E	T	P	R	R	Q	E	A	E	-
sp|P08631|HCK_HUMAN	521-525	5	1	L	D	D	F	Y	T	A	T	E	S	P	-	-	-	-	-	-	-	-	-	int3d
sp|P25963|IKBA_HUMAN	266-271	6	1	L	T	W	G	R	P	S	T	R	I	L	T	L	E	N	L	Q	M	L	P	int3d
sp|Q07866|KLC1_HUMAN	189-194	6	0	L	F	P	N	D	E	D	D	P	G	H	S	S	A	A	A	A	A	Q	Q	-
sp|Q07866|KLC1_HUMAN	563-566	4	0	S	G	R	A	S	F	C	G	K	R	W	P	G	R	R	H	R	-	-	-	-
sp|Q68CR1|SE1L3_HUMAN	13-17	5	0	R	R	G	A	G	L	G	W	P	R	P	P	P	L	A	V	G	P	R	A	-
sp|Q96R84|OR1F2_HUMAN	20-24	5	0	S	E	F	L	L	L	G	L	S	R	H	L	L	F	V	F	F	L	S	M	-
sp|Q99569|PKP4_HUMAN	363-368	6	0	S	L	Q	R	T	V	H	D	M	E	Y	D	I	Y	E	R	M	V	P	P	-
sp|Q9BTY7|HGH1_HUMAN	361-365	5	0	L	E	V	Q	V	P	E	D	V	E	L	D	C	R	E	Q	E	Q	L	E	-
sp|Q9HCJ0|TNR6C_HUMAN	1165-1172	8	0	Y	Q	L	Q	L	A	Y	Q	R	L	A	Q	R	N	V	S	G	S	M	R	-
sp|Q9HCJ0|TNR6C_HUMAN	1183-1187	5	0	A	Q	R	N	V	S	G	S	M	R	V	A	R	T	I	T	N	L	Q	Q	-
sp|Q9HCJ0|TNR6C_HUMAN	1196-1205	10	0	Q	Q	V	A	R	T	I	T	N	L	L	A	Q	A	L	L	V	K	Q	P	-
sp|P12110|CO6A2_HUMAN	19-23	5	0	L	L	L	W	G	I	L	G	A	I	E	V	I	S	P	D	T	T	E	R	-
sp|P49750|YLPM1_HUMAN	60-66	7	0	F	M	S	F	R	E	Q	H	L	A	M	H	Q	K	Q	M	Q	C	V	L	-
sp|P49750|YLPM1_HUMAN	118-122	5	0	P	P	P	P	G	P	A	L	S	Y	Y	K	H	Q	M	L	H	H	Q	R	-
sp|P49750|YLPM1_HUMAN	291-295	5	0	P	E	P	D	P	S	T	M	T	P	Y	W	Y	R	Q	H	L	L	S	L	-
sp|P49750|YLPM1_HUMAN	391-395	5	0	K	Q	L	Q	A	A	A	A	H	W	H	R	V	G	F	Q	Y	Q	G	I	-
sp|P49750|YLPM1_HUMAN	413-421	9	0	Q	G	I	M	Q	K	H	T	Q	L	I	I	Q	P	P	P	H	I	Q	T	-
sp|P49750|YLPM1_HUMAN	444-449	6	0	V	D	M	Q	L	R	H	Y	E	M	H	L	Y	Q	E	W	E	R	E	F	-
sp|P49750|YLPM1_HUMAN	846-851	6	0	Q	W	K	G	P	K	P	A	F	G	P	K	S	Q	A	E	P	L	S	G	-
sp|Q14872|MTF1_HUMAN	586-591	6	0	L	N	G	A	T	S	S	P	Q	N	A	S	K	V	E	K	V	F	F	T	-
sp|Q92734|TFG_HUMAN	245-250	6	0	Q	A	G	Q	I	E	G	Q	M	Y	A	G	Y	G	A	Q	Q	P	Q	A	-
sp|Q92734|TFG_HUMAN	263-267	5	0	Y	G	A	Q	Q	P	Q	A	P	P	Y	G	I	Q	Y	S	A	S	Y	S	-
sp|Q92734|TFG_HUMAN	283-289	7	0	S	A	S	Y	S	Q	Q	T	G	P	G	Y	G	Q	Q	P	T	S	Q	A	-
sp|Q9BZ72|PITM2_HUMAN	1238-1242	5	0	Y	I	V	G	R	P	T	K	K	L	F	I	T	D	G	Y	A	A	H	L	-
sp|Q9H1B7|I2BPL_HUMAN	103-127	25	0	A	A	A	A	A	A	A	A	A	A	L	N	H	V	D	G	S	S	K	P	-
sp|Q9H1B7|I2BPL_HUMAN	564-568	5	0	A	E	G	A	L	K	L	G	E	E	W	M	A	N	Q	S	E	A	L	K	-
sp|Q9P0K8|FOXJ2_HUMAN	291-294	4	0	I	P	P	S	N	N	Y	Y	M	Y	P	P	P	P	Q	Q	Q	Q	Q	Q	-
sp|Q9P0K8|FOXJ2_HUMAN	299-309	11	0	M	Y	Q	Q	Q	Q	P	P	P	P	P	P	P	Q	Q	S	Q	P	Q	Q	-
sp|Q9P0K8|FOXJ2_HUMAN	313-321	9	0	Q	Q	Q	Q	P	P	Q	P	P	P	A	P	A	Q	G	P	S	A	V	G	-
sp|P17844|DDX5_HUMAN	181-185	5	1	L	V	L	A	P	T	R	E	L	A	V	A	A	E	Y	C	R	A	C	R	int3d
sp|Q5VU69|CP141_HUMAN	83-87	5	0	A	L	H	Q	L	F	E	K	E	H	E	L	N	Q	M	G	K	A	F	Y	-
sp|Q5VZL5|ZMYM4_HUMAN	286-291	6	0	P	D	N	A	Q	E	Y	S	H	G	E	G	E	L	K	I	S	A	V	F	-
sp|Q6P9A3|ZN549_HUMAN	148-153	6	0	G	K	W	F	S	F	G	S	N	L	D	S	G	E	K	H	I	R	K	E	-
sp|Q6ZSY5|PPR3F_HUMAN	301-307	7	0	P	T	P	T	D	A	E	G	L	P	L	E	P	Q	P	E	C	Q	G	P	-
sp|Q9NX94|WBP1L_HUMAN	71-76	6	0	C	H	H	R	R	A	K	H	R	L	H	E	I	N	L	I	A	Y	R	E	-
sp|Q9NX94|WBP1L_HUMAN	126-131	6	0	P	T	P	P	P	P	Y	S	A	F	L	L	P	P	Q	C	G	P	A	G	-
sp|Q9Y6H5|SNCAP_HUMAN	540-545	6	0	K	E	Q	T	V	E	R	V	T	L	F	L	E	A	Q	K	S	E	G	K	-
sp|Q6KC79|NIPBL_HUMAN	454-462	9	0	A	A	K	Q	P	Q	T	S	V	V	G	P	I	Y	D	E	V	E	L	D	-
sp|Q6P1K2|PMF1_HUMAN	179-188	10	1	G	R	R	Q	V	E	E	L	Q	L	A	L	H	R	E	Q	R	E	L	V	int3d
sp|Q6PJF5|RHDF2_HUMAN	135-140	6	0	W	F	G	V	S	G	D	W	E	G	R	R	S	L	H	H	C	S	M	R	-
sp|Q6ZUS5|CC121_HUMAN	228-234	7	0	A	T	Q	S	H	L	E	N	R	K	W	Y	L	E	S	L	I	Q	A	R	-
sp|Q8NBM4|UBAC2_HUMAN	265-269	5	0	M	F	S	Q	F	A	Q	G	R	R	G	G	M	I	N	W	N	R	L	F	-
sp|Q8TB72|PUM2_HUMAN	261-266	6	0	A	T	V	G	L	F	D	Y	N	S	R	T	N	A	L	T	V	Q	Q	L	-
sp|Q8TB72|PUM2_HUMAN	280-283	4	0	A	L	T	V	Q	Q	L	T	A	A	Y	A	L	A	A	A	Q	Q	P	H	-
sp|Q8TB72|PUM2_HUMAN	379-384	6	0	T	A	S	Q	Q	A	A	S	Q	A	V	L	R	A	G	A	G	Q	R	P	-
sp|Q8TB72|PUM2_HUMAN	399-405	7	0	G	A	G	Q	R	P	L	T	P	N	A	E	S	L	A	A	A	A	A	A	-
sp|Q8TB72|PUM2_HUMAN	505-513	9	0	T	N	G	L	F	R	P	I	G	T	P	S	T	N	L	Q	S	N	S	F	-
sp|Q9BYM8|HOIL1_HUMAN	251-258	8	0	A	G	E	E	E	A	L	R	Q	Y	E	G	N	Y	L	Q	H	V	Q	L	-
sp|Q9UMX0|UBQL1_HUMAN	523-528	6	0	P	T	A	G	T	T	E	P	G	H	M	L	Q	A	L	A	G	V	N	P	-
sp|Q9UMX0|UBQL1_HUMAN	548-553	6	1	P	Q	L	Q	N	P	E	V	R	F	L	S	A	M	G	F	L	N	R	E	int3d
sp|P28356|HXD9_HUMAN	264-269	6	0	S	L	K	E	E	E	K	Q	H	S	L	D	P	N	N	P	A	A	N	W	-
sp|Q68DK7|MSL1_HUMAN	235-241	7	1	I	L	L	L	Q	L	D	L	I	E	A	K	E	K	E	I	E	E	L	K	int3d
sp|Q6NZ63|STEAL_HUMAN	179-183	5	0	Y	R	Y	K	L	L	N	W	A	Y	N	K	E	D	A	W	I	E	H	D	-
sp|Q70CQ2|UBP34_HUMAN	1255-1260	6	0	Y	E	N	L	Q	K	E	Q	I	N	E	F	G	Q	S	N	R	K	G	E	-
sp|Q8N9S9|SNX31_HUMAN	406-410	5	0	E	Q	S	K	S	K	K	Y	H	I	K	D	Y	S	S	F	L	S	R	K	-
sp|Q9BV73|CP250_HUMAN	420-425	6	0	A	G	C	Q	E	A	V	N	L	L	W	E	E	E	G	K	A	L	R	Q	-
sp|Q9BV73|CP250_HUMAN	1475-1480	6	0	L	K	K	R	N	Q	E	V	D	L	E	L	E	K	C	R	S	V	L	E	-
sp|Q9BV73|CP250_HUMAN	1784-1788	5	0	S	Q	R	E	Q	E	I	V	V	L	E	A	R	E	Q	G	E	L	K	E	-
sp|Q9BV73|CP250_HUMAN	1823-1832	10	0	A	Q	R	D	Q	E	L	E	A	L	E	E	R	V	K	E	K	A	D	A	-
sp|Q9BV73|CP250_HUMAN	2038-2042	5	0	D	Q	D	L	R	Y	Q	E	D	V	A	L	A	Q	R	D	E	E	L	R	-
sp|Q9H8Y5|ANKZ1_HUMAN	631-638	8	0	Q	K	A	A	R	R	Q	R	E	E	E	E	R	E	R	E	E	Q	R	R	-
sp|O76074|PDE5A_HUMAN	10-27	18	0	-	M	E	R	A	G	P	S	F	G	D	S	V	E	A	W	L	D	D	H	-
sp|P03372|ESR1_HUMAN	498-502	5	1	H	L	M	A	K	A	G	L	T	L	R	L	A	Q	L	L	L	I	L	S	int3d
sp|Q7Z5V6|SAXO4_HUMAN	156-160	5	0	L	E	P	R	E	V	P	L	L	H	D	P	L	E	R	E	N	F	R	H	-
sp|A6NM11|L37A2_HUMAN	360-365	6	0	P	M	E	H	E	L	S	I	S	E	P	S	E	S	P	R	E	V	E	S	-
sp|A6NMS7|L37A1_HUMAN	360-365	6	0	P	M	E	H	E	L	S	I	S	E	P	S	E	S	P	R	E	V	E	S	-
sp|O14529|CUX2_HUMAN	705-709	5	0	S	I	L	E	Q	A	R	R	E	M	A	L	L	E	M	E	V	A	P	R	-
sp|O75177|CREST_HUMAN	309-314	6	0	T	Q	H	Y	Y	E	G	G	N	S	A	G	Y	Q	Q	G	A	A	Q	Q	-
sp|O75177|CREST_HUMAN	359-365	7	0	Q	G	A	P	S	Q	Y	P	G	Y	Y	G	S	Y	R	A	P	Q	T	A	-
sp|Q5SNV9|CA167_HUMAN	765-772	8	0	P	G	A	C	G	L	G	A	V	G	G	R	G	S	L	Q	D	A	C	W	-
sp|Q5SNV9|CA167_HUMAN	877-882	6	0	L	Q	G	S	L	L	W	A	A	G	C	L	L	L	W	Q	A	R	A	Q	-
sp|Q6PJT7|ZC3HE_HUMAN	233-238	6	0	A	D	S	G	V	H	L	N	R	L	N	S	I	H	A	A	K	Q	L	D	-
sp|Q9BQS8|FYCO1_HUMAN	736-742	7	0	R	H	R	E	L	R	A	L	E	S	L	I	E	V	L	T	A	E	K	G	-
sp|Q9HCU5|PREB_HUMAN	96-101	6	0	Q	D	A	H	C	Q	L	L	R	F	G	N	K	A	E	K	A	G	S	K	-
sp|Q9NVI7|ATD3A_HUMAN	192-197	6	0	D	K	L	A	R	Q	R	Y	E	D	L	L	N	E	E	N	L	R	K	Q	-
sp|Q9NVI7|ATD3A_HUMAN	611-615	5	0	M	M	D	T	R	V	Q	D	A	V	K	M	C	W	L	K	A	E	G	P	-
sp|Q9P0K7|RAI14_HUMAN	922-927	6	0	K	R	Q	S	Q	Q	L	E	A	L	L	Q	N	Q	L	A	E	C	K	K	-
sp|A8MZ59|LEUTX_HUMAN	66-72	7	0	F	K	N	Q	R	A	K	W	K	R	T	R	P	S	L	G	P	A	N	Q	-
sp|Q147X3|NAA30_HUMAN	79-83	5	0	H	P	C	L	R	C	P	Q	P	P	L	N	G	L	I	S	P	E	L	R	-
sp|Q1L5Z9|LONF2_HUMAN	208-212	5	0	R	R	L	A	G	Q	A	R	S	L	P	E	A	A	L	L	R	C	D	Q	-
sp|Q9BWQ6|YIPF2_HUMAN	67-74	8	0	E	E	E	S	D	K	A	A	L	L	P	G	F	W	T	F	S	Y	Y	Q	-
sp|Q9H4P4|RNF41_HUMAN	143-146	4	0	N	C	I	K	H	L	R	S	V	V	T	R	I	A	E	L	E	K	T	S	-
sp|Q9UPN4|CP131_HUMAN	790-794	5	0	Q	H	L	E	Q	E	Q	W	A	L	R	L	Y	S	E	V	A	E	E	R	-
sp|Q9Y6H3|ATP23_HUMAN	17-21	5	0	E	R	R	R	G	P	A	A	G	E	H	V	S	C	Q	V	F	P	E	R	-
sp|Q5T1J5|CHCH9_HUMAN	106-112	7	0	D	I	A	Y	Q	E	P	Q	G	T	P	C	F	Y	G	I	K	Q	F	L	-
sp|Q6P1L6|ZN343_HUMAN	153-157	5	0	P	G	N	S	S	P	G	H	W	K	Y	S	H	V	S	C	W	F	E	N	-
sp|Q7Z417|NUFP2_HUMAN	24-29	6	0	H	S	H	H	H	P	H	H	H	P	P	H	H	H	H	H	Y	Y	F	Y	-
sp|Q9BVH7|SIA7E_HUMAN	38-49	12	0	S	L	G	G	Q	K	E	R	P	P	A	S	A	T	G	S	S	Q	P	A	-
sp|Q9Y6N6|LAMC3_HUMAN	1438-1443	6	0	R	L	T	S	Q	T	Q	A	T	L	V	L	A	S	E	A	R	R	Q	E	-
sp|Q9Y6N6|LAMC3_HUMAN	1534-1542	9	0	S	L	Q	R	K	L	S	L	L	E	I	Q	G	F	E	S	D	L	A	E	-
sp|O15231|ZN185_HUMAN	100-104	5	0	V	F	T	K	P	I	D	S	S	S	F	P	K	A	N	G	T	P	K	S	-
sp|O95625|ZBT11_HUMAN	1026-1030	5	0	I	M	Q	V	V	N	Y	V	L	A	K	L	S	E	V	A	E	A	I	Q	-
sp|P05556|ITB1_HUMAN	113-118	6	1	A	E	K	L	K	P	E	D	I	T	L	V	L	R	L	R	S	G	E	P	int3d
sp|P14859|PO2F1_HUMAN	124-129	6	0	L	T	P	A	Q	Q	Q	L	L	L	A	Q	L	L	A	A	A	V	Q	Q	-
sp|P14859|PO2F1_HUMAN	177-185	9	0	S	Q	P	I	Q	I	A	Q	D	L	N	L	N	L	Q	Q	F	V	L	V	-
sp|Q5JR59|MTUS2_HUMAN	1278-1283	6	0	E	K	N	I	I	L	E	E	K	I	N	E	D	L	K	A	R	I	D	Q	-
sp|Q5SW79|CE170_HUMAN	749-753	5	0	S	L	V	K	Q	T	L	A	K	L	R	E	E	A	Q	W	T	P	T	K	-
sp|Q5T1A1|DCST2_HUMAN	682-686	5	0	R	K	D	P	E	Q	A	W	L	L	E	V	L	G	R	S	L	S	M	E	-
sp|Q6XR72|ZNT10_HUMAN	153-157	5	1	C	C	L	R	G	R	S	R	R	L	L	A	E	G	C	V	P	G	A	F	int3d
sp|Q6ZR85|CQ107_HUMAN	169-173	5	0	G	L	Q	G	S	A	S	F	L	R	L	G	L	G	I	P	G	E	P	V	-
sp|Q96KR1|ZFR_HUMAN	281-289	9	0	A	V	Y	S	A	A	S	S	Y	Y	A	A	A	A	A	A	A	A	A	A	-
sp|O95857|TSN13_HUMAN	101-106	6	0	S	V	S	C	A	C	L	A	L	N	L	L	E	V	G	W	N	N	T	A	-
sp|P11277|SPTB1_HUMAN	338-342	5	0	R	K	F	A	N	S	L	T	G	V	A	F	S	T	Y	R	T	V	E	K	-
sp|P11277|SPTB1_HUMAN	1851-1856	6	1	F	E	R	E	L	H	L	L	G	V	D	V	A	T	R	L	Q	T	A	Y	int3d
sp|Q8IWS0|PHF6_HUMAN	354-361	8	0	S	K	S	R	G	K	V	E	I	D	L	N	G	N	-	-	-	-	-	-	-
sp|Q8N488|RYBP_HUMAN	64-69	6	0	K	P	R	I	N	S	Q	L	V	A	Y	A	T	P	P	P	P	K	K	E	-
sp|Q8N960|CE120_HUMAN	912-917	6	0	D	I	R	N	E	L	N	R	L	R	Y	Q	D	S	T	E	I	A	S	G	-
sp|B2RTY4|MYO9A_HUMAN	1501-1507	7	0	E	K	L	N	T	E	K	E	E	R	N	E	K	E	M	M	E	Q	I	R	-
sp|P21709|EPHA1_HUMAN	574-581	8	0	G	I	L	V	F	R	S	R	R	A	R	D	R	A	T	D	V	D	R	E	-
sp|P35711|SOX5_HUMAN	243-247	5	0	K	Q	R	Q	Q	M	E	L	A	K	I	A	R	Q	Q	Q	Q	L	L	Q	-
sp|P35711|SOX5_HUMAN	251-259	9	0	A	K	Q	Q	Q	E	Q	I	A	R	H	K	I	N	L	L	Q	Q	Q	I	-
sp|P35711|SOX5_HUMAN	266-272	7	0	L	Q	Q	Q	H	K	I	N	L	L	G	Q	L	P	P	L	M	I	P	V	-
sp|P52790|HXK3_HUMAN	46-51	6	0	C	L	Q	Q	F	K	V	T	R	A	A	S	L	L	G	S	M	E	Q	A	-
sp|Q13061|TRDN_HUMAN	724-729	6	0	E	S	S	G	Q	A	N	S	P	G	-	-	-	-	-	-	-	-	-	-	-
sp|Q13183|S13A2_HUMAN	305-309	5	0	R	K	N	F	G	I	G	E	K	M	A	A	Y	C	V	I	Q	T	E	H	-
sp|Q15714|T22D1_HUMAN	396-399	4	0	A	G	M	T	G	G	S	V	S	S	P	T	V	N	T	S	R	F	R	V	-
sp|Q15714|T22D1_HUMAN	497-509	13	0	G	E	M	G	A	P	T	V	V	V	P	A	L	Q	G	V	T	L	Q	Q	-
sp|Q15714|T22D1_HUMAN	628-633	6	0	L	P	G	A	P	P	P	Q	Q	L	P	M	V	S	T	Q	M	A	P	G	-
sp|Q8NA82|MARHA_HUMAN	735-740	6	0	F	N	M	I	E	F	Y	Q	K	H	N	E	L	M	N	S	G	L	Y	L	-
sp|Q9C0D2|CE295_HUMAN	1506-1511	6	0	H	F	I	Q	S	H	H	G	D	L	L	D	T	Q	K	K	A	I	R	S	-
sp|Q9C0D2|CE295_HUMAN	1740-1744	5	0	K	L	L	V	Q	R	Q	T	A	L	K	H	E	E	T	L	K	D	F	F	-
sp|Q9P0P0|RN181_HUMAN	138-141	4	0	E	E	H	R	R	D	K	A	R	K	H	R	L	E	N	L	H	G	A	M	-
sp|Q9Y5Y3|GPR45_HUMAN	250-254	5	0	Q	L	T	R	A	G	L	R	R	L	V	S	V	D	L	S	F	K	T	K	-
sp|P42694|HELZ_HUMAN	1400-1407	8	0	Q	P	N	Q	I	P	P	Q	P	N	L	N	Q	Q	P	Q	Q	P	P	P	-
sp|P42694|HELZ_HUMAN	1410-1414	5	0	Q	V	V	Q	Q	Q	S	Q	L	N	P	P	P	Q	L	S	P	A	Y	Q	-
sp|Q6ZU67|BEND4_HUMAN	78-83	6	0	V	S	I	S	S	S	E	P	P	P	S	S	Y	P	P	G	P	G	R	A	-
sp|Q8IU68|TMC8_HUMAN	282-287	6	0	K	V	E	L	E	E	G	R	R	F	T	R	A	Q	T	A	C	R	L	L	-
sp|Q8IYB5|SMAP1_HUMAN	413-418	6	0	G	A	P	Q	S	K	F	G	L	P	W	S	L	S	Q	M	N	Q	Q	M	-
sp|Q8WXH0|SYNE2_HUMAN	1787-1793	7	0	L	E	I	F	T	K	L	E	E	I	K	H	S	M	I	L	L	E	N	Q	-
sp|Q8WXH0|SYNE2_HUMAN	2643-2650	8	0	N	K	V	Q	D	T	E	I	S	L	L	R	L	K	S	P	E	E	R	A	-
sp|Q8WXH0|SYNE2_HUMAN	3764-3768	5	0	E	W	M	D	N	L	M	I	P	F	V	S	Q	R	A	E	C	R	T	S	-
sp|Q8WXH0|SYNE2_HUMAN	4383-4386	4	0	R	P	Q	F	S	R	Q	K	D	F	V	L	E	L	K	P	M	E	Q	K	-
sp|Q9Y520|PRC2C_HUMAN	676-693	18	0	Q	F	Q	K	S	L	P	P	R	F	G	V	L	P	Q	T	V	P	S	Q	-
sp|Q9Y520|PRC2C_HUMAN	2370-2376	7	0	Q	L	S	C	M	P	S	L	I	A	V	Y	V	S	Q	S	A	A	A	Q	-
sp|Q9Y520|PRC2C_HUMAN	2412-2417	6	0	H	A	R	L	A	P	P	S	L	A	P	G	L	S	Q	P	T	S	V	Q	-
sp|Q9Y520|PRC2C_HUMAN	2828-2833	6	0	L	Q	S	T	Q	R	F	F	S	E	I	G	G	G	K	A	Q	K	V	D	-
sp|Q9Y5H6|PCDA8_HUMAN	752-756	5	0	S	S	A	V	G	S	W	S	Y	S	R	V	C	S	G	E	G	P	P	K	-
sp|A6NJZ7|RIM3C_HUMAN	114-119	6	0	R	Q	L	L	R	W	K	E	A	E	L	L	H	R	E	R	D	G	V	V	-
sp|A6NJZ7|RIM3C_HUMAN	668-675	8	0	E	Q	L	L	Q	Q	A	A	R	G	R	D	P	Q	K	A	L	C	D	L	-
sp|Q0VAK6|LMOD3_HUMAN	405-409	5	0	D	K	Q	R	Q	K	R	Q	E	E	L	K	E	Q	K	K	L	I	A	M	-
sp|Q5VST9|OBSCN_HUMAN	4846-4849	4	0	G	A	P	A	A	P	S	V	K	P	E	P	L	A	A	V	R	P	P	L	-
sp|Q6UW60|PCSK4_HUMAN	100-108	9	0	R	L	H	L	K	K	N	P	K	V	R	R	V	K	R	S	V	V	V	P	-
sp|Q6ZN66|GBP6_HUMAN	510-515	6	0	K	E	Q	E	L	L	K	Q	K	L	M	E	A	Q	D	K	S	R	K	E	-
sp|Q8NAA4|A16L2_HUMAN	148-152	5	0	R	V	A	Q	L	R	E	A	R	A	V	E	E	W	R	A	Q	N	A	V	-
sp|Q9ULD9|ZN608_HUMAN	1190-1194	5	0	T	G	K	S	Q	L	L	S	N	H	A	D	S	F	K	A	K	Q	M	E	-
tr|A0A1B0GVM2|A0A1B0GVM2_HUMAN	8-12	5	0	-	-	-	X	Y	G	E	D	V	R	L	L	E	G	I	S	E	L	D	I	-
sp|O95872|GPAN1_HUMAN	23-27	5	0	T	D	P	S	D	L	W	K	D	G	P	E	K	P	E	S	T	L	D	G	-
sp|Q03169|TNAP2_HUMAN	545-548	4	0	K	G	R	L	V	L	K	T	A	E	L	A	G	Y	I	L	A	N	A	D	-
sp|Q8N5C8|TAB3_HUMAN	284-289	6	0	N	Y	Q	P	S	Q	Y	S	P	K	S	A	Y	H	S	P	P	P	S	Q	-
sp|Q96DB9|FXYD5_HUMAN	72-77	6	0	T	W	P	A	D	E	T	P	Q	P	L	E	G	T	D	G	P	L	V	T	-
sp|Q9BW19|KIFC1_HUMAN	165-170	6	0	E	R	T	Q	T	L	D	Q	E	N	L	R	D	A	Q	Q	Q	V	K	A	-
sp|Q9UKJ3|GPTC8_HUMAN	1324-1334	11	0	P	E	E	M	E	K	Y	S	K	L	L	L	A	K	Q	V	K	A	F	P	-
sp|P02808|STAT_HUMAN	54-59	6	0	P	E	Q	P	L	Y	P	Q	P	Y	Y	T	F	-	-	-	-	-	-	-	-
sp|P0C671|BNIP5_HUMAN	411-416	6	0	Q	D	A	E	E	Q	Q	G	E	E	E	E	V	G	V	E	N	P	A	P	-
sp|Q6N021|TET2_HUMAN	321-325	5	0	L	N	T	C	S	F	Q	K	P	E	K	S	V	F	E	I	C	P	S	P	-
sp|Q6N021|TET2_HUMAN	740-749	10	0	T	Q	P	S	Q	S	S	H	L	P	I	K	N	K	E	E	I	L	Q	T	-
sp|Q6N021|TET2_HUMAN	958-969	12	0	K	H	A	A	L	R	W	H	L	L	T	E	S	C	H	S	Q	M	H	R	-
sp|Q6N021|TET2_HUMAN	1523-1529	7	0	E	L	L	R	L	S	G	P	V	M	P	L	Q	K	Q	P	P	Q	P	Q	-
sp|Q6N021|TET2_HUMAN	1537-1548	12	0	Q	P	Q	P	L	Q	K	Q	P	P	P	H	H	P	Q	T	E	S	V	N	-
sp|Q8NEZ4|KMT2C_HUMAN	663-668	6	0	I	E	V	V	T	H	Q	I	T	V	L	L	E	E	P	E	T	V	V	S	-
sp|Q8NEZ4|KMT2C_HUMAN	1719-1722	4	0	V	Q	M	S	N	D	S	M	K	R	D	S	I	D	P	S	S	R	I	D	-
sp|Q8NEZ4|KMT2C_HUMAN	1780-1787	8	0	T	Q	K	L	E	Q	V	K	N	E	F	G	S	Q	H	L	L	V	Q	S	-
sp|Q8NEZ4|KMT2C_HUMAN	2393-2397	5	0	Q	R	Q	K	L	R	E	I	I	L	K	K	I	A	G	R	Q	E	K	G	-
sp|Q8NEZ4|KMT2C_HUMAN	3064-3073	10	0	L	L	Q	D	L	L	D	Q	E	R	A	M	I	R	Q	R	S	E	P	F	-
sp|Q8NEZ4|KMT2C_HUMAN	3269-3272	4	0	A	E	L	I	E	D	Y	R	I	K	C	A	M	A	P	P	T	M	M	P	-
sp|Q8NEZ4|KMT2C_HUMAN	3309-3315	7	0	M	S	Q	P	T	F	P	M	V	P	H	T	T	V	I	S	G	H	T	S	-
sp|Q8NEZ4|KMT2C_HUMAN	3474-3490	17	0	Q	P	L	G	P	L	Q	Q	S	P	G	S	I	N	S	P	S	T	Q	T	-
sp|Q92466|DDB2_HUMAN	87-92	6	1	K	L	G	R	A	S	W	P	S	V	S	F	L	H	T	L	D	S	Y	R	int3d
sp|C9JE40|PATL2_HUMAN	163-169	7	0	Q	L	H	P	R	H	Q	R	I	L	T	P	S	P	P	A	K	K	P	W	-
sp|P22004|BMP6_HUMAN	109-118	10	0	L	Q	Q	P	Q	P	P	A	L	R	L	P	R	G	E	P	P	P	G	R	-
sp|P23511|NFYA_HUMAN	21-27	7	0	S	T	E	Q	I	V	V	Q	A	G	G	G	V	T	A	V	Q	L	Q	T	-
sp|P23511|NFYA_HUMAN	121-131	11	0	Q	I	Q	I	Q	G	G	Q	A	V	I	I	I	Q	Q	P	Q	T	A	V	-
sp|P23511|NFYA_HUMAN	145-151	7	0	Q	Q	P	Q	T	A	V	T	A	G	I	A	V	Q	G	Q	Q	V	A	Q	-
sp|P24043|LAMA2_HUMAN	23-32	10	0	L	S	G	G	L	G	G	V	Q	A	A	H	Q	Q	R	G	L	F	P	A	-
sp|Q3ZLR7|SP201_HUMAN	636-641	6	0	P	Q	G	S	A	V	L	T	G	P	L	V	S	L	Q	Q	L	Q	Q	P	-
sp|Q3ZLR7|SP201_HUMAN	646-650	5	0	Q	Q	Q	S	H	Q	L	V	S	L	P	T	A	A	H	P	P	Q	P	G	-
sp|Q3ZLR7|SP201_HUMAN	722-728	7	0	Q	G	V	Q	L	P	S	V	L	R	P	P	K	L	Q	L	Q	P	Q	W	-
sp|Q3ZLR7|SP201_HUMAN	746-755	10	0	P	Q	W	Q	P	K	P	R	Q	E	H	I	Q	L	Q	T	Q	Q	L	R	-
sp|Q3ZLR7|SP201_HUMAN	758-763	6	0	Q	S	Q	Q	Q	Q	P	Q	H	I	L	R	V	L	Q	Q	P	Q	H	I	-
sp|Q3ZLR7|SP201_HUMAN	774-779	6	0	L	R	V	L	Q	Q	P	Q	H	I	L	R	V	L	Q	Q	P	V	F	L	-
sp|Q9H3P7|GCP60_HUMAN	241-245	5	1	R	I	E	E	E	R	L	R	L	E	I	M	A	A	L	N	S	Q	T	A	int3d
sp|Q9H3P7|GCP60_HUMAN	286-291	6	1	L	I	R	Q	L	Q	E	Q	H	Y	L	Y	Q	V	Q	L	A	Q	Q	Q	int3d
sp|Q9H3P7|GCP60_HUMAN	296-301	6	1	Q	Q	Y	M	Q	Q	L	Y	Q	V	A	A	L	Q	K	Q	Q	E	V	V	int3d
sp|P49790|NU153_HUMAN	30-35	6	0	R	C	H	Q	G	P	I	K	P	Y	H	Q	G	I	L	S	R	V	T	E	-
sp|Q14119|VEZF1_HUMAN	19-24	6	0	L	F	Q	A	H	E	A	S	H	H	N	S	L	L	P	L	L	S	S	A	-
sp|Q14119|VEZF1_HUMAN	335-354	20	0	K	T	C	M	S	E	E	T	S	N	H	V	T	S	W	P	G	K	Q	V	-
sp|Q2TAL8|QRIC1_HUMAN	85-114	30	0	E	L	A	C	P	V	T	T	S	V	V	S	A	Q	L	S	P	Q	L	T	-
sp|Q2TAL8|QRIC1_HUMAN	193-198	6	0	A	E	I	P	E	E	H	I	P	H	L	V	A	G	Q	S	L	A	G	G	-
sp|Q2TAL8|QRIC1_HUMAN	209-214	6	0	L	V	A	G	Q	S	L	A	G	G	T	V	G	A	L	S	P	P	P	S	-
sp|Q2TAL8|QRIC1_HUMAN	273-277	5	0	Q	P	V	A	T	V	L	A	I	P	S	Y	V	S	L	R	P	D	L	L	-
sp|Q2TAL8|QRIC1_HUMAN	419-428	10	0	T	A	Q	T	V	H	I	W	D	P	E	Q	T	P	P	P	Q	Q	Q	Q	-
sp|Q2TAL8|QRIC1_HUMAN	435-442	8	0	Q	T	P	Q	E	Q	T	P	P	P	V	T	C	S	A	Q	T	V	Q	V	-
sp|Q6J9G0|STYK1_HUMAN	52-57	6	0	G	V	I	L	W	L	F	I	R	E	R	S	G	P	Q	G	I	A	P	V	-
sp|Q96J88|ESIP1_HUMAN	121-126	6	0	G	G	S	Q	S	E	T	E	V	R	L	M	Q	S	K	Y	K	Q	K	L	-
sp|Q96J88|ESIP1_HUMAN	267-271	5	0	Q	K	S	E	L	L	E	L	K	R	E	R	A	K	I	H	Q	T	E	H	-
sp|Q9NVH2|INT7_HUMAN	942-955	14	0	E	D	P	Y	S	Q	Q	I	R	L	R	N	A	Y	T	R	F	-	-	-	-
sp|Q9UIA9|XPO7_HUMAN	440-445	6	0	E	D	P	L	E	D	T	G	L	V	L	S	T	I	G	R	C	E	Y	E	-
sp|Q9UKE5|TNIK_HUMAN	371-377	7	0	N	K	E	R	S	E	A	L	R	R	R	E	N	E	E	H	K	R	Q	L	-
sp|Q9Y4G6|TLN2_HUMAN	951-956	6	0	A	A	V	S	N	K	N	P	A	A	S	C	K	A	V	A	D	H	I	P	-
sp|Q9Y4G6|TLN2_HUMAN	2524-2529	6	0	E	L	E	E	A	R	K	K	L	A	Y	K	F	L	P	T	E	L	R	E	paralog
sp|P06331|HV434_HUMAN	27-32	6	0	L	V	A	A	P	R	W	V	L	S	W	G	A	G	L	L	K	P	S	E	-
sp|Q13522|PPR1A_HUMAN	94-97	4	0	L	Q	M	M	V	E	H	H	L	G	G	E	E	P	E	G	A	A	E	S	-
sp|Q15532|SSXT_HUMAN	328-333	6	0	S	Q	H	Y	Y	E	G	G	N	S	D	A	Y	Q	G	P	P	P	Q	Q	-
sp|Q15532|SSXT_HUMAN	348-351	4	0	G	P	P	P	Q	Q	G	Y	P	P	Y	P	G	Q	Q	G	Y	P	G	Q	-
sp|Q15532|SSXT_HUMAN	381-386	6	0	G	P	G	P	Q	Y	P	N	Y	P	Y	G	G	Y	R	P	T	Q	P	G	-
sp|Q5T7P2|LCE1A_HUMAN	4-11	8	0	-	-	-	-	-	-	-	M	S	C	P	P	P	K	C	T	P	K	C	P	-
sp|Q96T51|RUFY1_HUMAN	354-359	6	0	S	A	A	T	D	R	I	C	S	L	L	R	E	Q	N	E	L	I	R	E	-
sp|Q9H0I2|ENKD1_HUMAN	229-234	6	0	S	L	Q	V	L	A	Q	V	L	E	E	H	Y	N	A	T	Q	K	G	H	-
sp|A4D1E1|Z804B_HUMAN	1162-1167	6	0	P	D	E	I	D	K	Y	K	I	L	H	M	Q	K	Q	L	L	S	K	H	-
sp|A6NMD2|GOG8J_HUMAN	408-412	5	0	L	G	E	E	H	L	E	A	A	S	L	T	A	Q	L	S	L	M	A	L	-
sp|P54252|ATX3_HUMAN	292-305	14	0	R	K	R	R	E	A	Y	F	E	K	G	D	L	S	G	Q	S	S	H	P	-
sp|Q8NBR6|MINY2_HUMAN	523-529	7	0	D	Q	D	Y	L	M	A	L	S	L	E	I	N	W	E	Q	I	P	E	G	-
sp|Q8NBR6|MINY2_HUMAN	577-582	6	0	A	A	A	A	A	A	A	A	S	T	P	A	Q	A	S	P	S	S	G	R	-
sp|Q96MK2|RIPR3_HUMAN	362-367	6	0	F	R	E	R	Y	Y	L	S	V	L	A	L	L	L	G	G	P	R	A	T	-
sp|Q9BVV6|TALD3_HUMAN	247-250	4	0	E	Q	H	I	R	H	L	E	K	L	I	D	I	Q	T	H	F	I	S	A	-
sp|Q9NSC2|SALL1_HUMAN	237-243	7	0	P	A	L	M	E	Q	L	L	A	L	L	Q	L	I	E	Q	I	R	H	Q	-
sp|Q9P2M7|CING_HUMAN	870-875	6	0	K	I	G	E	D	S	K	Q	A	L	L	E	D	Y	K	E	K	A	R	R	-
sp|Q9Y3R4|NEUR2_HUMAN	112-116	5	0	F	I	A	I	P	G	Q	V	T	E	T	R	A	N	V	T	R	L	C	Q	-
sp|O14686|KMT2D_HUMAN	2811-2822	12	0	R	A	P	Y	P	G	S	L	P	L	A	T	A	A	T	S	M	R	F	A	-
sp|O14686|KMT2D_HUMAN	3271-3282	12	0	Q	K	K	Q	Q	L	S	A	Q	L	H	S	L	L	S	A	P	G	P	A	-
sp|O14686|KMT2D_HUMAN	3599-3612	14	0	T	N	L	M	A	E	Y	R	N	K	H	S	A	V	L	A	L	S	P	S	-
sp|O14686|KMT2D_HUMAN	3679-3684	6	0	G	G	P	F	L	N	T	A	L	A	H	S	G	G	A	G	S	L	A	G	-
sp|O14686|KMT2D_HUMAN	3720-3729	10	0	G	P	D	S	R	L	L	Q	E	R	L	A	Q	K	L	Q	Q	Q	Q	Q	-
sp|O14686|KMT2D_HUMAN	3732-3745	14	0	Q	L	Q	Q	Q	R	M	Q	L	A	H	L	L	G	Q	V	A	I	Q	Q	-
sp|O14686|KMT2D_HUMAN	3754-3759	6	0	Q	Q	H	L	L	G	Q	V	A	I	G	P	G	V	Q	T	N	Q	A	L	-
sp|O14686|KMT2D_HUMAN	3856-3867	12	0	G	L	M	G	H	R	L	V	T	A	G	S	M	A	G	L	S	H	L	Q	-
sp|O14686|KMT2D_HUMAN	3898-3974	77	0	K	L	S	A	Q	P	M	G	S	L	M	G	L	L	N	Q	S	R	T	L	-
sp|O14686|KMT2D_HUMAN	3988-3994	7	0	L	N	Q	S	R	T	L	L	S	P	V	A	L	G	P	G	M	P	A	K	-
sp|O14686|KMT2D_HUMAN	4100-4104	5	0	Q	L	Q	P	P	L	R	L	P	G	V	S	L	L	H	T	A	G	G	G	-
sp|O14686|KMT2D_HUMAN	4217-4223	7	0	K	N	P	Q	L	R	H	L	S	P	A	L	L	M	Q	R	Q	L	Q	Q	-
sp|O14686|KMT2D_HUMAN	4228-4235	8	0	Q	Q	Q	Q	L	Q	A	L	L	M	A	V	R	Q	T	P	P	Y	Q	E	-
sp|P05412|JUN_HUMAN	200-206	7	0	Y	G	A	A	G	L	A	F	P	A	P	P	H	H	L	P	Q	Q	M	P	-
sp|P38432|COIL_HUMAN	434-438	5	0	S	C	V	V	N	R	S	T	D	N	L	N	D	V	V	K	N	S	S	T	-
sp|P39880|CUX1_HUMAN	1018-1022	5	0	G	E	L	G	Q	G	V	L	P	V	G	P	V	L	H	S	V	T	S	L	-
sp|Q01970|PLCB3_HUMAN	1154-1160	7	0	K	Q	R	H	D	R	L	V	A	G	L	A	E	E	E	P	K	L	L	A	-
sp|Q76MJ5|ERN2_HUMAN	453-457	5	0	L	G	G	W	I	L	F	V	M	R	V	V	E	K	Q	Q	E	T	P	L	-
sp|Q96M63|ODAD1_HUMAN	339-343	5	0	R	A	S	K	D	D	Q	H	L	L	K	V	L	Q	Q	R	M	D	K	V	-
sp|Q96RW7|HMCN1_HUMAN	161-166	6	0	R	L	T	H	E	V	L	Q	L	I	V	V	F	V	L	T	G	D	C	D	-
sp|Q9BSI4|TINF2_HUMAN	166-171	6	1	C	Q	L	E	K	A	L	P	T	P	D	V	L	S	W	M	Q	P	G	V	int3d
sp|Q9BX70|BTBD2_HUMAN	295-300	6	0	A	V	V	R	W	S	E	A	E	C	V	T	P	E	N	R	R	K	V	L	-
sp|Q9NP58|ABCB6_HUMAN	823-828	6	0	S	R	G	G	V	Y	A	D	M	W	E	E	T	S	E	D	T	K	P	Q	-
sp|Q9ULV3|CIZ1_HUMAN	4-37	34	0	-	-	-	-	-	-	-	M	F	S	L	Q	Q	L	L	Q	Q	S	P	P	-
sp|Q9ULV3|CIZ1_HUMAN	39-44	6	0	Q	L	Q	Q	Q	Q	L	L	Q	L	S	P	P	Q	A	P	L	P	M	A	-
sp|Q9ULV3|CIZ1_HUMAN	62-66	5	0	P	M	A	V	S	R	G	L	P	P	P	L	L	N	L	Q	G	T	N	S	-
sp|Q9ULV3|CIZ1_HUMAN	357-367	11	0	T	Q	T	S	P	E	H	L	V	L	E	A	E	P	Q	K	Q	V	Q	P	-
sp|Q9ULV3|CIZ1_HUMAN	390-395	6	0	Q	P	Q	A	H	S	Q	G	P	R	E	A	E	P	L	K	Q	V	Q	P	-
sp|Q9Y2D8|ADIP_HUMAN	400-407	8	0	I	Q	Q	C	K	E	M	I	K	T	L	A	T	A	Y	D	D	D	T	T	-
sp|P55001|MFAP2_HUMAN	63-72	10	0	V	T	P	R	P	S	E	E	Q	F	E	V	I	P	A	P	T	P	E	P	-
sp|P78559|MAP1A_HUMAN	2774-2777	4	0	T	R	E	W	Y	Q	Q	T	H	E	L	N	V	L	V	L	A	S	S	S	-
sp|Q4U2R8|S22A6_HUMAN	539-547	9	0	E	A	G	I	Y	P	R	K	G	K	K	Y	M	V	P	L	Q	A	S	A	-
sp|Q8NDX5|PHC3_HUMAN	328-335	8	0	S	K	V	S	H	H	Q	L	I	L	P	I	T	L	Q	N	S	T	Q	D	-
sp|Q8WX93|PALLD_HUMAN	661-666	6	0	A	K	P	K	L	D	P	L	K	L	I	R	L	E	Q	E	A	G	A	R	-
sp|Q9Y2E5|MA2B2_HUMAN	405-409	5	0	R	G	H	L	D	P	T	W	A	L	L	R	W	A	V	S	E	V	Q	H	-
sp|Q9Y2G8|DJC16_HUMAN	102-107	6	0	Y	G	D	A	G	E	N	Q	G	Y	R	E	Y	R	F	R	H	F	H	E	-
sp|O00555|CAC1A_HUMAN	2313-2325	13	0	I	R	K	A	G	G	S	G	P	P	A	V	A	R	P	G	R	A	A	T	-
sp|O94964|SOGA1_HUMAN	860-865	6	0	Q	L	V	E	R	L	Q	G	E	K	V	K	E	L	Q	N	R	L	S	Q	-
sp|Q13326|SGCG_HUMAN	136-141	6	0	L	K	V	G	P	K	M	V	E	V	I	N	S	N	D	G	K	P	L	F	-
sp|Q9H4E7|DEFI6_HUMAN	506-511	6	0	Q	E	M	A	Q	Q	S	R	S	L	L	E	E	V	R	Q	N	R	Q	R	-
sp|Q9UPA5|BSN_HUMAN	1199-1204	6	0	E	E	M	M	R	K	A	E	L	L	A	A	G	A	R	G	P	H	G	G	-
sp|Q9UPA5|BSN_HUMAN	2428-2431	4	0	E	L	Q	T	I	K	H	H	V	L	E	E	R	Q	A	Q	F	A	L	Q	-
sp|Q9UPA5|BSN_HUMAN	2454-2465	12	0	Q	L	A	Q	Q	R	L	Q	L	E	L	E	E	Q	K	Q	R	Q	K	A	-
sp|Q9UPA5|BSN_HUMAN	3775-3783	9	0	R	Q	I	P	S	G	A	A	S	R	G	L	G	L	Q	P	P	Q	Q	A	-
sp|Q9UPA5|BSN_HUMAN	3800-3804	5	0	P	Q	Q	A	L	T	Q	A	R	L	P	T	T	R	G	S	A	P	A	A	-
sp|D6RIA3|CD054_HUMAN	1601-1609	9	0	A	S	A	P	V	P	T	D	P	F	R	K	M	L	L	D	V	T	T	G	-
sp|H3BPM6|MKROS_HUMAN	211-215	5	0	E	H	G	F	Y	V	T	D	C	P	P	P	E	G	G	G	L	C	-	-	-
sp|Q5TA78|LCE4A_HUMAN	4-11	8	0	-	-	-	-	-	-	-	M	S	C	P	P	P	K	C	P	I	P	K	Y	-
sp|Q68DE3|USF3_HUMAN	1429-1433	5	0	Q	C	G	S	Q	P	S	V	A	E	A	S	Q	H	L	Q	A	L	Q	Q	-
sp|Q68DE3|USF3_HUMAN	1462-1481	20	0	H	L	H	S	N	H	L	Y	I	K	L	R	E	R	H	H	L	Y	Q	M	-
sp|Q68DE3|USF3_HUMAN	1560-1568	9	0	S	K	T	G	Q	P	H	P	H	H	H	F	G	S	S	Q	T	E	K	S	-
sp|Q7RTX7|CTSR4_HUMAN	319-323	5	0	N	L	E	Q	M	M	K	A	G	E	R	I	T	F	S	E	T	G	A	E	-
sp|Q7RTX7|CTSR4_HUMAN	439-444	6	0	L	E	T	T	S	S	K	D	I	R	D	L	L	S	A	L	V	S	M	E	-
sp|Q9Y3A3|PHOCN_HUMAN	40-45	6	1	F	D	E	M	D	S	T	L	A	V	N	I	R	A	D	C	S	N	I	D	int3d
sp|Q9Y485|DMXL1_HUMAN	2917-2922	6	0	K	G	F	T	Y	V	F	D	L	C	L	F	Q	S	H	D	S	P	V	K	-
sp|O14910|LIN7A_HUMAN	210-229	20	0	F	E	K	L	R	T	A	R	R	R	N	H	M	S	-	-	-	-	-	-	-
sp|O14964|HGS_HUMAN	757-762	6	0	G	P	P	Q	Q	Q	P	P	V	A	G	P	P	A	Q	G	S	E	A	Q	-
sp|P06850|CRF_HUMAN	55-60	6	0	D	F	F	Q	P	P	P	Q	S	E	A	R	P	V	L	L	R	M	G	E	-
sp|Q01658|NC2B_HUMAN	145-150	6	0	E	L	A	Q	Q	E	W	L	Q	M	A	Q	L	A	A	A	S	A	S	A	-
sp|Q15032|R3HD1_HUMAN	690-695	6	0	Q	Q	T	G	Y	Q	V	I	P	N	G	I	V	G	V	Q	Q	P	Q	S	-
sp|Q15032|R3HD1_HUMAN	701-706	6	0	Q	Q	N	Y	Q	G	I	V	G	V	S	L	V	S	G	Q	P	N	S	I	-
sp|Q16656|NRF1_HUMAN	22-26	5	0	M	A	T	I	E	A	H	A	V	A	V	H	V	A	T	Y	T	E	H	S	-
sp|Q16656|NRF1_HUMAN	285-290	6	0	R	E	D	L	L	Y	A	F	E	D	A	T	A	T	H	S	I	A	H	L	-
sp|Q5T6F2|UBAP2_HUMAN	440-447	8	0	E	P	S	P	V	L	S	Q	L	S	A	V	T	V	P	P	P	G	L	E	-
sp|Q5T6F2|UBAP2_HUMAN	885-892	8	0	A	S	P	A	P	A	T	T	P	A	T	H	H	T	A	Q	Q	P	F	V	-
sp|Q86UK5|LBN_HUMAN	1039-1042	4	0	E	D	Q	L	V	Q	Q	E	A	A	A	L	A	S	W	Q	Q	W	V	A	-
sp|Q8NFF2|NCKX4_HUMAN	388-394	7	0	N	V	P	V	E	N	P	E	D	P	P	P	P	Q	P	P	P	P	E	P	-
sp|Q92878|RAD50_HUMAN	854-861	8	0	S	K	I	E	L	N	R	K	L	I	H	L	K	S	T	T	N	E	L	K	-
sp|Q9UPN3|MACF1_HUMAN	1528-1535	8	0	Y	H	D	L	C	D	G	S	A	N	L	A	H	Q	T	E	Q	K	E	C	-
sp|Q9UPN3|MACF1_HUMAN	3849-3854	6	0	Q	H	G	H	N	L	T	P	E	E	K	L	G	E	L	K	E	Q	Y	S	-
sp|Q9UPN3|MACF1_HUMAN	4616-4621	6	0	L	S	I	D	P	N	M	L	N	A	F	M	L	K	E	F	E	A	R	R	-
sp|Q9UPN3|MACF1_HUMAN	4801-4805	5	0	N	R	L	Q	A	A	L	A	S	T	M	F	D	E	L	R	T	W	L	D	-
sp|Q9UPN3|MACF1_HUMAN	5600-5605	6	0	G	Q	S	P	T	G	E	Q	I	P	K	E	L	K	K	E	V	M	E	H	-
sp|Q9UPN3|MACF1_HUMAN	5815-5820	6	0	Q	L	P	S	P	A	I	D	H	E	E	E	M	R	Q	L	R	E	S	I	-
sp|A8MZA4|GG6L6_HUMAN	248-252	5	0	K	L	E	R	A	K	L	L	L	P	A	E	A	D	H	L	G	K	E	L	-
sp|O14654|IRS4_HUMAN	621-626	6	0	K	K	R	S	Y	F	G	K	L	T	M	P	P	P	P	P	P	P	P	P	-
sp|P41229|KDM5C_HUMAN	919-924	6	0	R	Q	L	G	V	E	V	P	E	A	V	E	Q	A	R	W	L	D	E	V	-
sp|P41229|KDM5C_HUMAN	1553-1559	7	0	L	T	P	R	L	H	L	P	C	P	L	-	-	-	-	-	-	-	-	-	-
sp|Q8TEQ6|GEMI5_HUMAN	1480-1487	8	0	I	R	S	H	F	P	G	C	L	A	E	L	L	Q	K	Y	G	N	T	K	-
sp|Q9NRC6|SPTN5_HUMAN	970-975	6	0	L	R	Q	R	Y	P	G	N	S	T	E	E	L	S	Q	R	W	G	Q	L	-
sp|Q9NRC6|SPTN5_HUMAN	1416-1421	6	0	R	K	M	T	E	R	G	D	E	L	E	Q	L	L	R	Q	L	Q	D	A	-
sp|Q9NRC6|SPTN5_HUMAN	1915-1919	5	0	L	C	P	G	P	Q	A	H	A	V	A	V	T	Q	A	W	A	V	L	Q	-
sp|Q9NRC6|SPTN5_HUMAN	2569-2574	6	0	S	S	L	E	G	A	W	Q	E	H	A	L	E	L	Q	L	F	L	S	S	-
sp|Q9NRC6|SPTN5_HUMAN	2719-2724	6	0	G	L	L	D	T	A	M	L	P	A	N	F	Q	A	E	L	D	A	S	M	-
sp|Q9NRC6|SPTN5_HUMAN	2736-2741	6	0	F	Q	A	E	L	D	A	S	M	H	R	E	G	Q	R	L	L	Q	G	G	-
sp|O15516|CLOCK_HUMAN	624-629	6	0	G	H	I	G	T	T	Q	H	M	I	S	T	S	T	Q	S	Q	Q	N	V	-
sp|O15516|CLOCK_HUMAN	744-749	6	0	V	V	T	A	Y	P	T	F	A	T	T	L	S	V	T	Q	Q	Q	Q	Q	-
sp|O15516|CLOCK_HUMAN	755-763	9	0	Q	Q	Q	S	Q	T	L	S	V	T	E	Q	Q	L	T	S	V	Q	Q	P	-
sp|O15516|CLOCK_HUMAN	819-828	10	0	Q	Q	S	T	F	P	Q	S	H	H	L	S	R	H	R	T	D	S	L	P	-
sp|Q9NPE6|SPAG4_HUMAN	212-220	9	0	L	S	E	Y	H	E	R	V	R	S	A	E	L	D	K	L	H	K	E	V	-
sp|Q9UQL6|HDAC5_HUMAN	74-78	5	0	V	G	S	V	D	P	T	L	R	E	E	L	L	A	L	K	Q	Q	Q	Q	-
sp|Q9UQL6|HDAC5_HUMAN	85-92	8	0	Q	L	Q	Q	E	L	L	A	L	K	L	L	F	A	E	F	Q	K	Q	H	-
sp|Q9UQL6|HDAC5_HUMAN	514-519	6	0	S	P	Q	A	L	Q	Q	L	V	M	F	L	E	K	Q	K	Q	Q	Q	L	-
sp|Q9UQL6|HDAC5_HUMAN	524-530	7	0	Q	Q	Q	H	Q	Q	F	L	E	K	L	G	K	I	L	T	K	T	G	E	-
sp|A1A5B4|ANO9_HUMAN	50-55	6	0	A	Q	R	H	T	Q	R	D	P	R	F	L	E	E	L	R	R	K	G	F	-
sp|O60664|PLIN3_HUMAN	227-233	7	0	S	L	D	G	F	D	V	A	S	V	S	Y	F	V	R	L	G	S	L	S	-
sp|P19878|NCF2_HUMAN	304-308	5	0	L	E	P	V	E	L	R	I	H	P	E	E	S	S	P	Q	S	D	I	P	-
sp|P32970|CD70_HUMAN	43-47	5	0	C	L	V	V	C	I	Q	R	F	A	L	P	L	E	S	L	G	W	D	V	-
sp|Q07889|SOS1_HUMAN	972-977	6	1	R	K	V	A	E	I	T	G	E	I	P	Y	C	L	R	V	E	S	D	I	int3d
sp|Q8NE35|CPEB3_HUMAN	13-27	15	0	D	D	L	L	M	D	K	S	K	T	P	E	S	S	V	S	E	A	P	S	-
sp|Q8TF68|ZN384_HUMAN	461-465	5	0	H	M	R	K	H	N	P	P	D	L	A	A	A	A	A	A	A	V	A	Q	-
sp|Q8TF68|ZN384_HUMAN	498-516	19	0	A	Q	A	Q	A	Q	A	Q	A	S	P	P	P	H	F	Q	S	P	G	A	-
sp|Q9BVL2|NUP58_HUMAN	358-363	6	1	I	L	V	Q	Q	F	E	V	Q	L	I	E	E	L	E	N	H	L	A	T	int3d
sp|Q9BVL2|NUP58_HUMAN	472-475	4	0	A	A	V	A	M	A	A	T	L	T	P	A	T	G	P	Q	P	S	L	G	-
sp|P09848|LPH_HUMAN	341-346	6	0	S	C	S	L	T	G	S	L	A	L	D	H	E	T	T	D	S	S	P	A	-
sp|Q13342|SP140_HUMAN	3-9	7	0	-	-	-	-	-	-	-	-	M	A	M	A	S	G	D	S	N	L	N	F	-
sp|Q7Z7E8|UB2Q1_HUMAN	2-11	10	0	-	-	-	-	-	-	-	-	-	M	P	G	P	G	Q	Q	L	G	G	Q	-
sp|Q8IWX8|CHERP_HUMAN	117-121	5	0	E	L	I	Q	Q	S	Q	W	N	L	H	L	L	A	L	R	Q	E	Q	V	-
sp|Q8IWX8|CHERP_HUMAN	311-315	5	0	S	V	V	Q	P	V	Q	L	A	F	T	L	K	T	Q	H	E	E	F	V	-
sp|Q8IWX8|CHERP_HUMAN	330-343	14	0	Q	H	E	E	F	V	T	S	L	A	M	P	Q	M	E	A	E	V	K	A	-
sp|Q96KN7|RPGR1_HUMAN	405-412	8	0	P	H	W	S	N	E	L	I	A	E	L	Q	D	Q	L	D	A	E	L	E	-
sp|Q9UBC1|IKBL1_HUMAN	211-217	7	0	W	S	D	R	L	A	R	E	H	A	R	E	A	E	G	S	R	R	P	P	-
sp|O43143|DHX15_HUMAN	395-398	4	1	I	I	P	L	Y	S	T	L	P	P	R	I	F	E	P	P	P	P	K	K	int3d
sp|O95104|SCAF4_HUMAN	197-203	7	0	A	A	V	A	Q	L	F	Q	T	T	I	L	Q	T	F	Q	Q	P	P	K	-
sp|O95104|SCAF4_HUMAN	941-954	14	0	P	G	G	P	E	D	R	D	G	R	A	P	Q	Q	P	Q	Q	Q	Q	Q	-
sp|O95104|SCAF4_HUMAN	957-966	10	0	P	Q	Q	Q	P	Q	P	Q	A	P	P	P	P	S	Q	Q	P	P	P	T	-
sp|O95104|SCAF4_HUMAN	977-982	6	0	P	P	P	S	Q	Q	P	P	P	T	F	R	N	D	N	R	Q	Q	F	N	-
sp|Q07157|ZO1_HUMAN	791-796	6	1	G	W	Y	G	A	L	K	E	A	I	L	V	W	V	S	E	G	K	A	D	int3d
sp|Q0D2I5|IFFO1_HUMAN	13-17	5	0	P	L	F	G	P	N	L	F	L	L	G	L	A	G	P	L	G	D	S	L	-
sp|Q0VF49|K2012_HUMAN	1010-1017	8	0	V	E	K	K	R	R	E	Q	E	E	L	E	R	A	K	K	M	E	E	E	-
sp|Q8IYW2|CFA46_HUMAN	868-873	6	0	Q	L	I	A	T	W	V	K	A	K	I	G	P	R	L	G	T	E	E	Q	-
sp|Q92793|CBP_HUMAN	943-948	6	0	P	V	Q	P	P	S	V	A	T	P	P	T	P	V	H	A	Q	P	P	G	-
sp|Q92793|CBP_HUMAN	1852-1856	5	0	F	C	L	N	I	K	H	K	L	R	H	R	L	Q	Q	A	Q	L	M	R	paralog
sp|Q92793|CBP_HUMAN	1967-1970	4	1	E	A	A	R	Q	I	E	R	E	A	H	L	Y	R	V	N	I	N	N	S	int3d
sp|Q92793|CBP_HUMAN	2081-2085	5	1	L	R	T	L	K	S	P	S	S	P	V	L	N	I	L	K	S	N	P	Q	int3d
sp|Q92793|CBP_HUMAN	2196-2216	21	0	N	P	Q	Y	R	E	M	L	R	R	G	S	A	G	M	A	G	G	M	A	-
sp|Q92793|CBP_HUMAN	2230-2235	6	0	G	M	A	G	G	M	A	G	H	G	G	P	G	G	Y	P	P	A	M	Q	-
sp|Q92793|CBP_HUMAN	2245-2252	8	0	Q	G	P	G	G	Y	P	P	A	M	H	L	P	L	Q	G	S	S	M	G	-
sp|Q92793|CBP_HUMAN	2288-2293	6	0	G	L	G	A	D	S	T	P	N	I	R	I	L	Q	Q	Q	Q	M	K	Q	-
sp|Q92793|CBP_HUMAN	2297-2304	8	0	I	Q	Q	A	L	Q	Q	R	I	L	I	G	S	P	G	Q	P	N	P	M	-
sp|Q96SI1|KCD15_HUMAN	154-159	6	1	Q	P	M	V	R	E	L	E	R	W	R	R	R	S	R	A	C	D	C	L	int3d
sp|Q460N5|PAR14_HUMAN	1276-1280	5	0	A	G	Q	N	V	E	R	E	C	S	R	K	N	D	Y	I	I	T	G	G	-
sp|Q69YN2|C19L1_HUMAN	439-444	6	0	T	D	D	I	K	D	A	F	I	T	I	E	L	L	E	I	P	E	H	S	-
sp|Q8IUD2|RB6I2_HUMAN	970-975	6	0	A	L	K	R	E	K	D	R	L	V	T	Q	N	R	M	K	L	M	A	D	-
sp|Q9NU22|MDN1_HUMAN	5136-5141	6	0	T	D	S	H	A	E	Q	G	P	A	V	E	D	A	D	A	F	E	H	I	-
sp|Q9UBL6|CPNE7_HUMAN	50-55	6	0	T	K	S	D	P	S	V	A	L	L	W	V	Q	V	G	R	T	E	V	V	-
sp|Q9ULL8|SHRM4_HUMAN	1119-1131	13	0	W	E	K	Y	R	L	F	R	A	A	E	E	E	E	E	E	E	E	E	E	-
sp|P50553|ASCL1_HUMAN	14-22	9	0	S	A	K	M	E	S	G	G	A	G	P	F	L	P	P	A	A	C	F	F	-
sp|P50553|ASCL1_HUMAN	48-65	18	0	A	A	A	A	A	A	A	A	A	A	L	R	P	A	A	D	G	Q	P	S	-
sp|Q4G0Z9|MCMD2_HUMAN	658-665	8	0	Y	L	E	Q	R	D	L	Y	L	T	F	I	A	T	Y	G	P	G	T	T	-
sp|Q5TA77|LCE3B_HUMAN	4-11	8	0	-	-	-	-	-	-	-	M	S	C	P	L	P	K	C	P	S	P	K	C	-
sp|Q7Z5L2|R3HCL_HUMAN	119-123	5	0	G	T	T	E	S	K	E	V	L	S	G	A	P	N	A	G	V	I	T	N	-
sp|Q96I24|FUBP3_HUMAN	496-501	6	0	Q	G	W	G	S	T	Y	Q	A	W	V	P	S	Q	Q	S	Q	P	Q	S	-
sp|Q96I24|FUBP3_HUMAN	505-510	6	0	W	Q	Q	P	T	Q	Q	V	P	S	S	S	Q	P	N	Y	S	K	A	W	-
sp|Q9BT92|TCHP_HUMAN	384-388	5	0	R	L	M	S	E	V	L	T	G	R	E	K	I	E	Q	N	R	R	A	Q	-
sp|Q9Y3S1|WNK2_HUMAN	1949-1954	6	0	E	K	H	L	K	E	I	S	E	L	E	I	E	A	L	Y	R	R	L	G	-
sp|A0A183|LCE6A_HUMAN	3-7	5	0	-	-	-	-	-	-	-	-	M	S	S	W	K	P	P	N	V	P	K	C	-
sp|P20226|TBP_HUMAN	55-95	41	0	N	T	N	S	L	S	I	L	E	E	A	V	A	A	A	A	V	Q	Q	S	-
sp|P50552|VASP_HUMAN	140-145	6	0	P	N	G	P	S	P	E	E	V	E	P	G	P	S	E	H	I	E	R	R	-
sp|Q5T9S5|CCD18_HUMAN	793-801	9	0	E	Q	N	V	I	L	Q	H	T	L	E	T	I	R	N	G	E	L	E	D	-
sp|Q5T9S5|CCD18_HUMAN	1156-1161	6	0	S	H	T	E	L	A	E	A	R	H	R	E	I	E	R	L	S	S	E	L	-
sp|Q92794|KAT6A_HUMAN	1647-1650	4	0	S	C	V	V	E	R	P	P	S	N	P	P	P	P	P	P	Q	Q	P	Q	-
sp|Q92794|KAT6A_HUMAN	1676-1689	14	0	P	Q	P	A	P	Q	P	P	P	P	P	P	P	P	P	P	P	Q	Q	Q	-
sp|O95235|KI20A_HUMAN	837-842	6	0	K	K	R	L	G	T	N	Q	E	N	P	P	G	K	K	P	F	L	R	N	-
sp|Q5T5Y3|CAMP1_HUMAN	1043-1047	5	0	T	L	Q	Q	A	I	L	K	I	S	L	L	M	K	S	P	T	V	P	V	-
sp|Q8IVL0|NAV3_HUMAN	184-194	11	0	G	L	F	F	S	L	S	R	Y	K	S	L	V	E	L	Q	Q	R	V	T	-
sp|Q8IVL0|NAV3_HUMAN	615-621	7	0	S	G	Q	S	T	G	N	G	A	V	H	S	H	P	N	T	A	T	V	A	-
sp|Q99626|CDX2_HUMAN	250-259	10	0	K	E	R	K	I	N	K	K	K	L	P	P	P	P	P	P	Q	P	P	Q	-
sp|Q9H2G2|SLK_HUMAN	842-847	6	0	R	E	L	R	F	L	Q	K	E	E	L	N	S	K	L	Q	Q	Q	R	E	-
sp|Q9H2G2|SLK_HUMAN	853-858	6	0	R	A	Q	Q	Q	L	N	S	K	L	I	F	R	R	F	E	Q	E	M	M	-
sp|Q9H2G2|SLK_HUMAN	965-969	5	0	S	Q	H	A	Q	E	Q	E	F	V	E	L	D	G	S	L	K	K	I	I	-
sp|Q8IWA6|CCD60_HUMAN	83-87	5	0	L	R	E	E	T	A	K	K	K	K	K	L	K	E	E	E	R	N	K	F	-
sp|Q9UNN4|TF2AY_HUMAN	156-161	6	0	G	R	A	G	I	L	Q	H	P	I	L	G	Q	P	S	V	I	Q	T	S	-
sp|O94804|STK10_HUMAN	619-623	5	0	F	D	T	E	L	E	N	L	E	R	V	E	K	M	E	Q	D	H	A	V	-
sp|O94804|STK10_HUMAN	857-860	4	0	E	E	K	R	Q	K	S	E	R	L	K	H	E	N	Q	M	R	D	M	L	-
sp|O95271|TNKS1_HUMAN	15-19	5	0	R	R	S	Q	H	H	H	H	H	H	P	A	P	G	A	S	A	P	P	P	-
sp|Q99967|CITE2_HUMAN	40-45	6	0	M	G	Q	F	P	S	P	H	H	H	H	A	F	N	A	L	M	G	E	H	-
sp|Q99985|SEM3C_HUMAN	714-718	5	0	M	I	N	Q	Y	C	K	D	T	R	G	D	E	S	Q	K	M	R	G	D	-
sp|Q9H2X6|HIPK2_HUMAN	1033-1036	4	0	Y	R	Q	Q	R	P	G	P	H	F	P	L	N	L	S	Q	A	Q	Q	H	-
sp|Q9H3M9|ATX3L_HUMAN	291-300	10	0	K	I	K	E	D	Y	F	E	K	H	S	D	L	P	G	H	S	S	Y	L	-
sp|A7MCY6|TBKB1_HUMAN	167-176	10	0	T	H	L	R	Q	I	C	G	L	E	D	A	A	F	S	N	L	S	P	P	-
sp|B7ZBB8|PP13G_HUMAN	100-105	6	0	D	P	I	L	Q	A	A	K	F	L	A	V	A	L	G	G	E	G	A	E	-
sp|P11171|EPB41_HUMAN	30-35	6	0	E	E	G	E	E	A	I	N	S	G	E	E	S	C	Q	T	A	A	E	G	-
sp|P57679|EVC_HUMAN	877-880	4	0	P	V	H	Q	Q	M	R	L	H	A	A	G	V	M	D	L	L	E	A	Q	-
sp|Q5JVS0|HABP4_HUMAN	50-54	5	0	D	I	L	R	E	A	E	R	R	R	R	K	R	R	D	E	A	A	A	A	-
sp|Q5T9A4|ATD3B_HUMAN	144-149	6	0	D	K	L	A	R	Q	R	Y	E	D	L	L	N	E	E	N	L	R	K	Q	-
sp|Q99853|FOXB1_HUMAN	127-132	6	0	L	A	P	S	K	P	A	D	A	A	A	K	L	R	L	S	A	L	A	A	-
sp|Q9BQG0|MBB1A_HUMAN	1113-1121	9	0	L	D	L	T	V	L	L	G	V	L	G	A	H	S	T	G	S	S	R	L	-
sp|Q9NRJ5|PAPOB_HUMAN	627-632	6	0	S	T	C	L	I	S	H	P	D	L	T	Y	L	I	L	-	-	-	-	-	-
sp|Q9P2P6|STAR9_HUMAN	649-654	6	0	P	R	D	G	E	T	S	H	R	A	S	Y	V	E	D	L	R	H	Q	I	-
sp|Q9P2P6|STAR9_HUMAN	704-711	8	0	L	R	E	E	T	W	L	A	S	L	V	A	E	K	E	L	E	A	S	V	-
sp|Q9Y2I6|NINL_HUMAN	1192-1197	6	0	Q	S	L	E	E	V	V	R	S	G	I	Q	K	L	R	V	E	L	E	C	-
sp|O43390|HNRPR_HUMAN	601-606	6	0	Q	Q	N	W	G	S	Q	P	I	A	G	G	D	Y	S	G	N	Y	G	Y	-
sp|O75427|LRCH4_HUMAN	418-421	4	0	L	Q	L	W	Q	E	R	E	R	R	S	G	A	W	G	A	P	R	K	D	-
sp|P43351|RAD52_HUMAN	261-267	7	0	S	E	A	T	H	Q	R	K	L	R	F	R	E	R	M	E	K	Q	Q	V	-
sp|Q0D2H9|GOG8D_HUMAN	203-207	5	0	L	G	K	E	R	L	E	A	A	S	L	T	A	Q	L	S	L	M	A	L	-
sp|Q5TBK1|N42L1_HUMAN	15-23	9	0	F	L	Q	S	F	G	R	L	S	L	R	P	P	R	P	P	P	R	G	T	-
sp|Q5VU43|MYOME_HUMAN	2071-2075	5	0	S	I	Q	G	N	N	C	L	R	L	L	E	S	G	A	G	K	A	S	L	-
sp|Q96A22|CK052_HUMAN	34-40	7	0	G	S	Q	T	R	R	T	L	K	P	N	L	P	K	G	H	E	T	T	G	-
sp|Q96A22|CK052_HUMAN	58-63	6	0	T	T	G	H	T	Y	E	R	V	L	E	R	S	P	G	L	M	S	E	D	-
sp|Q9H3D4|P63_HUMAN	437-444	8	1	L	P	Q	H	T	I	E	T	Y	R	H	L	L	Q	K	Q	T	S	I	Q	int3d
sp|F8WBI6|GOG8N_HUMAN	408-412	5	0	L	G	E	E	H	L	E	A	A	S	L	T	A	Q	L	S	L	M	A	L	-
sp|P52948|NUP98_HUMAN	276-280	5	0	F	G	T	N	P	G	G	L	F	G	T	T	S	L	F	S	K	P	F	G	-
sp|P63027|VAMP2_HUMAN	33-38	6	1	P	P	N	L	T	S	N	R	R	L	V	D	E	V	V	D	I	M	R	V	int3d
sp|Q00839|HNRPU_HUMAN	169-176	8	0	G	E	Q	Q	P	Q	P	P	A	T	R	G	A	A	K	E	A	A	G	K	-
sp|Q00839|HNRPU_HUMAN	205-209	5	0	A	V	T	V	A	P	P	G	A	R	A	G	G	K	K	K	A	E	G	G	-
sp|Q00839|HNRPU_HUMAN	804-809	6	0	G	Y	K	N	Q	S	Q	G	Y	N	F	W	G	Q	K	P	W	S	Q	H	-
sp|Q07065|CKAP4_HUMAN	52-57	6	0	Q	P	P	P	P	P	A	P	H	P	H	P	Q	N	Q	A	H	G	K	G	-
sp|Q13107|UBP4_HUMAN	390-395	6	1	G	R	F	A	P	Q	F	S	G	Y	E	L	L	A	F	L	L	D	G	L	int3d
sp|Q96JK9|MAML3_HUMAN	474-477	4	0	P	A	E	Q	L	K	Q	M	A	A	R	A	K	L	M	Q	Q	K	Q	Q	-
sp|Q96JK9|MAML3_HUMAN	483-510	28	0	A	Q	Q	Q	Q	R	A	K	L	M	H	S	N	Q	T	S	N	W	S	P	-
sp|Q96JK9|MAML3_HUMAN	633-650	18	0	P	N	K	N	P	L	M	P	Y	I	P	P	P	P	Q	L	Q	A	P	R	-
sp|Q96JK9|MAML3_HUMAN	753-757	5	0	L	I	D	Q	R	A	Q	L	I	E	F	L	R	E	Q	R	Q	Q	Q	Q	-
sp|Q96JK9|MAML3_HUMAN	762-772	11	0	E	Q	Q	K	Q	Q	F	L	R	E	I	L	A	E	Q	Q	L	Q	Q	S	-
sp|Q96JK9|MAML3_HUMAN	777-781	5	0	Q	Q	Q	Q	Q	Q	I	L	A	E	S	H	L	P	R	Q	H	L	Q	P	-
sp|Q9NY43|BARH2_HUMAN	110-113	4	0	A	P	T	Q	S	L	Q	P	L	P	P	L	P	P	Q	Q	P	P	P	P	-
sp|I6L899|GOG8R_HUMAN	407-411	5	0	L	G	E	E	H	L	E	V	A	S	L	T	A	Q	L	S	L	M	A	L	-
sp|P0C7V6|SP202_HUMAN	664-669	6	0	P	Q	G	W	A	V	L	T	G	P	L	V	S	L	Q	Q	L	Q	Q	P	-
sp|P0C7V6|SP202_HUMAN	674-678	5	0	Q	Q	Q	S	H	Q	L	V	S	L	P	T	A	A	H	P	P	Q	P	G	-
sp|P0C7V6|SP202_HUMAN	761-770	10	0	Q	P	Q	P	L	L	L	L	Q	P	T	Q	P	L	R	V	L	Q	Q	P	-
sp|P0CG43|F157C_HUMAN	73-88	16	0	S	E	D	I	Y	K	N	W	R	R	L	D	L	L	F	H	Q	R	I	Q	-
sp|P35568|IRS1_HUMAN	877-882	6	0	K	A	S	T	L	P	R	A	R	E	P	L	L	H	P	P	E	P	K	S	-
sp|P35712|SOX6_HUMAN	232-236	5	0	K	Q	R	Q	Q	M	D	L	A	R	I	A	R	Q	Q	Q	Q	L	L	Q	-
sp|P35712|SOX6_HUMAN	240-248	9	0	A	R	Q	Q	Q	E	Q	I	A	R	H	K	I	N	L	L	Q	Q	Q	I	-
sp|P35712|SOX6_HUMAN	255-261	7	0	L	Q	Q	Q	H	K	I	N	L	L	G	H	M	P	P	L	M	I	P	I	-
sp|P35712|SOX6_HUMAN	511-518	8	0	Q	E	A	R	K	M	R	E	Q	I	P	H	G	V	D	G	K	L	S	S	-
sp|P47902|CDX1_HUMAN	217-224	8	0	A	K	E	R	K	V	N	K	K	K	P	P	M	A	H	D	I	T	A	T	-
sp|Q3L8U1|CHD9_HUMAN	1800-1805	6	0	T	A	Y	Q	R	T	N	K	N	R	P	T	F	S	V	P	T	S	V	M	-
sp|Q5H9B9|BM2KL_HUMAN	124-128	5	0	G	A	V	P	F	F	A	V	C	A	E	K	N	E	K	S	L	P	Q	H	-
sp|Q5H9B9|BM2KL_HUMAN	389-395	7	0	T	E	L	V	V	Q	S	I	T	L	P	V	E	L	D	P	F	G	A	A	-
sp|Q6P5Q4|LMOD2_HUMAN	361-366	6	0	N	M	D	K	Q	R	Q	K	R	L	E	G	Y	D	G	G	P	N	L	R	-
sp|Q7Z572|SPT21_HUMAN	63-67	5	0	I	G	E	R	R	E	P	D	R	A	K	P	A	V	A	A	G	T	Q	S	-
sp|Q96C10|DHX58_HUMAN	388-394	7	1	Q	S	A	H	S	L	L	L	W	L	T	V	D	I	R	A	Q	L	L	I	int3d
sp|Q9H2T7|RBP17_HUMAN	207-212	6	0	K	E	V	F	A	K	P	L	N	L	N	L	V	M	Q	V	L	K	L	V	-
sp|Q9NQL9|DMRT3_HUMAN	398-402	5	0	D	V	T	L	W	N	T	M	T	L	L	R	S	Q	Y	V	S	P	F	P	-
sp|Q9UMZ2|SYNRG_HUMAN	601-607	7	0	F	P	P	S	F	P	S	G	T	I	V	K	N	P	L	N	L	A	D	L	-
sp|H3BSY2|GOG8M_HUMAN	408-412	5	0	L	G	E	E	H	L	E	A	A	S	L	T	A	Q	L	S	L	M	A	L	-
sp|Q08AF8|GOG8F_HUMAN	203-207	5	0	L	G	K	E	R	L	E	A	A	S	L	T	A	Q	L	S	L	M	A	L	-
sp|Q9H7L9|SDS3_HUMAN	83-88	6	0	Y	Q	D	K	L	A	S	L	K	R	E	G	T	L	Q	E	Y	Q	K	R	-
sp|O75376|NCOR1_HUMAN	55-64	10	0	S	S	H	L	E	V	S	Q	A	S	L	R	R	R	P	S	L	L	S	E	-
sp|O75376|NCOR1_HUMAN	1863-1868	6	0	L	R	S	R	S	A	A	V	S	E	K	T	L	E	V	E	K	R	S	V	-
sp|Q13485|SMAD4_HUMAN	245-250	6	0	E	G	L	L	Q	I	A	S	G	P	N	G	F	T	G	Q	P	A	T	Y	-
sp|Q13485|SMAD4_HUMAN	446-450	5	1	K	V	F	D	L	R	Q	C	H	R	A	A	T	A	Q	A	A	A	A	A	int3d
sp|Q13515|BFSP2_HUMAN	383-386	4	0	E	L	R	E	I	R	A	E	A	E	E	R	A	H	L	L	A	R	K	C	-
sp|Q7L2J0|MEPCE_HUMAN	268-274	7	0	T	G	R	K	R	H	R	H	R	G	A	A	G	G	S	E	S	H	P	V	-
sp|Q8N6W0|CELF5_HUMAN	12-18	7	0	A	R	L	T	E	S	E	A	R	R	P	R	P	S	P	V	G	S	S	G	-
sp|Q8N6W0|CELF5_HUMAN	390-393	4	0	H	S	V	P	Q	P	P	P	L	L	R	E	G	P	E	G	C	N	L	F	-
sp|Q92630|DYRK2_HUMAN	87-92	6	0	H	L	H	V	G	S	H	A	H	G	L	F	E	D	N	S	N	K	R	T	-
sp|Q96CJ1|EAF2_HUMAN	126-130	5	0	G	S	S	K	I	Q	Y	R	K	E	M	W	N	S	A	R	T	P	N	L	-
sp|O75030|MITF_HUMAN	76-81	6	0	E	Q	M	Q	E	Q	E	R	R	E	A	A	Q	F	M	Q	Q	R	V	P	-
sp|O75030|MITF_HUMAN	132-138	7	0	H	L	E	N	P	T	K	Y	H	I	V	K	Q	Y	L	S	T	T	L	A	-
sp|P35869|AHR_HUMAN	600-603	4	0	S	K	S	P	F	I	P	S	D	Y	S	L	A	L	N	S	S	C	M	V	-
sp|P35869|AHR_HUMAN	621-627	7	0	C	M	V	Q	E	H	L	H	L	E	K	Q	V	V	V	E	P	Q	Q	Q	-
sp|P35869|AHR_HUMAN	635-640	6	0	H	H	Q	K	Q	V	V	V	E	P	K	M	K	H	M	Q	V	N	G	M	-
sp|P35869|AHR_HUMAN	666-671	6	0	S	N	Q	F	V	P	F	N	C	P	Y	N	V	F	T	D	L	H	G	I	-
sp|Q2TAZ0|ATG2A_HUMAN	293-298	6	0	G	S	L	H	L	L	L	T	P	R	E	L	L	S	A	V	S	L	T	D	-
sp|Q86UW9|DTX2_HUMAN	44-49	6	0	Y	S	A	T	V	C	S	F	I	E	K	G	Q	R	F	G	L	G	S	L	-
sp|Q8WTU0|DDI1_HUMAN	114-117	4	0	T	S	S	S	R	P	Q	H	P	G	R	T	P	A	A	Q	R	S	Q	G	-
sp|Q9UBK2|PRGC1_HUMAN	198-203	6	0	S	W	S	N	K	A	K	S	I	C	R	R	P	C	S	E	L	L	K	Y	-
sp|Q9UL01|DSE_HUMAN	798-803	6	0	E	A	I	D	R	I	F	A	I	S	S	K	S	K	K	N	R	R	A	G	-
sp|O60749|SNX2_HUMAN	499-503	5	1	V	I	I	K	Y	L	E	S	L	V	L	I	K	Y	W	E	A	F	L	P	int3d
sp|P28715|ERCC5_HUMAN	753-757	5	1	L	L	A	Q	Q	N	S	L	K	A	E	R	I	A	A	T	V	T	G	Q	int3d
sp|P48634|PRC2A_HUMAN	648-654	7	0	K	Y	Q	K	S	L	P	P	R	F	L	L	K	Q	Q	Q	Q	H	Q	W	-
sp|P48634|PRC2A_HUMAN	658-669	12	0	Q	R	Q	Q	Q	E	Q	L	L	K	G	S	A	P	P	T	P	V	P	P	-
sp|Q15459|SF3A1_HUMAN	118-130	13	1	E	P	S	A	A	I	P	K	V	M	K	V	Q	A	Q	V	I	Q	E	T	int3d
sp|Q8IZU9|KIRR3_HUMAN	52-57	6	0	M	N	E	G	Q	V	Y	S	F	S	V	V	V	S	G	Q	P	V	T	L	-
sp|Q8NCF5|NF2IP_HUMAN	239-246	8	0	L	R	S	C	L	S	P	K	P	P	E	D	E	V	V	L	V	E	G	P	-
sp|Q8WYJ6|SEPT1_HUMAN	356-365	10	0	R	R	M	Q	E	M	L	E	K	M	G	E	Q	S	D	A	L	-	-	-	paralog
sp|Q92570|NR4A3_HUMAN	109-114	6	0	H	H	H	H	H	H	H	H	H	H	P	S	I	P	P	A	S	S	P	E	-
sp|Q96MP5|ZSWM3_HUMAN	477-486	10	0	L	P	A	E	E	T	K	P	D	A	V	P	P	S	Q	V	G	M	L	D	-
sp|Q9NR55|BATF3_HUMAN	24-30	7	0	R	S	V	A	A	P	G	N	Q	P	S	P	E	D	D	D	R	K	V	R	-
sp|Q9Y2D5|PLAK2_HUMAN	512-521	10	0	R	R	A	Q	Q	E	Q	L	L	L	P	P	S	Q	L	C	T	A	P	A	-
sp|O95229|ZWINT_HUMAN	155-160	6	0	A	M	E	K	R	R	A	V	Q	N	E	K	H	L	Q	H	L	A	E	V	-
sp|P22309|UD11_HUMAN	48-52	5	0	S	H	W	L	S	M	L	G	A	I	R	G	H	E	I	V	V	L	A	P	-
sp|Q6P1L5|F117B_HUMAN	42-50	9	0	L	Q	P	M	R	A	T	V	P	F	H	G	S	P	T	R	S	G	G	G	-
sp|Q96AC6|KIFC2_HUMAN	211-216	6	0	L	I	L	G	Q	L	E	E	L	K	E	E	E	L	G	R	L	R	L	G	-
sp|Q96AC6|KIFC2_HUMAN	312-316	5	0	V	Q	L	Q	G	L	Q	G	A	L	E	T	E	Q	N	C	R	R	E	L	-
sp|Q9BX66|SRBS1_HUMAN	1213-1219	7	0	G	R	K	A	A	R	R	G	G	S	R	R	V	T	P	D	R	S	Q	T	-
sp|O14633|LCE2B_HUMAN	4-11	8	0	-	-	-	-	-	-	-	M	S	C	P	P	P	K	C	P	P	K	C	T	-
sp|O75396|SC22B_HUMAN	31-36	6	1	Q	E	D	E	Q	S	G	R	D	L	A	K	Q	L	F	R	K	L	N	E	int3d
sp|Q13895|BYST_HUMAN	60-66	7	0	V	G	P	R	L	S	R	R	I	L	E	E	L	E	A	E	H	G	T	G	-
sp|Q17RY0|CPEB4_HUMAN	83-88	6	0	E	I	L	G	S	E	K	A	K	S	D	P	L	E	K	Q	Q	L	S	P	-
sp|Q17RY0|CPEB4_HUMAN	245-249	5	0	H	H	P	H	F	Q	H	H	H	S	R	R	S	P	A	S	P	H	P	P	-
sp|Q5CZ79|AN20B_HUMAN	703-707	5	0	E	T	V	Q	N	D	L	R	K	T	E	M	K	E	M	Y	Q	N	A	E	-
sp|Q6ZRV2|FA83H_HUMAN	452-459	8	0	R	F	Q	T	S	H	F	H	R	D	W	D	P	Q	L	T	P	A	R	P	-
sp|Q96GC6|ZN274_HUMAN	146-150	5	0	G	S	L	S	A	D	A	P	S	E	G	K	H	P	G	D	P	E	A	A	-
sp|Q9Y2K2|SIK3_HUMAN	688-695	8	0	H	M	L	Y	Q	Q	E	Q	H	H	D	S	I	C	P	P	Q	P	S	P	-
sp|Q9Y2K2|SIK3_HUMAN	999-1016	18	0	P	T	E	F	A	Q	L	I	K	R	E	L	F	R	H	M	N	Q	G	D	-
sp|P35125|UBP6_HUMAN	620-625	6	0	A	K	Y	A	P	K	F	D	G	F	E	L	L	A	F	L	L	D	G	L	paralog
sp|Q15596|NCOA2_HUMAN	1022-1027	6	0	S	E	L	E	M	N	M	G	G	P	A	P	P	N	Q	T	A	P	W	P	-
sp|Q15596|NCOA2_HUMAN	1251-1260	10	0	E	I	L	N	Q	H	L	R	Q	R	R	T	L	M	M	R	G	Q	G	L	-
sp|Q2MKA7|RSPO1_HUMAN	245-251	7	0	A	G	A	G	S	R	R	R	K	G	G	T	V	G	P	L	T	S	A	G	-
sp|Q6Q0C1|S2547_HUMAN	128-133	6	0	V	A	K	V	R	L	Q	T	Q	T	R	R	L	S	A	S	G	P	L	A	-
sp|O60496|DOK2_HUMAN	14-17	4	0	G	A	V	K	Q	G	F	L	Y	L	T	F	G	K	K	W	R	R	F	G	-
sp|P19447|ERCC3_HUMAN	709-714	6	1	E	D	L	A	F	S	T	K	E	E	K	V	L	A	A	T	D	L	D	A	int3d
sp|P46937|YAP1_HUMAN	302-305	4	0	G	G	V	M	G	G	S	N	S	N	M	R	L	Q	Q	L	Q	M	E	K	-
sp|P51531|SMCA2_HUMAN	216-253	38	0	V	Q	G	K	R	T	L	P	G	L	P	A	L	V	N	Y	N	R	P	S	-
sp|P51531|SMCA2_HUMAN	320-325	6	0	P	A	P	G	Q	P	S	P	V	L	S	R	I	S	P	I	Q	K	P	Q	-
sp|P61371|ISL1_HUMAN	245-250	6	0	K	D	K	K	R	S	I	M	M	K	P	N	D	K	T	N	I	Q	G	M	-
sp|Q5TYW2|A20A1_HUMAN	701-707	7	0	A	L	E	T	V	Q	N	D	L	S	E	M	K	E	M	Y	Q	N	A	E	-
sp|Q8N428|GLT16_HUMAN	548-553	6	0	L	V	T	S	K	C	Q	A	D	A	L	L	P	H	T	-	-	-	-	-	-
sp|Q8N7Z2|GG6L1_HUMAN	260-264	5	0	K	L	E	R	A	K	L	L	L	P	A	E	A	D	H	L	G	K	E	L	-
sp|Q8NBJ4|GOLM1_HUMAN	196-201	6	0	A	S	R	D	L	S	E	N	N	D	A	L	S	E	P	Q	P	R	L	Q	-
sp|Q96F15|GIMA5_HUMAN	196-200	5	0	A	F	N	N	W	G	S	V	E	E	A	E	L	L	A	V	I	E	R	L	-
sp|Q9BUJ2|HNRL1_HUMAN	817-822	6	0	T	Y	P	Q	P	S	Y	N	Q	Y	W	N	Q	Y	Y	Q	N	Q	G	Q	-
sp|Q9HAU4|SMUF2_HUMAN	347-351	5	0	V	L	N	R	Q	N	Q	L	K	D	V	V	S	L	C	P	D	D	T	E	-
sp|Q9HAU4|SMUF2_HUMAN	385-389	5	1	K	L	K	I	L	R	Q	E	L	S	A	G	H	C	R	I	E	V	S	R	int3d
sp|Q9HCL0|PCD18_HUMAN	957-961	5	0	M	F	I	P	G	E	E	F	P	T	H	P	H	Q	S	L	E	D	D	A	-
sp|Q9ULR5|PAI2B_HUMAN	85-89	5	0	P	S	R	D	L	P	Q	A	M	G	L	N	G	L	S	V	S	E	G	H	-
sp|Q9Y4P3|TBL2_HUMAN	426-434	9	0	L	K	R	A	S	N	E	S	T	R	A	Q	E	T	L	K	S	L	G	A	-
sp|B1AL88|NALF1_HUMAN	73-99	27	0	K	L	T	R	A	R	D	K	E	H	E	P	S	W	P	A	L	L	A	S	-
sp|O00461|GOLI4_HUMAN	446-453	8	0	Q	Q	R	L	Q	G	H	L	L	R	V	A	R	E	M	A	L	Q	R	Q	-
sp|O14893|GEMI2_HUMAN	101-109	9	1	P	A	P	E	G	Y	S	P	T	L	F	S	T	V	R	Q	N	V	N	K	int3d
sp|O15372|EIF3H_HUMAN	270-276	7	1	Y	N	T	Y	M	R	N	T	S	K	Y	Q	Q	R	R	Q	Q	E	N	M	int3d
sp|O15372|EIF3H_HUMAN	278-283	6	1	S	K	Q	Q	Q	Q	K	H	Q	Y	E	N	M	Q	R	Q	S	R	G	E	int3d
sp|P22532|SPR2D_HUMAN	4-10	7	0	-	-	-	-	-	-	-	M	S	Y	P	C	Q	P	P	P	V	C	P	T	-
sp|P22532|SPR2D_HUMAN	48-52	5	0	S	P	K	C	P	Q	P	C	P	P	K	Y	P	P	V	T	P	S	P	P	-
sp|P52655|TF2AA_HUMAN	69-80	12	0	F	H	S	E	E	Q	Q	L	L	L	H	H	H	H	H	H	H	Q	Q	A	-
sp|P52655|TF2AA_HUMAN	88-94	7	0	Q	Q	Q	H	H	H	H	H	H	H	T	V	P	Q	Q	A	Q	T	Q	Q	-
sp|P52655|TF2AA_HUMAN	98-104	7	0	Q	Q	A	Q	P	Q	Q	T	V	P	V	L	I	P	A	S	Q	Q	A	T	-
sp|P52655|TF2AA_HUMAN	255-261	7	0	P	A	Q	A	Q	I	T	A	T	G	P	A	Q	T	Q	A	P	L	V	L	-
sp|Q02086|SP2_HUMAN	310-315	6	0	Q	V	Q	V	V	P	P	K	A	E	I	P	Q	Q	A	L	R	V	V	Q	-
sp|Q02224|CENPE_HUMAN	1137-1142	6	0	E	K	L	K	E	K	S	Q	Q	L	L	L	N	V	Q	E	E	M	S	E	-
sp|Q5SZL2|CE85L_HUMAN	324-327	4	0	T	E	D	S	Y	S	L	A	P	W	I	E	D	F	R	Q	G	S	E	T	-
sp|Q9Y2X9|ZN281_HUMAN	182-190	9	0	G	V	I	Q	D	L	S	I	L	H	H	H	R	D	V	L	L	S	S	S	-
sp|Q9Y4W2|LAS1L_HUMAN	553-558	6	0	S	S	S	F	G	S	E	A	K	A	G	S	V	N	D	V	K	E	E	E	-
sp|A0A1B0GV03|GG6L7_HUMAN	274-281	8	0	L	R	D	Q	E	K	E	L	R	E	E	E	Q	M	R	K	Q	E	E	Q	-
sp|A6NCC3|GOG8O_HUMAN	408-412	5	0	L	G	E	E	H	L	E	A	A	S	L	T	A	Q	L	S	L	M	A	L	-
sp|Q03001|DYST_HUMAN	4664-4669	6	0	L	S	I	D	P	N	M	L	N	T	I	L	L	Q	E	F	A	T	R	K	-
sp|Q08378|GOGA3_HUMAN	544-551	8	0	H	D	L	R	Q	Q	M	T	A	L	L	E	R	T	T	L	T	S	K	L	-
sp|Q08378|GOGA3_HUMAN	576-581	6	0	A	E	I	S	S	L	Q	S	V	R	L	A	L	A	Q	E	A	R	V	R	-
sp|Q08378|GOGA3_HUMAN	1365-1369	5	0	E	L	K	N	N	M	K	T	L	L	L	K	L	D	L	R	R	G	A	A	-
sp|Q4V328|GRAP1_HUMAN	371-374	4	0	E	Q	T	T	G	L	A	A	E	L	A	E	Y	E	D	L	M	G	Q	K	-
sp|Q4V328|GRAP1_HUMAN	537-543	7	0	R	R	L	K	E	A	E	E	S	L	E	E	A	L	K	Q	C	R	E	Q	-
sp|Q5XKR4|OTP_HUMAN	94-104	11	0	P	G	P	Q	G	G	P	N	P	S	K	R	H	R	T	R	F	T	P	A	-
sp|Q8IYY4|DZI1L_HUMAN	121-127	7	0	L	E	A	R	L	Q	T	S	L	G	E	L	G	R	Q	A	D	E	L	K	-
sp|Q96E16|SMI19_HUMAN	93-98	6	0	M	Y	S	I	S	R	K	Y	D	Y	A	D	S	V	Q	L	S	L	E	-	-
sp|Q9UHD9|UBQL2_HUMAN	168-174	7	0	G	L	S	S	T	N	F	S	E	L	L	M	A	S	P	E	M	M	I	Q	-
sp|Q9UHD9|UBQL2_HUMAN	557-562	6	0	T	S	P	T	S	E	S	G	P	N	M	V	Q	A	L	A	G	A	N	A	-
sp|Q9UHD9|UBQL2_HUMAN	583-588	6	1	P	Q	L	P	N	P	E	V	R	F	L	N	A	M	G	F	L	N	R	E	int3d
sp|Q9UN79|SOX13_HUMAN	184-187	4	0	K	N	M	A	A	M	L	F	E	K	M	E	L	A	R	Q	Q	Q	E	Q	-
sp|Q9UN79|SOX13_HUMAN	193-197	5	0	K	Q	Q	Q	Q	M	E	L	A	R	I	A	K	Q	Q	Q	Q	L	I	Q	-
sp|Q9UN79|SOX13_HUMAN	201-209	9	0	A	R	Q	Q	Q	E	Q	I	A	K	H	K	I	N	L	L	Q	Q	Q	I	-
sp|Q9UN79|SOX13_HUMAN	216-221	6	0	I	Q	Q	Q	H	K	I	N	L	L	V	N	M	P	Y	V	M	I	P	A	-
sp|Q9UP38|FZD1_HUMAN	94-101	8	0	G	P	G	Q	Q	P	P	P	P	P	Y	N	G	E	R	G	I	S	V	P	-
sp|O15296|LX15B_HUMAN	135-139	5	1	V	S	W	A	D	H	H	P	V	L	E	E	L	Q	A	R	Q	E	M	Y	int3d
sp|O43186|CRX_HUMAN	96-106	11	0	W	F	K	N	R	R	A	K	C	R	P	P	G	G	Q	A	K	A	R	P	-
sp|Q32NB8|PGPS1_HUMAN	509-517	9	0	E	A	Q	I	A	I	V	T	E	N	E	Q	E	Q	L	Y	L	R	S	G	-
sp|Q6ZTU2|E400N_HUMAN	118-123	6	0	S	Y	I	Q	V	T	S	P	L	S	S	P	T	Q	P	S	P	G	P	G	-
sp|Q6ZTU2|E400N_HUMAN	264-273	10	0	P	P	Q	I	S	S	I	I	Q	G	G	P	P	L	P	R	P	L	G	F	-
sp|Q6ZTU2|E400N_HUMAN	460-466	7	0	P	P	R	T	S	A	A	F	P	A	I	H	M	G	T	P	V	P	G	D	-
sp|Q969V3|NCLN_HUMAN	444-451	8	0	T	P	P	D	M	P	V	F	T	E	L	D	S	V	M	D	W	L	T	N	-
sp|Q96PE2|ARHGH_HUMAN	201-204	4	0	P	E	T	E	G	R	L	R	R	P	E	R	A	Q	R	P	A	D	G	L	-
sp|Q99583|MNT_HUMAN	16-21	6	0	L	L	E	A	A	R	F	L	E	W	R	A	R	E	E	Q	E	R	L	R	-
sp|Q99583|MNT_HUMAN	399-405	7	0	V	A	L	P	P	A	H	L	P	V	K	T	P	L	P	A	P	P	P	P	-
sp|O94830|DDHD2_HUMAN	5-10	6	0	-	-	-	-	-	-	M	S	S	V	L	S	Q	S	D	P	S	P	S	P	-
sp|P47974|TISD_HUMAN	138-141	4	0	G	D	R	S	Q	H	L	L	H	L	K	G	G	G	G	S	Q	I	N	S	-
sp|P47974|TISD_HUMAN	395-401	7	0	A	V	A	A	A	A	Y	Y	R	S	G	L	A	P	P	A	Q	P	P	A	-
sp|Q08117|TLE5_HUMAN	98-103	6	1	I	C	A	Q	V	L	P	Y	L	S	V	L	G	A	I	E	R	A	K	Q	int3d
sp|Q14847|LASP1_HUMAN	172-177	6	0	H	H	I	P	T	S	A	P	V	Y	P	V	A	Q	S	Y	G	G	Y	K	-
sp|Q58EX2|SDK2_HUMAN	1716-1721	6	0	A	G	D	G	P	R	S	T	P	T	A	A	P	S	A	P	S	S	V	K	-
sp|Q5T7P3|LCE1B_HUMAN	4-11	8	0	-	-	-	-	-	-	-	M	S	C	P	P	P	K	C	I	P	K	C	P	-
sp|Q96M53|TBATA_HUMAN	206-211	6	0	T	R	A	V	G	R	R	R	S	H	S	S	S	R	H	E	G	V	Q	A	-
sp|Q9H0G5|NSRP1_HUMAN	319-324	6	0	T	S	R	G	H	E	K	R	E	D	S	R	D	Q	E	N	H	Y	T	D	-
sp|O14607|UTY_HUMAN	326-330	5	0	D	T	W	C	S	I	G	V	L	Y	P	M	D	A	L	Q	A	Y	I	C	-
sp|O43379|WDR62_HUMAN	763-766	4	0	K	Q	H	L	L	E	I	D	H	R	H	T	N	D	K	K	R	S	G	H	-
sp|P0CG42|F157B_HUMAN	71-85	15	0	K	P	S	E	D	I	Y	K	N	R	L	D	L	L	F	H	Q	R	I	Q	-
sp|P25105|PTAFR_HUMAN	216-221	6	1	N	L	V	I	I	R	T	L	L	M	R	N	A	E	V	K	R	R	A	L	int3d
sp|Q7Z6B0|CCD91_HUMAN	279-284	6	0	L	K	E	K	I	K	E	A	L	I	K	E	I	L	E	K	C	L	E	E	-
sp|Q96Q15|SMG1_HUMAN	2541-2546	6	0	T	L	Q	H	R	Y	S	E	H	T	R	A	V	Q	E	A	I	Q	V	K	-
sp|Q9NZM4|BICRA_HUMAN	640-646	7	0	A	V	S	T	P	L	P	L	G	L	P	P	Q	A	P	T	P	Q	A	A	-
sp|Q9UPU7|TBD2B_HUMAN	343-348	6	0	I	R	K	P	A	S	E	M	Q	L	E	E	L	E	Q	L	K	K	D	L	-
sp|Q9Y467|SALL2_HUMAN	750-755	6	0	S	T	V	S	G	A	G	S	F	P	P	S	P	E	E	E	L	S	E	E	-
sp|O60741|HCN1_HUMAN	731-742	12	0	S	P	T	A	S	Q	L	S	L	M	P	P	Q	T	Q	P	Q	Q	P	S	-
sp|O60741|HCN1_HUMAN	745-750	6	0	Q	Q	Q	V	Q	Q	S	Q	P	P	P	S	P	Q	P	Q	T	P	G	S	-
sp|P12821|ACE_HUMAN	611-616	6	1	K	Y	F	Q	P	V	T	Q	W	L	N	G	E	V	L	G	W	P	E	Y	int3d
sp|Q6EMB2|TTLL5_HUMAN	1153-1158	6	0	A	G	S	Y	Q	L	Q	F	A	L	K	L	Q	S	R	Q	L	L	D	Q	-
sp|Q96EQ0|SGTB_HUMAN	270-279	10	0	T	D	L	S	S	L	I	Q	A	G	N	P	E	L	I	E	Q	L	R	N	-
sp|Q96QZ7|MAGI1_HUMAN	399-421	23	0	N	P	V	L	E	A	K	R	K	K	T	E	E	W	T	E	D	H	S	A	-
sp|O14530|TXND9_HUMAN	59-63	5	0	E	K	R	L	Q	A	L	R	K	A	E	W	L	S	K	G	H	G	E	Y	-
sp|O95239|KIF4A_HUMAN	356-362	7	0	P	Q	T	A	E	L	N	H	L	K	V	L	L	L	Q	A	H	G	G	T	-
sp|O95239|KIF4A_HUMAN	937-942	6	0	H	Q	E	K	V	L	Y	L	L	S	M	A	E	K	Q	L	E	E	S	V	-
sp|P31483|TIA1_HUMAN	295-299	5	0	K	E	T	L	D	M	I	N	P	V	I	G	Y	P	Q	P	Y	G	Q	W	-
sp|Q9Y2D4|EXC6B_HUMAN	223-227	5	0	S	D	K	I	G	E	T	A	M	K	R	N	L	D	N	I	V	L	Q	Q	-
sp|Q9Y6R9|CCD61_HUMAN	362-367	6	0	K	A	K	E	R	K	Q	R	E	I	R	N	R	L	G	S	G	G	S	G	-
sp|P20700|LMNB1_HUMAN	352-356	5	1	K	E	R	E	M	A	E	I	R	D	L	N	D	Y	E	Q	L	L	D	V	int3d
sp|Q12906|ILF3_HUMAN	753-757	5	0	P	S	Y	G	S	G	Y	Q	S	H	S	Y	N	Q	S	P	Y	S	N	Y	-
sp|Q5VZ46|K1614_HUMAN	469-474	6	0	E	A	E	F	R	H	L	E	R	L	V	L	S	T	V	L	Q	A	A	D	-
sp|Q6IQ23|PKHA7_HUMAN	384-389	6	0	F	M	D	L	P	T	G	P	R	G	R	A	E	K	N	G	M	L	P	A	-
sp|Q6IQ23|PKHA7_HUMAN	527-531	5	0	D	G	T	V	W	Q	L	Y	E	W	F	R	H	G	S	P	T	A	P	I	-
sp|Q6PJ69|TRI65_HUMAN	149-154	6	0	A	Q	L	R	A	S	L	E	V	T	A	E	G	Q	L	L	E	L	R	K	-
sp|Q86UQ4|ABCAD_HUMAN	5036-5041	6	0	E	Q	V	F	I	N	F	A	S	E	S	T	L	D	P	S	T	D	S	H	-
sp|Q99959|PKP2_HUMAN	57-62	6	0	G	G	Q	T	V	K	S	L	R	I	T	L	A	R	K	G	R	S	S	V	-
sp|Q9H0E2|TOLIP_HUMAN	28-34	7	0	P	Q	D	F	L	R	I	T	P	T	L	D	A	Q	A	A	Q	Q	L	Q	-
sp|Q9UHX1|PUF60_HUMAN	91-94	4	0	S	V	L	V	K	Q	T	I	A	H	L	T	N	L	Q	M	A	A	V	T	-
sp|Q9ULS5|TMCC3_HUMAN	394-398	5	0	Q	T	R	I	S	K	L	E	L	H	A	L	Q	T	D	T	V	N	A	K	-
sp|P07510|ACHG_HUMAN	401-406	6	0	L	C	L	P	R	S	E	L	L	F	G	L	V	A	A	A	L	E	K	L	-
sp|Q06455|MTG8_HUMAN	556-560	5	0	K	H	H	H	I	C	G	Q	T	L	G	D	T	P	A	V	S	S	S	V	-
sp|Q8N2Y8|RUSC2_HUMAN	1180-1187	8	0	L	D	L	L	F	Q	H	R	L	L	H	K	E	L	L	R	V	S	Q	D	-
sp|Q96G75|RMD5B_HUMAN	115-121	7	0	V	S	D	A	V	W	D	A	R	E	M	A	I	V	E	H	L	Y	Q	Q	-
sp|O95613|PCNT_HUMAN	103-108	6	0	C	D	G	E	K	R	E	D	L	E	V	N	D	H	P	P	E	Q	C	G	-
sp|O95613|PCNT_HUMAN	798-803	6	0	K	F	E	L	R	E	A	E	M	R	A	A	Q	I	L	D	L	E	R	S	-
sp|P27540|ARNT_HUMAN	503-507	5	0	E	M	G	S	G	Q	L	A	P	R	T	E	L	D	M	V	P	G	R	D	-
sp|P27540|ARNT_HUMAN	728-733	6	0	R	T	A	E	G	V	G	V	W	P	P	H	H	R	S	S	S	S	E	Q	-
sp|P55899|FCGRN_HUMAN	162-167	6	1	G	D	W	P	E	A	L	A	I	S	D	K	A	A	N	K	E	L	T	F	int3d
sp|Q14671|PUM1_HUMAN	384-389	6	0	A	T	V	G	L	F	D	Y	N	S	R	P	N	A	L	A	V	Q	Q	L	-
sp|Q14671|PUM1_HUMAN	403-406	4	0	A	L	A	V	Q	Q	L	T	A	A	Y	A	L	A	A	A	H	Q	P	H	-
sp|Q14671|PUM1_HUMAN	495-502	8	0	T	N	S	A	N	Q	Q	T	T	P	V	L	R	G	G	A	S	Q	R	P	-
sp|Q14671|PUM1_HUMAN	517-523	7	0	G	A	S	Q	R	P	L	T	P	N	T	D	P	L	V	A	A	A	A	V	-
sp|Q14671|PUM1_HUMAN	626-635	10	0	T	N	G	P	F	R	P	L	G	T	P	N	N	N	L	A	S	S	S	F	-
sp|Q8N3J3|HROB_HUMAN	143-146	4	0	A	L	H	P	L	L	T	F	E	S	V	G	G	F	E	G	P	E	Q	D	-
sp|Q8N5R6|CCD33_HUMAN	731-736	6	0	D	R	E	K	E	L	L	L	L	Y	A	A	L	L	K	Q	Y	Q	G	K	-
sp|Q96BP3|PPWD1_HUMAN	329-334	6	1	D	E	S	L	S	M	F	T	E	L	L	P	D	M	E	F	G	R	R	M	int3d
sp|Q96QP1|ALPK1_HUMAN	662-668	7	0	E	P	N	N	D	N	L	E	P	S	M	P	L	T	P	F	S	P	H	N	-
sp|Q9NY93|DDX56_HUMAN	230-235	6	1	L	Q	E	S	Q	L	P	G	P	D	V	V	C	E	T	E	E	D	K	F	int3d
sp|O14672|ADA10_HUMAN	730-735	6	0	L	K	R	R	R	P	P	Q	P	I	R	P	R	E	S	Y	Q	M	G	H	-
sp|Q01668|CAC1D_HUMAN	11-17	7	0	M	M	M	M	M	M	M	K	K	M	A	D	H	A	N	E	A	N	Y	A	-
sp|Q99501|GA2L1_HUMAN	512-516	5	0	I	F	R	T	P	L	Q	L	D	P	L	F	R	R	L	E	E	E	F	L	-
sp|Q9HCE9|ANO8_HUMAN	898-901	4	0	R	H	E	R	Q	A	Q	H	R	Y	R	R	R	R	E	E	E	E	R	Q	-
sp|O43895|XPP2_HUMAN	59-64	6	0	N	T	T	M	S	L	T	A	L	R	N	L	S	A	Y	I	I	P	G	T	-
sp|P24468|COT2_HUMAN	71-75	5	0	G	G	P	G	G	P	G	S	D	K	H	I	E	C	V	V	C	G	D	K	-
sp|Q14774|HLX_HUMAN	125-137	13	0	L	S	A	A	Y	H	H	H	H	P	P	P	P	P	P	R	A	G	A	L	-
sp|Q502W6|VWA3B_HUMAN	13-18	6	0	K	S	G	P	S	S	T	I	S	E	E	G	W	I	N	T	K	T	D	L	-
sp|Q8NHS9|SPT22_HUMAN	153-157	5	0	K	N	S	C	P	V	S	S	G	A	L	R	I	P	E	P	P	N	L	S	-
sp|Q92786|PROX1_HUMAN	215-223	9	0	R	E	N	K	R	K	Q	K	L	P	L	V	S	A	R	K	E	Q	K	R	-
sp|Q9NVH0|EXD2_HUMAN	41-45	5	0	R	R	R	S	K	T	S	P	V	T	K	V	L	G	S	R	E	L	P	P	-
sp|Q9UHC3|ASIC3_HUMAN	268-271	4	0	S	P	G	Y	Q	T	F	V	S	C	L	S	F	L	P	P	P	W	G	D	-
sp|O14979|HNRDL_HUMAN	316-321	6	0	K	V	A	Q	P	K	E	V	Y	R	K	G	G	R	G	A	A	A	G	G	-
sp|O75886|STAM2_HUMAN	179-184	6	0	D	I	A	K	A	I	E	L	S	L	H	T	E	T	K	S	L	Y	P	S	-
sp|O75976|CBPD_HUMAN	1267-1272	6	0	H	N	I	I	A	I	A	D	G	Y	V	F	V	H	H	D	A	A	S	S	-
sp|P54727|RD23B_HUMAN	282-287	6	1	G	G	H	P	L	E	F	L	R	N	M	R	Q	I	I	Q	Q	N	P	S	int3d
sp|Q08J23|NSUN2_HUMAN	11-14	4	0	M	G	R	R	S	R	G	R	R	L	R	P	E	D	A	E	D	G	A	E	-
sp|Q13813|SPTN1_HUMAN	679-682	4	0	L	K	G	I	K	L	R	E	A	N	F	N	R	N	V	E	D	I	E	L	-
sp|Q13813|SPTN1_HUMAN	1168-1173	6	0	E	S	E	G	L	M	A	E	E	V	E	V	Y	G	M	M	P	R	D	E	-
sp|Q68CJ6|SLIP_HUMAN	711-716	6	0	G	M	F	E	R	A	Q	E	R	M	L	K	T	G	I	V	E	K	V	K	-
sp|Q7Z412|PEX26_HUMAN	204-208	5	0	D	V	L	Q	A	I	H	T	A	R	E	H	S	G	S	E	E	A	Q	K	-
sp|Q8N841|TTLL6_HUMAN	46-51	6	0	R	E	N	P	G	A	Q	N	G	L	G	K	K	K	R	K	K	K	R	L	-
sp|Q8N841|TTLL6_HUMAN	523-528	6	0	Q	V	R	K	K	G	M	R	G	W	K	D	K	A	A	T	Q	A	S	K	-
sp|Q96M86|DNHD1_HUMAN	39-44	6	0	L	D	S	K	E	Q	P	L	A	C	F	V	K	P	V	T	E	S	E	Q	-
sp|Q96M86|DNHD1_HUMAN	1323-1329	7	0	V	P	S	A	E	R	S	P	Y	F	L	L	Q	A	G	S	V	E	L	E	-
sp|Q96M86|DNHD1_HUMAN	3179-3184	6	0	K	D	S	G	K	S	L	S	M	F	S	K	L	L	Y	K	Q	Q	L	E	-
sp|Q96M86|DNHD1_HUMAN	4116-4121	6	0	T	V	I	Q	K	L	A	A	K	Y	L	Q	V	I	A	L	G	S	E	A	-
sp|O94827|PKHG5_HUMAN	683-688	6	0	R	G	W	V	D	T	I	Y	N	A	L	R	A	Q	E	P	P	G	S	Q	-
sp|Q6P2Q9|PRP8_HUMAN	2021-2025	5	1	I	L	G	M	E	I	S	A	P	S	I	A	E	I	E	K	Q	T	K	E	int3d
sp|Q9H869|YYAP1_HUMAN	169-174	6	0	I	L	D	P	A	Q	R	K	R	L	H	V	Q	L	L	T	Q	I	H	L	-
sp|Q9HBZ2|ARNT2_HUMAN	440-445	6	0	Y	I	I	C	T	N	T	N	V	K	A	E	L	E	V	H	Q	R	D	G	-
sp|Q9UBC9|SPRR3_HUMAN	15-23	9	0	Q	Q	K	Q	T	F	T	P	P	P	P	S	Q	P	P	P	Q	E	I	F	-
sp|P17707|DCAM_HUMAN	329-333	5	0	N	F	V	F	T	S	F	A	K	K	S	-	-	-	-	-	-	-	-	-	-
sp|P50222|MEOX2_HUMAN	81-86	6	0	H	H	H	H	H	H	H	H	H	H	A	L	Q	T	N	W	H	L	P	Q	-
sp|Q13439|GOGA4_HUMAN	13-18	6	0	K	K	L	K	Q	K	I	S	E	E	A	L	A	P	A	Q	A	S	S	N	-
sp|Q14147|DHX34_HUMAN	961-965	5	0	E	S	A	L	D	R	Q	L	A	H	L	E	E	E	E	E	D	T	P	V	-
sp|Q3MHD2|LSM12_HUMAN	183-188	6	0	V	E	S	Q	K	I	L	Q	R	S	K	E	A	A	L	S	S	-	-	-	-
sp|Q8N201|INT1_HUMAN	942-949	8	0	E	S	K	E	Q	K	A	K	K	R	L	L	G	R	L	Q	D	L	L	L	-
sp|Q96KP6|TNIP3_HUMAN	55-60	6	0	K	Q	R	K	E	L	L	E	V	N	F	R	S	M	K	E	L	Y	E	R	-
sp|Q9Y264|ANGP4_HUMAN	118-125	8	0	I	K	T	I	L	R	S	K	L	E	N	Q	T	A	P	M	L	E	L	G	-
sp|Q9Y264|ANGP4_HUMAN	189-194	6	0	N	Q	L	L	L	Q	R	Q	K	L	N	S	A	L	E	K	R	L	Q	A	-
sp|H3BV12|GOG8Q_HUMAN	408-412	5	0	L	G	E	E	H	L	E	A	A	S	L	T	A	Q	L	N	L	M	A	L	-
sp|P48380|RFX3_HUMAN	37-44	8	0	P	T	Q	V	V	Q	Q	V	P	V	T	V	Q	Q	V	Q	H	V	Y	P	-
sp|P48380|RFX3_HUMAN	276-281	6	0	Q	E	D	M	Q	Y	M	A	M	R	K	Q	R	Y	K	P	M	Q	K	V	-
sp|Q8IYU4|UBQLN_HUMAN	202-207	6	0	W	Q	F	I	S	E	H	L	D	T	N	P	E	V	S	R	L	L	L	D	-
sp|Q8IYU4|UBQLN_HUMAN	317-322	6	0	Q	S	S	P	P	P	P	P	P	S	L	T	Q	H	P	A	T	R	V	I	-
sp|Q96LC9|BMF_HUMAN	150-156	7	0	I	A	D	Q	F	H	R	L	H	V	N	R	V	W	W	Q	I	L	L	F	-
sp|Q99729|ROAA_HUMAN	236-239	4	0	I	K	V	A	Q	P	K	E	V	Y	Y	G	S	G	G	R	G	N	R	N	-
sp|Q9NQX5|NPDC1_HUMAN	252-257	6	0	L	A	Q	S	A	E	M	Y	H	Y	M	L	C	L	E	R	H	K	E	P	-
sp|Q9P0U4|CXXC1_HUMAN	153-161	9	0	S	P	Q	P	L	V	A	T	P	S	I	K	R	S	A	R	M	C	G	E	-
sp|Q9P0U4|CXXC1_HUMAN	242-246	5	0	L	P	R	P	R	R	P	L	P	T	P	S	Q	K	L	G	R	I	R	E	-
sp|Q9P0U4|CXXC1_HUMAN	413-417	5	0	R	I	Y	E	I	L	P	Q	R	I	S	P	C	I	A	E	E	H	G	K	-
sp|Q9Y255|PRLD1_HUMAN	212-217	6	0	D	L	A	S	K	A	A	T	K	K	F	V	-	-	-	-	-	-	-	-	-
sp|Q9Y6K9|NEMO_HUMAN	265-269	5	1	K	R	G	M	Q	L	E	D	L	K	A	E	E	A	L	V	A	K	Q	E	int3d
sp|P40238|TPOR_HUMAN	302-306	5	0	F	T	L	D	L	K	N	V	T	C	D	H	A	S	S	Q	G	F	F	Y	-
sp|P41180|CASR_HUMAN	930-934	5	0	S	E	D	P	F	P	Q	P	E	R	P	L	A	L	T	Q	Q	E	Q	Q	-
sp|P41180|CASR_HUMAN	940-946	7	0	Q	K	Q	Q	Q	P	L	A	L	T	P	L	T	L	P	Q	Q	Q	R	S	-
sp|P41180|CASR_HUMAN	952-959	8	0	E	Q	Q	Q	Q	P	L	T	L	P	P	R	C	K	Q	K	V	I	F	G	-
sp|Q13952|NFYC_HUMAN	156-165	10	0	F	T	L	A	Q	Q	P	T	A	V	T	T	S	S	T	T	T	I	Q	P	-
sp|Q13952|NFYC_HUMAN	182-187	6	0	T	I	Q	P	G	Q	I	I	I	A	T	T	P	V	T	M	Q	V	G	E	-
sp|Q13952|NFYC_HUMAN	209-216	8	0	Q	Q	V	Q	I	V	Q	A	Q	P	S	G	T	G	Q	T	M	Q	V	M	-
sp|Q13952|NFYC_HUMAN	302-310	9	0	E	T	L	Q	I	T	Q	T	E	V	F	T	D	G	Q	R	N	S	V	Q	-
sp|Q6RI45|BRWD3_HUMAN	392-396	5	0	G	S	R	D	G	T	A	R	I	W	E	W	K	S	I	V	L	D	M	A	-
sp|Q96H72|S39AD_HUMAN	143-150	8	0	T	C	S	A	S	P	G	G	E	G	L	G	L	W	V	I	A	G	I	L	-
sp|Q9HAU5|RENT2_HUMAN	1201-1206	6	0	S	S	Q	L	A	A	N	H	W	N	E	E	R	M	R	M	K	K	L	T	-
sp|Q9NYC9|DYH9_HUMAN	477-481	5	0	F	S	G	V	R	G	N	A	L	S	M	H	E	E	F	Q	E	M	Y	R	-
sp|Q6GQQ9|OTU7B_HUMAN	237-241	5	1	K	E	A	L	K	R	R	W	R	W	N	K	E	S	G	L	V	Y	T	E	int3d
sp|Q7L576|CYFP1_HUMAN	222-227	6	1	M	F	L	A	N	H	N	K	I	T	L	E	V	I	S	G	Y	E	E	L	int3d
sp|Q86YD1|PTOV1_HUMAN	397-402	6	0	V	N	G	I	R	R	V	I	A	N	R	N	L	E	Q	E	Q	Q	Q	R	-
sp|Q86YD1|PTOV1_HUMAN	407-411	5	0	Q	Q	Q	V	L	Q	R	N	L	E	R	G	M	G	G	-	-	-	-	-	-
sp|Q8TAL5|CI043_HUMAN	293-304	12	0	H	N	L	K	T	E	G	Y	R	K	K	K	V	K	T	P	I	K	K	Q	-
sp|Q8TAL5|CI043_HUMAN	357-360	4	0	T	L	P	G	Q	N	S	D	M	K	M	E	K	G	T	T	S	K	Q	D	-
sp|Q9P2H0|CE126_HUMAN	657-662	6	0	H	S	L	K	N	K	T	G	T	T	F	H	I	Q	S	G	A	G	S	N	-
sp|A0A0U1RR37|CA232_HUMAN	119-122	4	0	G	F	W	D	A	F	A	S	R	W	A	A	A	A	S	M	L	R	G	T	-
sp|B5ME19|EIFCL_HUMAN	907-911	5	0	E	G	Y	M	R	R	G	G	Y	R	T	A	Y	-	-	-	-	-	-	-	-
sp|O95319|CELF2_HUMAN	222-231	10	0	T	Q	K	D	K	E	Q	R	R	L	L	N	T	A	T	W	G	N	L	T	-
sp|P02549|SPTA1_HUMAN	966-969	4	0	K	A	L	R	N	Q	A	N	A	C	A	A	P	V	E	G	V	A	G	E	-
sp|Q1MSJ5|CSPP1_HUMAN	1234-1238	5	0	L	K	R	F	M	A	E	Q	L	N	I	P	G	K	P	G	T	F	T	W	-
sp|Q53TQ3|IN80D_HUMAN	202-208	7	0	E	H	F	S	P	P	P	A	P	S	H	S	H	L	S	P	L	S	T	S	-
sp|Q53TQ3|IN80D_HUMAN	527-531	5	0	F	L	R	G	D	N	S	R	K	V	R	K	P	R	K	K	T	K	P	P	-
sp|Q8N752|KC1AL_HUMAN	315-322	8	0	A	A	Q	Q	A	A	S	S	S	G	T	G	K	Q	T	E	K	N	K	N	-
sp|Q96JN2|CC136_HUMAN	110-115	6	0	S	A	Q	Q	A	E	V	F	T	K	G	E	L	R	S	L	R	E	E	I	-
sp|Q96JN2|CC136_HUMAN	443-447	5	0	T	C	E	K	E	K	L	L	E	R	E	E	L	Q	C	H	E	A	E	L	-
sp|Q9UGP4|LIMD1_HUMAN	58-66	9	0	F	A	T	K	M	A	K	I	H	L	E	E	T	L	P	R	G	S	R	G	-
sp|O15067|PUR4_HUMAN	296-299	4	0	P	E	D	P	T	R	P	S	R	F	G	L	R	H	V	V	F	T	A	E	-
sp|P19623|SPEE_HUMAN	268-273	6	1	N	F	Q	E	P	V	Q	P	L	T	M	Q	L	K	Y	Y	N	S	D	V	int3d
sp|Q02446|SP4_HUMAN	84-89	6	0	I	D	P	S	Q	G	L	V	Q	L	L	E	L	V	T	T	Q	L	A	G	-
sp|Q02446|SP4_HUMAN	405-418	14	0	Q	V	Q	I	V	G	Q	P	I	L	A	I	P	P	Q	S	F	Q	L	Q	-
sp|Q02446|SP4_HUMAN	434-442	9	0	S	F	Q	L	Q	S	G	Q	T	I	N	V	Q	L	Q	A	V	N	P	T	-
sp|Q02446|SP4_HUMAN	561-565	5	0	V	P	V	T	I	T	S	V	A	G	D	G	V	K	V	Q	Q	A	T	I	-
sp|Q02446|SP4_HUMAN	604-608	5	0	S	P	D	Q	L	T	Q	V	H	L	T	S	D	Q	E	V	Q	P	G	K	-
sp|Q8IWI9|MGAP_HUMAN	972-981	10	0	N	I	F	P	K	Q	I	S	L	R	G	S	R	P	P	G	L	S	K	S	-
sp|Q92753|RORB_HUMAN	116-122	7	0	A	E	V	Q	K	H	Q	Q	R	L	S	G	E	A	E	A	L	A	R	V	paralog
sp|Q96S82|UBL7_HUMAN	339-344	6	1	S	G	Q	P	S	L	Q	S	Q	W	L	R	D	M	G	I	Q	D	D	E	int3d
sp|Q9UJQ4|SALL4_HUMAN	21-26	6	0	H	I	N	S	E	E	D	Q	G	E	T	P	E	F	A	D	A	A	P	A	-
sp|Q9UJQ4|SALL4_HUMAN	222-230	9	0	P	W	V	L	E	Q	I	L	C	L	L	T	E	Q	I	R	I	Q	V	N	-
sp|A6NFN9|ANKUB_HUMAN	420-427	8	0	L	V	N	A	S	S	F	S	E	L	K	K	I	T	A	T	A	R	K	K	-
sp|P02655|APOC2_HUMAN	24-28	5	0	L	V	L	G	F	E	V	Q	G	T	D	E	M	P	S	P	T	F	L	T	-
sp|P36406|TRI23_HUMAN	368-373	6	0	Q	E	I	T	R	L	L	E	T	L	F	T	E	V	A	D	H	I	Q	L	-
sp|Q10571|MN1_HUMAN	291-309	19	0	G	M	V	G	L	S	K	M	H	A	H	G	V	F	F	E	R	F	S	G	-
sp|Q10571|MN1_HUMAN	349-355	7	0	Q	P	P	Q	Q	A	P	P	P	P	P	P	Q	Q	Q	P	P	P	P	P	-
sp|Q10571|MN1_HUMAN	354-360	7	0	A	P	P	P	P	Q	Q	Q	P	P	P	P	P	P	P	G	L	L	V	R	-
sp|Q10571|MN1_HUMAN	520-552	33	0	P	P	L	Q	H	P	A	P	D	H	N	A	A	L	M	I	K	Q	M	A	-
sp|Q10571|MN1_HUMAN	1161-1166	6	0	H	P	L	E	I	L	Q	A	Q	I	F	S	I	S	E	D	Q	P	L	G	-
sp|Q9HCG7|GBA2_HUMAN	891-894	4	0	L	S	I	W	A	M	Q	L	A	L	H	K	K	A	S	W	P	K	V	K	-
sp|O15350|P73_HUMAN	391-397	7	1	V	P	Q	P	L	V	D	S	Y	R	R	P	S	H	L	Q	P	P	S	Y	int3d
sp|P55289|CAD12_HUMAN	24-29	6	0	L	F	D	G	G	L	L	T	P	L	T	L	A	T	E	P	R	E	N	V	-
sp|Q15154|PCM1_HUMAN	288-292	5	0	K	Q	H	D	L	L	K	R	M	L	L	R	A	L	Q	G	R	Q	A	A	-
sp|Q15154|PCM1_HUMAN	740-743	4	0	A	R	E	K	F	Y	E	A	K	L	R	E	L	K	Q	L	Q	E	E	R	-
sp|Q5T011|SZT2_HUMAN	1001-1006	6	0	F	H	F	D	L	M	G	L	L	P	M	F	F	L	L	L	A	R	E	P	-
sp|Q9BSC4|NOL10_HUMAN	652-657	6	0	Q	L	T	F	T	L	K	R	S	E	E	A	E	K	L	H	R	Q	E	R	-
sp|P0DX01|GG6LY_HUMAN	240-244	5	0	K	L	E	R	A	K	L	L	L	P	A	E	A	D	H	L	G	K	E	L	-
sp|P48378|RFX2_HUMAN	55-60	6	0	Q	M	Q	P	I	S	L	P	R	V	V	Q	P	V	Q	H	V	Y	P	A	-
sp|P54098|DPOG1_HUMAN	43-60	18	0	S	D	P	S	D	G	Q	R	R	R	V	L	S	S	E	G	G	Q	L	R	-
sp|Q4VCS5|AMOT_HUMAN	376-384	9	0	H	Y	R	L	S	Q	P	G	L	S	H	H	H	H	H	H	H	Q	Q	Q	-
sp|Q4VCS5|AMOT_HUMAN	392-402	11	0	Q	Q	Q	H	H	H	H	H	H	H	P	G	E	A	Y	S	A	M	P	R	-
sp|Q5TZA2|CROCC_HUMAN	166-171	6	0	R	R	K	L	Q	A	Y	Q	E	G	L	V	Q	R	L	Q	G	K	I	L	-
sp|Q5TZA2|CROCC_HUMAN	383-387	5	0	D	K	V	L	R	E	K	D	L	A	S	D	L	D	K	A	D	L	S	A	-
sp|Q5TZA2|CROCC_HUMAN	613-618	6	0	R	E	K	S	N	L	A	H	S	L	A	E	E	L	R	Q	E	R	E	K	-
sp|Q5TZA2|CROCC_HUMAN	1921-1926	6	0	T	G	A	E	L	E	L	A	E	A	L	E	A	Q	V	V	V	L	E	Q	-
sp|Q5TZA2|CROCC_HUMAN	1948-1951	4	0	H	S	P	A	Q	L	E	V	D	A	L	E	L	Q	Q	E	V	E	R	L	-
sp|Q70EL4|UBP43_HUMAN	530-537	8	1	E	R	A	Q	D	A	D	S	V	W	H	S	C	T	L	D	E	C	F	Q	int3d
sp|Q71SY5|MED25_HUMAN	546-550	5	0	G	I	R	Q	V	I	T	N	H	K	K	L	E	Q	Q	Q	R	G	M	G	-
sp|Q8IY81|SPB1_HUMAN	563-569	7	0	L	L	F	E	N	R	R	K	G	R	L	P	Q	T	P	P	S	C	L	K	-
sp|Q9NRA8|4ET_HUMAN	899-903	5	0	P	G	T	P	L	H	L	A	M	V	R	S	V	L	H	P	P	G	S	G	-
sp|Q9NVF7|FBX28_HUMAN	290-297	8	0	R	E	I	S	E	L	R	T	K	V	D	Q	D	Q	K	L	L	E	Q	T	-
sp|O75449|KTNA1_HUMAN	49-54	6	1	Y	L	Y	S	V	K	D	T	Y	L	V	W	Q	E	I	N	V	E	A	K	int3d
sp|P06727|APOA4_HUMAN	375-389	15	0	D	K	T	L	S	L	P	E	L	E	M	L	A	P	L	E	S	-	-	-	-
sp|P13646|K1C13_HUMAN	359-364	6	1	V	A	E	T	E	C	R	Y	A	L	G	L	I	S	S	I	E	A	Q	L	int3d
sp|P20936|RASA1_HUMAN	1034-1039	6	0	K	K	L	L	A	I	T	E	L	L	Y	T	K	T	N	D	V	R	-	-	-
sp|P46100|ATRX_HUMAN	2415-2425	11	0	V	Q	R	I	L	M	N	R	R	L	M	T	Y	Q	Q	A	T	L	G	H	-
sp|Q96F86|EDC3_HUMAN	133-136	4	0	V	K	S	Q	D	V	A	V	S	P	C	S	K	S	Y	V	D	R	H	M	-
sp|Q9C0A1|ZFHX2_HUMAN	1359-1362	4	0	P	L	V	P	E	S	L	L	K	L	L	L	L	P	F	Y	L	H	D	L	-
sp|Q9UGQ2|FLOWR_HUMAN	153-158	6	0	K	G	D	A	I	S	Y	A	R	I	A	D	E	E	K	L	A	E	T	L	-
sp|Q9Y3M9|ZN337_HUMAN	101-107	7	0	L	R	P	K	N	L	G	L	A	H	F	S	D	Q	S	F	Q	S	D	T	-
sp|A6NGA9|TM202_HUMAN	43-47	5	0	K	K	H	P	S	A	S	M	S	C	L	M	D	Q	A	H	I	Y	I	R	-
sp|P35325|SPR2B_HUMAN	4-10	7	0	-	-	-	-	-	-	-	M	S	Y	P	C	Q	P	P	P	V	C	P	T	-
sp|P35325|SPR2B_HUMAN	48-52	5	0	P	P	K	C	P	Q	P	C	P	P	K	Y	P	P	V	T	P	S	P	P	-
sp|Q5TA76|LCE3A_HUMAN	4-11	8	0	-	-	-	-	-	-	-	M	S	C	P	P	P	K	C	P	A	K	S	P	-
sp|Q8WUI4|HDAC7_HUMAN	691-695	5	0	F	F	N	S	V	A	I	A	C	R	S	K	A	S	K	I	L	I	V	D	-
sp|C9JC47|F157A_HUMAN	71-84	14	0	K	P	S	E	D	I	Y	K	N	W	L	D	L	L	F	H	Q	R	I	Q	-
sp|P02810|PRPC_HUMAN	75-82	8	0	Q	N	D	G	P	Q	Q	G	P	P	G	P	P	P	P	Q	G	K	P	Q	-
sp|Q8N8V2|GBP7_HUMAN	336-341	6	0	A	V	Q	R	A	A	N	H	Y	S	V	R	F	P	T	D	T	L	Q	E	-
sp|Q8N8V2|GBP7_HUMAN	509-514	6	0	E	K	E	Q	E	L	L	R	Q	K	M	M	E	A	Q	E	R	S	F	Q	-
sp|Q8NEG2|CG057_HUMAN	227-230	4	0	I	S	N	G	Y	K	D	E	W	L	R	A	D	S	D	K	R	T	P	K	-
sp|Q9NSI6|BRWD1_HUMAN	661-668	8	0	E	S	S	I	L	D	G	M	I	R	R	M	G	A	D	Q	D	T	I	P	-
sp|Q9Y4G8|RPGF2_HUMAN	1039-1043	5	0	G	S	Q	Q	K	A	Q	S	L	P	P	P	P	A	H	K	I	N	Q	G	-
sp|Q9Y5H8|PCDA3_HUMAN	752-756	5	0	S	S	A	V	G	S	W	S	Y	S	R	V	C	S	G	E	G	L	P	K	-
sp|O00629|IMA3_HUMAN	358-362	5	1	W	F	L	S	N	I	T	A	G	N	A	V	I	D	A	N	L	V	P	M	int3d
sp|O60663|LMX1B_HUMAN	282-288	7	0	A	K	M	K	K	L	A	R	R	H	N	S	Q	R	L	G	Q	E	V	L	-
sp|O75052|CAPON_HUMAN	297-308	12	0	L	S	T	H	H	Q	M	Q	L	L	V	A	V	A	Q	V	H	L	L	K	-
sp|O75909|CCNK_HUMAN	287-292	6	0	P	S	L	Q	P	T	P	Q	V	P	P	S	Q	S	S	E	P	S	Q	P	-
sp|O75909|CCNK_HUMAN	308-319	12	0	E	P	S	Q	P	Q	Q	K	D	P	P	K	K	P	S	P	Q	P	S	S	-
sp|P12694|ODBA_HUMAN	41-44	4	0	R	G	L	A	R	S	H	P	P	R	F	S	S	L	D	D	K	P	Q	F	-
sp|Q9H4Z2|ZN335_HUMAN	1325-1330	6	0	G	T	D	E	T	V	P	E	H	I	G	I	E	Y	D	V	I	T	L	A	-
sp|Q9P209|CEP72_HUMAN	491-494	4	0	S	K	S	L	Q	S	R	L	A	E	H	A	R	E	M	S	E	V	T	A	-
sp|Q9Y5A9|YTHD2_HUMAN	342-347	6	0	P	P	P	Q	P	A	Q	L	S	V	P	T	R	W	V	A	P	R	N	R	-
sp|O15409|FOXP2_HUMAN	53-59	7	0	E	V	S	T	V	E	L	L	H	L	A	A	R	Q	L	L	L	Q	Q	Q	-
sp|O15409|FOXP2_HUMAN	102-111	10	0	A	M	M	T	P	Q	V	I	T	P	V	L	S	P	Q	Q	L	Q	A	L	-
sp|O15409|FOXP2_HUMAN	123-126	4	0	L	S	P	Q	Q	L	Q	A	L	L	A	V	M	L	Q	Q	Q	Q	L	Q	-
sp|O15409|FOXP2_HUMAN	131-136	6	0	L	L	Q	Q	Q	Q	A	V	M	L	E	F	Y	K	K	Q	Q	E	Q	L	-
sp|O15409|FOXP2_HUMAN	149-191	43	0	Y	K	K	Q	Q	E	Q	L	H	L	H	P	G	K	Q	A	K	E	Q	Q	-
sp|O15409|FOXP2_HUMAN	200-209	10	0	Q	Q	H	P	G	K	Q	A	K	E	L	A	A	Q	Q	L	V	F	Q	Q	-
sp|O15409|FOXP2_HUMAN	218-231	14	0	Q	Q	L	A	A	Q	Q	L	V	F	H	L	L	S	L	Q	R	Q	G	L	-
sp|Q12772|SRBP2_HUMAN	142-148	7	0	Q	P	R	P	Q	P	Q	P	Q	P	T	V	M	I	T	P	T	F	S	T	-
sp|Q12772|SRBP2_HUMAN	200-204	5	0	T	S	S	Q	V	Q	P	V	T	I	T	V	Q	A	Q	R	V	L	T	Q	-
sp|Q5T750|KPLCE_HUMAN	4-9	6	0	-	-	-	-	-	-	-	M	C	D	F	P	P	S	C	V	K	G	S	G	-
sp|Q5VWN6|TASO2_HUMAN	1469-1474	6	0	T	H	P	V	G	Q	D	N	F	T	V	S	A	E	M	P	L	I	L	T	-
sp|Q86YA3|ZGRF1_HUMAN	853-858	6	0	E	I	L	K	K	K	N	T	V	F	T	Y	E	P	D	S	P	P	E	V	-
sp|Q8TDM6|DLG5_HUMAN	285-288	4	0	D	Q	K	E	I	G	D	L	R	A	V	L	K	H	N	G	S	S	E	I	-
sp|Q9HCJ5|ZSWM6_HUMAN	599-603	5	0	A	I	A	I	V	N	T	L	R	R	L	E	M	F	R	T	Q	K	K	E	-
sp|O75146|HIP1R_HUMAN	738-743	6	0	C	G	A	R	A	L	E	L	M	G	A	L	R	H	M	Q	A	S	L	V	-
sp|P04150|GCR_HUMAN	343-347	5	0	H	Y	D	M	N	T	A	S	L	S	K	P	I	F	N	V	I	P	P	I	-
sp|P19484|TFEB_HUMAN	35-44	10	0	M	Q	Q	Q	A	V	M	H	Y	M	L	G	G	P	P	T	P	A	I	N	-
sp|P19484|TFEB_HUMAN	85-90	6	0	Y	L	E	N	P	T	S	Y	H	L	K	V	R	E	Y	L	S	E	T	Y	-
sp|P57059|SIK1_HUMAN	14-19	6	0	M	S	E	F	S	A	D	P	A	G	K	P	L	R	V	G	F	Y	D	I	-
sp|Q16821|PPR3A_HUMAN	121-126	6	0	D	L	P	S	S	K	E	D	L	M	K	A	I	L	E	S	T	E	S	L	-
sp|Q86VD1|MORC1_HUMAN	565-570	6	0	V	I	K	Y	Q	N	R	L	A	E	F	I	P	V	D	E	I	T	V	T	-
sp|Q8IX12|CCAR1_HUMAN	81-86	6	0	Q	Q	A	A	A	A	A	A	A	L	P	Q	Q	A	L	Y	S	V	Q	Q	-
sp|Q8IX12|CCAR1_HUMAN	95-103	9	0	S	Q	P	Q	Q	A	L	Y	S	V	T	L	L	T	Q	P	A	V	A	L	-
sp|Q8IX12|CCAR1_HUMAN	139-145	7	0	T	V	S	Y	P	T	P	R	S	S	K	Q	R	V	F	T	G	V	V	T	-
sp|Q8IX12|CCAR1_HUMAN	270-274	5	0	L	L	Q	T	Q	P	Q	P	L	L	K	A	G	L	L	Q	P	P	V	R	-
sp|Q9NWZ5|UCKL1_HUMAN	142-146	5	0	M	D	S	F	Y	K	V	L	T	E	A	A	H	N	N	F	N	F	D	H	-
sp|Q9Y613|FHOD1_HUMAN	996-1001	6	0	E	Y	R	T	C	R	E	R	V	L	A	T	Y	R	E	R	N	K	T	R	-
sp|O75791|GRAP2_HUMAN	196-201	6	0	L	S	D	H	P	P	T	L	P	L	P	Q	P	P	Q	Y	A	P	A	P	-
sp|O75791|GRAP2_HUMAN	212-220	9	0	P	Q	P	P	Q	Y	A	P	A	P	R	Y	L	Q	H	H	H	F	H	Q	-
sp|P0DX02|GG6LZ_HUMAN	234-238	5	0	K	L	E	R	A	K	L	L	L	P	A	E	A	D	H	L	G	K	E	L	-
sp|Q86T90|K1328_HUMAN	399-404	6	0	A	Q	Q	E	T	K	L	L	L	K	S	R	L	D	Y	N	C	L	L	K	-
sp|Q8TD19|NEK9_HUMAN	913-918	6	0	Q	G	L	V	L	K	C	L	A	E	E	N	L	Q	I	F	T	Q	L	Q	-
sp|Q96T37|RBM15_HUMAN	534-539	6	0	V	D	F	A	D	T	E	H	R	Y	P	L	P	L	T	H	Y	E	L	V	-
sp|Q99996|AKAP9_HUMAN	239-246	8	0	L	E	L	T	E	Q	S	Q	K	L	A	S	E	T	L	R	N	S	T	H	-
sp|Q99996|AKAP9_HUMAN	1966-1970	5	0	S	N	R	L	Q	E	L	E	A	E	E	E	R	E	L	L	S	R	Q	K	-
sp|Q99996|AKAP9_HUMAN	3127-3132	6	0	P	S	Q	E	L	L	E	Y	N	I	M	L	E	M	Q	V	E	L	S	S	-
sp|Q9P2G9|KLHL8_HUMAN	21-26	6	0	A	R	N	H	I	T	K	G	K	R	I	K	N	R	S	S	I	S	D	G	-
sp|A6NDN3|GOG6B_HUMAN	483-487	5	0	L	D	E	E	H	L	E	A	A	S	L	E	T	Q	L	S	L	V	A	L	-
sp|O95622|ADCY5_HUMAN	64-67	4	0	T	K	K	P	G	G	A	V	T	P	R	L	A	S	R	W	R	S	D	D	-
sp|P15822|ZEP1_HUMAN	645-650	6	0	Q	D	S	H	V	G	T	V	H	A	A	T	D	Y	S	Q	E	Q	Q	G	-
sp|P15822|ZEP1_HUMAN	1910-1915	6	0	V	K	N	Q	G	D	K	V	N	I	P	V	T	S	L	S	L	F	N	I	-
sp|P15822|ZEP1_HUMAN	2359-2364	6	0	P	S	V	A	S	P	H	P	D	P	I	T	L	Q	P	T	P	G	L	P	-
sp|P52569|CTR2_HUMAN	547-552	6	0	F	V	A	I	V	L	T	I	W	R	K	V	A	F	M	V	P	F	L	P	-
sp|Q3KQU3|MA7D1_HUMAN	699-703	5	0	R	Q	R	L	E	R	E	K	H	F	E	R	Q	E	R	R	K	R	L	E	-
sp|Q86TB9|PATL1_HUMAN	367-371	5	0	L	H	P	Q	H	R	R	L	L	H	N	R	S	Q	H	R	N	L	N	G	-
sp|Q9NQV8|PRDM8_HUMAN	212-217	6	0	H	G	G	G	G	G	G	G	K	D	E	A	P	L	G	P	G	P	K	F	-
sp|O00268|TAF4_HUMAN	676-681	6	0	Q	L	T	P	D	S	A	A	F	I	P	P	P	P	T	S	Q	A	T	T	-
sp|P35398|RORA_HUMAN	166-169	4	1	L	Y	A	E	V	Q	K	H	R	M	R	D	H	Q	Q	Q	P	G	E	A	int3d
sp|P46531|NOTC1_HUMAN	2381-2388	8	0	T	R	L	A	T	Q	P	H	L	V	N	L	Q	M	Q	Q	Q	N	L	Q	-
sp|P46531|NOTC1_HUMAN	2391-2398	8	0	Q	T	Q	Q	V	Q	P	Q	N	L	P	A	N	I	Q	Q	Q	Q	S	L	-
sp|P46531|NOTC1_HUMAN	2403-2409	7	0	Q	Q	Q	N	L	Q	P	A	N	I	P	P	P	P	P	P	Q	P	H	L	-
sp|Q9NRI5|DISC1_HUMAN	493-500	8	0	D	Q	Q	L	R	R	E	I	E	E	G	C	D	L	T	P	L	V	G	Q	-
sp|A8K8P3|SFI1_HUMAN	905-914	10	0	R	F	A	A	S	M	K	A	S	R	A	A	H	S	L	H	R	A	V	R	-
sp|A8MVX0|ARG33_HUMAN	522-525	4	0	T	H	L	M	P	P	V	K	K	S	S	L	M	E	S	M	Q	P	G	K	-
sp|P0DKL9|A14EL_HUMAN	29-34	6	0	S	F	P	E	K	N	C	Q	I	G	I	E	R	Q	L	K	C	L	A	F	-
sp|P10072|ZN875_HUMAN	158-162	5	0	L	H	L	G	K	H	Y	P	E	D	D	P	F	C	F	S	G	K	A	E	-
sp|P32243|OTX2_HUMAN	95-101	7	0	W	F	K	N	R	R	A	K	C	R	N	G	G	Q	N	K	V	R	P	A	-
sp|Q5T752|LCE1D_HUMAN	4-11	8	0	-	-	-	-	-	-	-	M	S	C	P	P	P	K	C	T	P	K	C	T	-
sp|Q6DHV5|C2D2B_HUMAN	323-328	6	0	A	R	L	L	Q	L	Y	E	C	F	N	V	S	Q	L	L	Y	E	K	L	-
sp|Q9BX46|RBM24_HUMAN	224-231	8	0	A	A	A	A	A	A	A	A	F	G	T	D	R	M	Q	-	-	-	-	-	-
sp|Q9H6D7|HAUS4_HUMAN	210-214	5	0	W	K	L	A	E	V	L	V	G	E	D	A	K	S	Q	Q	K	E	Q	M	-
sp|A0A0B4J2F2|SIK1B_HUMAN	14-19	6	0	M	S	E	F	S	A	D	P	A	G	K	P	L	R	V	G	F	Y	D	I	-
sp|A0A1W2PR95|IGB1C_HUMAN	300-305	6	0	A	T	P	E	E	F	R	K	A	T	E	K	E	E	E	D	D	E	Q	T	-
sp|Q5JSZ5|PRC2B_HUMAN	629-639	11	0	K	Y	Q	K	S	L	P	P	R	F	L	Y	K	M	Q	H	W	Q	P	V	-
sp|Q5JSZ5|PRC2B_HUMAN	1946-1952	7	0	Q	P	R	L	V	P	Q	T	I	P	A	A	A	A	Q	Q	I	P	I	S	-
sp|Q6NWY9|PR40B_HUMAN	182-188	7	0	V	L	V	K	Q	E	A	A	G	K	T	L	Q	P	Q	P	P	Q	P	Q	-
sp|Q6NWY9|PR40B_HUMAN	252-257	6	0	Q	L	E	E	G	P	S	S	S	G	E	E	E	E	S	K	P	E	P	E	-
sp|Q86T82|UBP37_HUMAN	336-341	6	1	N	K	P	R	V	P	L	S	S	H	G	F	S	N	L	G	N	T	C	Y	int3d
sp|Q96JP2|MY15B_HUMAN	902-910	9	0	T	A	Q	A	M	S	L	S	L	E	A	R	A	S	E	A	A	S	Q	A	-
sp|Q96PP8|GBP5_HUMAN	544-551	8	0	Q	N	W	L	A	E	Q	Q	K	M	A	A	Q	L	S	T	T	F	Q	A	-
sp|Q9HBM0|VEZA_HUMAN	124-128	5	0	L	L	D	P	S	I	L	S	A	G	E	N	G	H	L	P	T	L	C	S	-
sp|O00159|MYO1C_HUMAN	869-873	5	0	Y	C	R	S	I	S	P	E	W	K	K	A	V	A	S	E	I	F	K	G	-
sp|O15015|ZN646_HUMAN	1778-1784	7	0	R	H	F	R	R	R	I	S	F	V	E	E	W	T	V	A	G	S	G	A	-
sp|O94992|HEXI1_HUMAN	143-147	5	0	P	A	A	G	G	E	E	E	W	G	L	G	K	K	K	H	R	R	R	P	-
sp|P0DKV0|S31C1_HUMAN	1086-1092	7	0	C	H	A	R	H	A	S	K	V	N	A	P	V	C	G	F	P	C	N	H	-
sp|Q8NHA8|OR1FC_HUMAN	21-24	4	0	E	F	L	L	L	G	F	S	S	W	V	L	L	F	A	L	F	L	C	L	-
sp|Q9HC07|TM165_HUMAN	51-56	6	0	H	R	N	K	E	P	P	A	P	A	P	V	A	V	Q	G	P	E	P	A	-
sp|Q9NR09|BIRC6_HUMAN	1050-1055	6	0	A	T	V	P	P	C	W	V	E	V	R	R	H	P	Q	H	L	H	Q	Q	-
sp|Q9NR09|BIRC6_HUMAN	1635-1640	6	0	A	S	A	E	Q	Q	L	Q	V	L	L	L	K	L	Q	Q	Q	K	A	K	-
sp|O15213|WDR46_HUMAN	583-588	6	0	M	D	E	E	H	R	D	K	V	R	H	H	K	E	A	K	A	K	P	T	-
sp|P07948|LYN_HUMAN	507-511	5	1	L	D	D	F	Y	T	A	T	E	G	P	-	-	-	-	-	-	-	-	-	int3d
sp|P49916|DNLI3_HUMAN	393-398	6	0	R	L	S	K	L	T	K	E	D	E	D	I	A	S	R	C	T	A	N	D	-
sp|P61550|ENVT1_HUMAN	270-277	8	0	V	P	L	P	F	L	V	P	R	P	P	S	L	M	S	I	L	G	G	V	-
sp|Q12950|FOXD4_HUMAN	363-369	7	0	S	D	R	Q	A	C	R	T	I	L	E	E	D	C	A	N	G	C	A	P	-
sp|Q13233|M3K1_HUMAN	519-526	8	0	V	D	S	P	S	S	L	R	A	A	P	L	A	G	S	R	R	N	Q	E	-
sp|Q6UVJ0|SAS6_HUMAN	225-235	11	0	T	N	E	K	E	K	A	L	Q	A	K	K	D	L	E	I	L	H	Q	Q	-
sp|Q92896|GSLG1_HUMAN	71-86	16	0	Q	Q	L	P	Q	L	P	Q	S	S	P	P	Q	P	P	F	P	A	G	G	-
sp|Q96PV6|LENG8_HUMAN	82-88	7	0	Y	V	S	Q	A	E	A	S	A	L	W	Y	Q	Q	Y	N	Y	A	Y	P	-
sp|Q9Y675|SNURF_HUMAN	46-49	4	0	Q	E	C	Q	L	Y	P	R	R	S	V	P	V	V	D	F	Q	A	E	L	-
sp|Q7L4P6|BEND5_HUMAN	191-194	4	0	A	L	Y	E	E	L	L	R	N	Y	E	E	M	R	H	L	Q	Q	E	L	-
sp|Q8N5J2|MINY1_HUMAN	400-403	4	0	D	Q	D	Y	L	I	A	L	S	L	P	R	G	P	L	G	L	T	D	L	-
sp|Q8N5J2|MINY1_HUMAN	417-421	5	1	P	L	G	L	T	D	L	E	L	A	E	E	Y	Q	Q	Q	Q	A	A	Q	int3d
sp|Q8N5J2|MINY1_HUMAN	425-431	7	0	L	A	Q	Q	L	Q	Q	E	E	Y	P	V	R	M	R	T	R	V	L	S	-
sp|Q8N7U7|TPRX1_HUMAN	27-31	5	0	R	A	K	L	A	R	E	R	R	L	R	V	P	G	Q	R	G	R	G	A	-
sp|Q99743|NPAS2_HUMAN	564-569	6	0	S	F	S	S	T	Q	R	P	E	A	R	S	A	A	V	T	Q	P	Q	L	-
sp|Q2HXU8|CL12B_HUMAN	86-89	4	0	E	K	L	S	Q	L	Q	K	T	I	D	N	L	S	Q	Q	L	G	N	S	-
sp|Q6TFL3|CC171_HUMAN	1059-1064	6	0	E	E	Q	A	Q	M	L	L	N	E	E	L	N	Y	K	L	E	L	H	S	-
sp|Q8IZU3|SYCP3_HUMAN	114-119	6	1	N	Q	K	I	E	H	V	W	K	T	K	L	N	Q	E	Y	S	Q	Q	F	int3d
sp|Q9H0C1|ZMY12_HUMAN	78-84	7	0	N	S	E	E	E	R	Q	H	G	L	K	Y	L	I	E	F	C	Y	T	I	-
sp|Q9Y2K5|R3HD2_HUMAN	404-413	10	0	S	V	R	G	L	L	P	C	T	A	L	P	A	L	P	P	T	P	Q	Q	-
sp|Q9Y2K5|R3HD2_HUMAN	578-583	6	0	Q	A	A	Y	Q	G	M	I	G	V	G	L	L	S	S	Q	R	S	S	M	-
sp|Q9Y618|NCOR2_HUMAN	494-510	17	0	R	R	S	Y	R	R	R	G	K	S	P	M	P	R	S	S	Q	E	E	K	-
sp|A0A1W2PPK0|CPHL2_HUMAN	278-282	5	0	C	L	C	S	F	C	L	S	L	L	N	D	W	Q	Y	H	P	Q	Q	H	-
sp|A0A1W2PPK0|CPHL2_HUMAN	290-296	7	0	Q	Q	Q	N	D	W	Q	Y	H	P	N	Y	S	E	G	M	M	L	Q	E	-
sp|O43298|ZBT43_HUMAN	25-31	7	1	F	S	S	T	I	L	Q	K	L	N	L	C	D	V	S	I	V	V	Q	G	int3d
sp|O43318|M3K7_HUMAN	598-603	6	0	C	K	K	Q	L	E	V	I	R	S	G	T	S	-	-	-	-	-	-	-	-
sp|P49336|CDK8_HUMAN	373-377	5	0	E	P	D	D	K	G	D	K	K	N	G	N	N	H	T	N	G	T	G	H	-
sp|Q15390|MTFR1_HUMAN	164-168	5	0	L	R	A	Q	I	A	K	I	V	T	N	L	T	A	G	D	L	D	S	T	-
sp|Q8IXK0|PHC2_HUMAN	351-360	10	0	S	K	H	L	Q	P	Q	F	V	I	P	P	P	Q	Q	S	R	P	V	L	-
sp|Q96FJ0|STALP_HUMAN	166-171	6	0	L	I	E	A	E	R	K	R	I	A	L	E	S	E	Q	F	L	F	F	E	-
sp|Q9BXT5|TEX15_HUMAN	2323-2327	5	0	P	S	T	V	D	K	C	E	D	S	D	T	T	V	S	S	C	K	K	L	-
sp|Q9UIL8|PHF11_HUMAN	290-295	6	0	A	A	I	E	K	K	I	H	A	S	L	K	E	E	I	E	L	L	Q	D	-
sp|O15265|ATX7_HUMAN	30-39	10	0	A	G	G	A	A	A	A	A	A	R	P	P	P	P	Q	P	Q	R	Q	Q	-
sp|O15265|ATX7_HUMAN	44-49	6	0	Q	Q	Q	Q	Q	Q	P	P	P	P	H	P	P	P	P	P	R	R	T	R	-
sp|O60391|NMD3B_HUMAN	907-914	8	0	E	A	E	P	S	G	P	E	V	E	P	T	A	P	E	G	W	K	R	A	-
sp|Q96PI1|SPRR4_HUMAN	4-12	9	0	-	-	-	-	-	-	-	M	S	S	C	P	P	Q	R	A	Q	Q	Q	Q	-
sp|Q96PI1|SPRR4_HUMAN	16-25	10	0	Q	Q	R	Q	Q	Q	Q	C	P	P	P	C	Q	P	P	P	V	K	C	Q	-
sp|Q96R06|SPAG5_HUMAN	786-789	4	0	M	A	L	K	H	M	Q	A	E	L	A	V	L	A	K	E	V	R	D	L	-
sp|Q9HCM1|RESF1_HUMAN	321-325	5	0	M	L	S	S	E	I	R	T	S	F	N	P	N	E	N	V	S	T	I	G	-
sp|Q9Y3C7|MED31_HUMAN	122-125	4	0	R	M	R	L	Q	Q	A	L	A	E	N	N	T	S	G	K	-	-	-	-	-
sp|O00584|RNT2_HUMAN	206-211	6	0	I	G	Q	I	E	L	C	L	T	K	N	C	T	E	P	G	E	Q	P	S	-
sp|P52179|MYOM1_HUMAN	70-75	6	0	A	F	R	R	A	S	A	S	S	S	H	A	L	S	S	E	V	S	R	K	-
sp|Q04726|TLE3_HUMAN	98-106	9	1	I	L	A	Q	I	M	P	F	L	S	A	V	E	R	A	K	Q	V	T	M	int3d
sp|Q04726|TLE3_HUMAN	125-131	7	1	T	M	T	E	L	N	A	I	I	G	H	L	S	H	A	T	H	G	P	P	int3d
sp|Q13084|RM28_HUMAN	236-241	6	1	L	F	K	I	Y	V	A	E	L	I	A	L	S	E	P	A	V	V	Q	K	int3d
sp|Q6P531|GGT6_HUMAN	449-454	6	0	A	A	R	P	P	T	Q	A	Q	H	E	P	T	E	H	P	S	T	C	G	-
sp|Q8IZT6|ASPM_HUMAN	2365-2369	5	0	Q	A	L	K	Q	A	S	V	V	I	A	N	R	A	A	K	L	Q	R	Q	-
sp|Q8N8S7|ENAH_HUMAN	146-153	8	0	S	Q	E	E	L	E	I	Q	R	R	K	E	L	E	R	E	R	L	E	R	-
sp|Q96LB9|PGRP3_HUMAN	56-60	5	0	Y	I	I	T	D	Q	L	P	G	M	S	V	C	S	Q	M	L	R	G	L	-
sp|Q9H160|ING2_HUMAN	4-8	5	0	-	-	-	-	-	-	-	M	L	G	L	Y	S	S	A	A	L	L	T	G	-
sp|A0A1B0GTR4|SPRR5_HUMAN	3-8	6	0	-	-	-	-	-	-	-	-	M	S	C	A	P	P	Q	Q	C	C	P	P	-
sp|O15164|TIF1A_HUMAN	344-347	4	0	L	A	K	D	H	R	M	K	L	M	E	V	A	G	L	S	K	Q	L	E	-
sp|O15164|TIF1A_HUMAN	471-476	6	0	T	Q	I	S	L	A	Q	L	R	L	V	M	A	Q	R	Q	Q	V	Q	R	paralog
sp|O15164|TIF1A_HUMAN	480-485	6	0	L	Q	H	M	Q	Q	Q	V	M	A	R	R	P	A	P	V	G	L	P	N	paralog
sp|Q86UP3|ZFHX4_HUMAN	1686-1691	6	0	H	F	P	M	T	P	E	A	L	L	F	L	F	P	F	Y	I	P	G	T	-
sp|Q86UP3|ZFHX4_HUMAN	1735-1740	6	0	M	A	G	S	L	L	E	D	L	K	H	H	V	G	Q	T	Q	L	Q	I	-
sp|Q86UP3|ZFHX4_HUMAN	1749-1759	11	0	T	Q	H	H	V	G	Q	T	Q	L	A	T	Q	P	Q	L	Q	P	Q	K	-
sp|Q86UP3|ZFHX4_HUMAN	1766-1773	8	0	Q	Q	Y	Q	A	T	Q	P	Q	L	P	P	P	P	Q	Q	Q	Q	Q	Q	-
sp|Q86UP3|ZFHX4_HUMAN	1778-1784	7	0	Q	K	Q	Q	Q	Q	P	P	P	P	A	S	K	L	L	K	Q	E	Q	S	-
sp|Q86UP3|ZFHX4_HUMAN	2066-2071	6	0	Q	M	D	A	L	S	A	D	L	T	L	G	L	D	P	N	F	L	R	H	-
sp|Q86UP3|ZFHX4_HUMAN	3131-3136	6	0	P	P	P	P	S	S	S	L	S	G	N	K	E	S	E	K	K	Q	T	K	-
sp|Q86UP3|ZFHX4_HUMAN	3268-3275	8	0	L	A	G	L	S	P	G	A	L	L	N	L	Q	E	S	L	Q	K	Q	Q	-
sp|Q86UP3|ZFHX4_HUMAN	3282-3293	12	0	Q	Y	Q	Q	N	L	Q	E	S	L	K	P	V	Q	A	K	T	S	K	V	-
sp|Q8NE71|ABCF1_HUMAN	64-73	10	0	E	E	E	K	V	L	K	E	K	E	K	K	K	R	D	T	R	K	G	R	-
sp|Q96MC2|DRC1_HUMAN	300-304	5	0	K	L	E	Q	D	V	Q	I	L	E	R	K	A	I	Y	Q	L	N	Q	E	-
sp|A4D0S4|LAMB4_HUMAN	1575-1580	6	0	I	L	L	N	L	D	K	T	L	N	I	T	Q	G	R	A	N	S	T	I	-
sp|O76064|RNF8_HUMAN	303-307	5	0	Q	D	L	Q	S	Q	L	C	A	E	A	R	V	E	Q	L	E	K	T	F	-
sp|P41219|PERI_HUMAN	246-250	5	0	L	R	D	L	Q	V	S	V	E	S	V	E	V	E	A	T	V	K	P	E	-
sp|Q92922|SMRC1_HUMAN	930-934	5	1	I	M	D	R	E	K	E	A	L	E	L	L	T	E	R	Q	N	F	H	M	int3d
sp|Q92922|SMRC1_HUMAN	956-965	10	0	Q	L	K	Y	A	E	L	R	A	R	N	P	Q	Q	A	H	Q	H	S	G	-
sp|Q96P26|5NT1B_HUMAN	267-271	5	0	T	Q	L	D	R	N	S	L	S	E	R	E	D	E	D	D	Y	E	A	A	-
sp|Q96PY6|NEK1_HUMAN	452-456	5	0	Q	Y	E	H	Y	H	A	I	F	D	R	A	E	D	N	E	A	K	W	K	-
sp|Q9BUT9|MCRI2_HUMAN	106-111	6	0	E	N	V	R	F	V	S	E	A	W	L	D	G	G	P	A	G	E	G	G	-
sp|Q9H1Z8|AUGN_HUMAN	81-86	6	0	Q	L	W	D	R	T	R	P	E	V	F	L	Y	M	G	F	D	E	A	K	-
sp|Q9H4A3|WNK1_HUMAN	636-644	9	0	Q	V	E	P	E	E	P	E	A	D	P	S	I	S	V	L	S	D	G	T	-
sp|Q9H4A3|WNK1_HUMAN	737-747	11	0	L	T	G	V	S	S	S	Q	P	I	T	A	P	P	Q	Q	T	V	Q	Y	-
sp|Q9NQV7|PRDM9_HUMAN	435-440	6	0	L	Q	P	E	N	P	C	P	G	D	Y	P	D	P	H	S	R	N	D	K	-
sp|Q9P2G3|KLH14_HUMAN	84-97	14	0	G	Q	D	G	L	G	A	P	K	D	P	P	P	Q	E	E	P	G	T	P	-
sp|A8MX76|CAN14_HUMAN	24-28	5	0	A	P	R	Y	S	R	R	A	S	P	D	F	E	A	L	L	A	E	C	L	-
sp|O14646|CHD1_HUMAN	105-115	11	0	A	V	Q	R	S	A	I	L	K	K	A	S	S	N	S	G	S	E	E	D	-
sp|O75157|T22D2_HUMAN	352-356	5	0	P	G	P	A	V	G	A	P	A	A	F	A	Y	P	Q	P	Q	I	P	P	-
sp|P30520|PURA2_HUMAN	147-154	8	1	F	D	F	H	Q	A	A	D	G	I	A	G	K	N	L	G	T	T	K	K	int3d
sp|Q86TB3|ALPK2_HUMAN	1135-1140	6	0	N	F	Q	E	R	G	S	E	T	K	S	L	S	Q	Q	G	S	L	S	A	-
sp|Q9HBL0|TENS1_HUMAN	776-784	9	0	E	A	V	Q	R	G	L	N	S	W	P	R	P	P	P	R	Q	Q	E	R	-
sp|Q9UIF3|TEKT2_HUMAN	166-171	6	0	S	Q	A	F	E	Q	L	C	L	L	L	N	S	D	H	R	G	K	M	E	-
sp|P23469|PTPRE_HUMAN	615-620	6	0	K	G	M	I	D	L	I	A	A	V	T	G	N	H	P	I	T	V	H	C	-
sp|Q6P2H3|CEP85_HUMAN	493-498	6	0	L	A	D	L	P	T	L	E	D	H	L	K	D	S	E	L	K	S	T	E	-
sp|Q9ULU4|ZMYD8_HUMAN	838-854	17	0	S	S	Q	K	W	H	M	Q	K	M	S	S	Q	G	T	R	Y	Q	T	R	-
sp|A4UGR9|XIRP2_HUMAN	2510-2514	5	0	I	K	Q	S	H	Q	E	C	S	T	K	K	Y	L	E	Q	L	H	L	P	-
sp|A4UGR9|XIRP2_HUMAN	2695-2700	6	0	A	H	L	D	S	Q	T	Q	N	F	T	A	E	S	K	A	E	H	K	K	-
sp|P67936|TPM4_HUMAN	15-20	6	0	N	S	L	E	A	V	K	R	K	I	A	D	E	A	E	D	R	A	Q	G	-
sp|Q6PK04|CC137_HUMAN	267-271	5	0	R	A	V	Q	A	Y	R	A	L	K	L	H	G	E	R	P	H	L	T	S	-
sp|P07902|GALT_HUMAN	9-13	5	0	-	-	M	S	R	S	G	T	D	P	A	S	E	A	D	A	A	A	A	T	-
sp|P33981|TTK_HUMAN	492-497	6	0	S	T	P	Y	G	Q	P	A	C	F	I	L	A	T	P	L	Q	N	L	Q	-
sp|Q96RM1|SPR2F_HUMAN	4-10	7	0	-	-	-	-	-	-	-	M	S	Y	P	C	Q	P	P	P	V	C	P	A	-
sp|Q96RM1|SPR2F_HUMAN	48-52	5	0	P	S	K	C	P	Q	S	C	P	P	K	C	P	P	V	T	P	S	P	P	-
sp|Q9BSW2|EFC4B_HUMAN	327-332	6	0	R	E	L	E	R	T	S	W	E	L	L	E	S	L	Q	Q	E	A	C	K	-
sp|A8MWX3|WASH4_HUMAN	404-409	6	0	R	S	M	K	E	R	K	L	E	K	E	Q	V	R	A	T	S	Q	G	G	-
sp|Q14246|AGRE1_HUMAN	332-337	6	0	C	K	E	D	V	I	P	D	N	K	E	G	T	A	V	K	P	A	Y	V	-
sp|Q3ZCQ8|TIM50_HUMAN	49-54	6	0	E	I	G	S	R	G	S	T	K	A	P	G	S	E	G	P	S	Y	A	K	-
sp|Q5TB80|CE162_HUMAN	1334-1339	6	0	M	R	H	A	Q	R	E	Q	E	L	T	H	Q	V	V	E	T	E	Q	N	-
sp|Q8WZ75|ROBO4_HUMAN	728-733	6	0	P	L	F	P	H	E	T	P	P	T	P	P	V	A	P	Q	A	P	S	S	-
sp|Q9NZI7|UBIP1_HUMAN	445-449	5	0	C	R	E	Q	P	S	S	T	V	L	A	A	S	S	A	S	E	N	G	S	-
sp|P08047|SP1_HUMAN	390-398	9	0	L	Q	A	G	Q	Q	K	E	G	E	I	L	I	Q	P	Q	L	V	Q	G	-
sp|P46013|KI67_HUMAN	350-355	6	0	Y	E	P	A	K	M	K	T	P	V	N	S	P	Q	K	H	K	N	K	D	-
sp|Q15652|JHD2C_HUMAN	302-306	5	0	Q	A	A	V	P	K	Q	N	T	H	R	S	I	R	P	N	K	R	K	G	-
sp|Q15652|JHD2C_HUMAN	831-838	8	0	S	S	L	S	H	L	A	L	A	H	H	Q	S	P	H	L	L	G	Q	A	-
sp|Q6XE24|RBMS3_HUMAN	414-417	4	0	V	A	P	S	S	Q	D	T	S	G	I	A	V	D	T	S	N	E	H	A	-
sp|Q6ZU69|S31F1_HUMAN	746-749	4	0	V	M	P	W	M	P	T	A	L	D	A	L	P	G	T	V	T	E	H	P	-
sp|Q6ZU69|S31F1_HUMAN	973-978	6	0	E	Q	L	A	N	D	L	K	A	V	S	N	S	K	A	V	P	Q	G	S	-
sp|Q7Z3B4|NUP54_HUMAN	93-97	5	0	T	G	L	G	F	G	G	F	N	T	T	T	L	G	G	L	F	S	Q	P	-
sp|Q7Z3B4|NUP54_HUMAN	205-208	4	1	F	N	K	K	E	T	E	I	R	S	L	V	E	S	L	H	K	V	L	G	int3d
sp|Q9H8L6|MMRN2_HUMAN	173-177	5	0	L	A	A	V	I	N	E	V	E	V	E	H	L	L	G	D	L	Q	N	D	-
sp|Q9Y5J6|T10B_HUMAN	4-10	7	1	-	-	-	-	-	-	-	M	E	R	L	R	N	L	R	D	F	L	L	V	int3d
sp|H7BZ55|CRCC2_HUMAN	974-981	8	0	R	T	L	E	R	V	Q	Q	E	A	A	T	I	S	A	T	T	E	E	L	-
sp|H7BZ55|CRCC2_HUMAN	1556-1563	8	0	L	H	Q	E	V	D	G	A	L	R	M	T	E	M	E	Q	A	H	T	Q	-
sp|O15405|TOX3_HUMAN	437-468	32	0	A	P	S	T	Q	V	S	P	S	V	M	H	Q	Q	I	Q	Q	Q	M	Q	-
sp|O15405|TOX3_HUMAN	471-483	13	0	Q	Q	Q	L	Q	Q	H	Q	M	H	H	H	M	Q	Q	H	L	Q	Q	Q	-
sp|O15405|TOX3_HUMAN	487-512	26	0	M	Q	Q	Q	H	F	Q	H	H	M	R	L	Q	L	Q	Q	L	Q	H	M	-
sp|O15405|TOX3_HUMAN	515-520	6	0	Q	L	Q	Q	Q	L	Q	Q	R	L	H	M	Q	H	Q	S	Q	P	S	P	-
sp|O15405|TOX3_HUMAN	555-560	6	0	P	A	I	G	S	P	Q	P	A	S	I	Q	S	Q	T	Q	T	Q	V	L	-
[truncated: 86 more rows]
