# Supplementary material for: Predicting the involvement of polyQ- and polyA in protein-protein interactions by their amino acid context
Source: Heliyon. 2024 Sep 14;10(18):e37861. doi: 10.1016/j.heliyon.2024.e37861 (PMC11422028; doi:10.1016/j.heliyon.2024.e37861)
Supplement: Multimedia component 7 [file mmc7.csv]

ac	polyA	length	ppi	M10	M9	M8	M7	M6	M5	M4	M3	M2	M1	P1	P2	P3	P4	P5	P6	P7	P8	P9	P10	source
sp|A6NGW2|STRCL_HUMAN	1436-1441	6	0	V	G	Q	L	C	R	G	P	Q	L	L	V	A	G	V	V	R	P	A	A	-
sp|O14512|SOCS7_HUMAN	98-103	6	0	Q	P	P	P	P	Q	P	Q	P	P	G	E	D	P	T	E	T	S	D	A	-
sp|O14512|SOCS7_HUMAN	242-246	5	0	G	T	G	K	R	P	S	G	E	L	S	L	T	D	M	G	G	S	A	G	-
sp|O94911|ABCA8_HUMAN	182-187	6	0	F	W	K	E	G	F	V	A	L	Q	I	I	E	I	T	T	N	H	S	V	-
sp|O95936|EOMES_HUMAN	69-78	10	0	L	S	C	E	A	V	S	G	E	P	M	L	S	D	T	D	A	G	D	A	-
sp|O95936|EOMES_HUMAN	88-96	9	0	A	M	L	S	D	T	D	A	G	D	K	P	G	P	P	D	G	R	K	G	-
sp|O95936|EOMES_HUMAN	117-132	16	0	S	P	C	G	E	E	E	L	P	S	R	Y	S	M	D	S	L	S	S	E	-
sp|O95936|EOMES_HUMAN	167-171	5	0	A	A	P	C	S	L	F	P	Y	Q	P	H	G	P	V	Y	P	A	P	N	-
sp|O95936|EOMES_HUMAN	246-249	4	0	G	A	P	L	Y	G	P	Y	P	G	G	S	C	G	G	L	G	G	L	G	-
sp|P08588|ADRB1_HUMAN	26-30	5	0	L	S	S	A	A	P	L	P	D	G	R	L	L	V	P	A	S	P	P	A	-
sp|P08588|ADRB1_HUMAN	293-299	7	1	P	A	P	P	P	G	P	P	R	P	P	L	A	N	G	R	A	G	K	R	int3d
sp|P15863|PAX1_HUMAN	19-24	6	0	S	R	A	W	R	V	S	W	E	G	G	P	G	A	G	G	S	A	L	R	-
sp|P15863|PAX1_HUMAN	477-481	5	0	R	Q	A	D	P	G	A	Q	V	C	I	G	T	G	R	I	G	G	L	A	-
sp|P28702|RXRB_HUMAN	46-54	9	0	W	R	R	R	R	P	W	L	D	P	G	G	E	Q	Q	T	P	E	P	E	-
sp|P78415|IRX3_HUMAN	59-70	12	0	L	S	N	V	L	S	S	V	Y	G	Q	G	Y	G	A	F	L	P	Y	A	-
sp|P78415|IRX3_HUMAN	105-109	5	0	L	K	D	S	P	G	V	Q	H	P	F	P	H	P	H	P	A	F	Y	P	-
sp|P78415|IRX3_HUMAN	388-394	7	0	V	A	P	S	A	L	Q	L	S	P	H	R	L	V	S	A	P	L	G	K	-
sp|P78415|IRX3_HUMAN	446-452	7	0	L	G	L	P	G	A	A	G	H	P	R	P	A	E	P	E	G	G	T	D	-
sp|Q01955|CO4A3_HUMAN	22-27	6	0	L	L	L	P	L	L	L	V	L	L	S	K	G	C	V	C	K	D	K	G	-
sp|Q13151|ROA0_HUMAN	61-67	7	1	G	F	V	T	Y	S	N	V	E	E	S	P	H	A	V	D	G	N	T	V	int3d
sp|Q13151|ROA0_HUMAN	151-156	6	1	F	G	F	V	Y	F	Q	N	H	D	V	V	K	F	H	P	I	Q	G	H	int3d
sp|Q14766|LTBP1_HUMAN	67-71	5	0	A	L	N	A	R	Y	S	R	S	S	P	S	R	A	S	P	G	V	P	S	-
sp|Q5VV67|PPRC1_HUMAN	525-531	7	0	L	Q	G	K	G	K	P	R	A	W	L	E	N	S	S	P	K	N	L	E	-
sp|Q6NSW7|NANP8_HUMAN	265-270	6	0	Q	P	N	S	P	A	S	D	L	E	G	E	G	L	N	V	I	Q	Q	T	-
sp|Q86VQ1|GLCI1_HUMAN	33-37	5	0	M	R	R	S	A	A	G	S	P	P	G	S	G	N	G	A	G	G	G	G	-
sp|Q86VQ1|GLCI1_HUMAN	52-57	6	0	G	A	G	G	G	G	G	V	G	C	G	R	L	L	Q	P	I	R	A	T	-
sp|Q86VQ1|GLCI1_HUMAN	86-90	5	0	S	Q	H	S	P	T	R	P	P	V	S	L	G	S	L	P	G	P	G	A	-
sp|Q86VQ1|GLCI1_HUMAN	113-118	6	0	G	P	S	P	S	S	P	T	P	P	E	Q	A	P	R	A	K	G	R	P	-
sp|Q86XA9|HTR5A_HUMAN	169-172	4	0	S	L	Q	N	I	L	N	G	L	G	P	C	H	R	D	V	Y	K	A	A	-
sp|Q8TDY4|ASAP3_HUMAN	22-29	8	0	A	V	T	A	E	D	L	S	S	P	K	M	P	R	Y	R	G	A	A	L	paralog
sp|Q96GM5|SMRD1_HUMAN	22-27	6	0	P	S	G	G	A	G	A	S	G	G	L	G	P	G	G	T	P	G	P	P	-
sp|Q96IU4|ABHEB_HUMAN	78-82	5	0	D	L	P	G	L	G	H	S	K	E	P	I	G	E	L	A	P	G	S	F	-
sp|Q96JE9|MAP6_HUMAN	208-212	5	0	P	Q	S	Q	E	R	W	P	V	Q	R	E	Q	E	A	A	P	G	G	A	-
sp|Q96JE9|MAP6_HUMAN	280-284	5	0	A	T	G	P	E	A	G	R	G	R	L	N	R	Q	I	R	E	E	V	A	-
sp|Q96P44|COLA1_HUMAN	154-158	5	0	D	G	K	S	Q	D	D	V	K	D	R	D	S	K	I	T	L	F	A	I	-
sp|Q9H313|TTYH1_HUMAN	170-175	6	0	E	V	L	E	P	R	T	E	L	V	R	R	Q	A	E	A	A	A	Q	Q	-
sp|Q9H313|TTYH1_HUMAN	179-183	5	0	V	A	A	A	R	G	A	R	R	Q	Q	Q	L	Q	G	L	A	F	W	Q	-
sp|Q9H8S5|CCNP_HUMAN	251-254	4	0	E	A	A	G	W	E	P	G	R	R	L	S	L	A	H	R	L	L	D	G	paralog
sp|Q9H9C1|SPE39_HUMAN	373-378	6	0	K	I	P	D	K	Q	Y	V	L	T	K	L	R	A	W	N	D	V	D	A	-
sp|Q9HA77|SYCM_HUMAN	68-73	6	0	L	T	G	R	K	E	P	L	I	V	S	W	Y	S	C	G	P	T	V	Y	-
sp|Q9P0W2|HM20B_HUMAN	10-15	6	0	-	M	S	H	G	P	K	Q	P	G	G	G	K	A	P	G	Q	H	G	G	-
sp|A6NL88|SHSA7_HUMAN	69-75	7	0	N	G	T	R	T	G	P	A	G	G	P	P	P	A	E	L	C	H	G	Y	-
sp|O14526|FCHO1_HUMAN	270-275	6	0	R	E	K	P	G	P	L	D	F	E	L	Q	E	A	M	K	R	L	R	G	-
sp|O14526|FCHO1_HUMAN	375-378	4	0	P	A	R	A	P	A	C	S	P	E	Q	L	R	A	T	A	G	S	L	I	-
sp|O14901|KLF11_HUMAN	319-324	6	0	L	S	V	G	T	V	R	P	I	L	P	Q	P	V	F	V	G	P	A	V	-
sp|O15021|MAST4_HUMAN	75-84	10	0	P	P	P	P	L	G	G	T	L	G	S	V	L	L	E	R	G	V	L	A	-
sp|O15173|PGRC2_HUMAN	31-35	5	0	N	D	G	G	S	E	S	P	G	D	E	G	G	G	W	A	A	A	A	L	-
sp|O15173|PGRC2_HUMAN	41-46	6	0	A	G	A	A	A	E	G	G	G	W	L	L	T	G	G	G	E	M	L	L	-
sp|P30542|AA1R_HUMAN	124-129	6	1	R	Y	K	M	V	V	T	P	R	R	G	C	W	I	L	S	F	V	V	G	int3d
sp|P68366|TBA4A_HUMAN	330-334	5	1	R	G	D	V	V	P	K	D	V	N	I	K	T	K	R	S	I	Q	F	V	int3d
sp|P78386|KRT85_HUMAN	365-370	6	1	N	A	K	C	Q	R	A	K	L	E	E	Q	Q	G	E	A	A	L	S	D	int3d
sp|Q5H9L4|TAF7L_HUMAN	71-77	7	0	E	D	T	Q	T	D	A	D	S	S	P	E	N	F	Q	E	G	K	D	M	-
sp|Q8IZL2|MAML2_HUMAN	95-100	6	0	G	A	R	K	A	G	K	H	T	K	T	T	T	A	P	P	P	P	P	A	-
sp|Q8IZL2|MAML2_HUMAN	110-123	14	0	A	T	T	T	A	P	P	P	P	P	P	P	P	P	P	D	Y	H	H	H	-
sp|Q8N3Y3|LARG2_HUMAN	9-14	6	0	-	-	M	L	P	R	G	R	P	R	L	L	L	L	L	L	L	L	G	F	-
sp|Q8N6N6|NATD1_HUMAN	2-7	6	0	-	-	-	-	-	-	-	-	-	M	V	P	L	G	A	L	E	Q	G	C	-
sp|Q96B01|R51A1_HUMAN	172-178	7	0	D	V	G	G	V	Q	G	K	R	K	Q	Q	R	K	I	L	L	E	G	S	-
sp|Q96HQ2|C2AIL_HUMAN	6-9	4	0	-	-	-	-	-	M	V	G	G	E	V	E	E	L	V	S	G	V	R	Q	-
sp|Q96T17|MA7D2_HUMAN	374-377	4	0	V	V	D	K	H	A	S	E	K	H	G	G	K	A	E	N	S	A	A	L	-
sp|Q9BZE3|BARH1_HUMAN	130-134	5	0	P	A	A	P	E	P	G	G	R	L	E	D	F	R	D	K	L	D	K	S	-
sp|Q9BZQ8|NIBA1_HUMAN	871-876	6	0	E	Q	E	E	M	G	G	Q	S	S	S	V	N	A	E	E	I	K	V	A	-
sp|Q9NQX0|PRDM6_HUMAN	97-106	10	0	S	T	S	A	S	S	A	S	S	C	G	L	S	A	L	P	V	S	Q	L	-
sp|Q9NQX0|PRDM6_HUMAN	120-129	10	0	A	L	P	V	S	Q	L	P	V	F	E	P	L	P	P	K	E	L	C	L	-
sp|Q9NQX0|PRDM6_HUMAN	228-232	5	0	S	L	R	R	L	V	G	T	S	S	P	P	P	E	L	P	E	W	L	R	-
sp|Q9NR99|MXRA5_HUMAN	2142-2146	5	0	R	R	T	V	Q	L	N	V	Q	R	R	I	T	G	T	S	P	R	R	T	-
sp|Q9NS86|LANC2_HUMAN	33-37	5	0	A	F	V	N	P	F	P	D	Y	E	L	L	A	S	G	A	A	E	E	T	-
sp|Q9NY46|SCN3A_HUMAN	459-468	10	0	L	E	Q	L	K	K	Q	Q	E	E	S	R	D	F	S	G	I	G	G	L	paralog
sp|Q9UK58|CCNL1_HUMAN	9-19	11	0	-	-	M	A	S	G	P	H	S	T	P	S	A	G	G	S	S	S	G	T	-
sp|Q9UL18|AGO1_HUMAN	8-12	5	0	-	-	-	M	E	A	G	P	S	G	Y	L	P	P	L	Q	Q	V	F	Q	-
sp|A5YM72|CRNS1_HUMAN	294-302	9	0	Q	V	A	A	V	R	Q	R	V	K	V	L	A	L	E	A	G	L	S	A	-
sp|A6NCL7|AN33B_HUMAN	347-351	5	0	K	R	R	L	A	V	Q	E	I	L	R	G	P	Q	A	Q	E	E	D	E	-
sp|A6XGL0|YJEN3_HUMAN	72-76	5	0	W	N	A	G	P	V	C	Q	S	T	L	E	R	E	L	L	E	D	Y	R	-
sp|O95785|WIZ_HUMAN	1643-1650	8	0	P	P	P	E	E	S	Q	A	P	Q	P	-	-	-	-	-	-	-	-	-	-
sp|P0DP01|HV108_HUMAN	12-17	6	0	D	W	T	W	R	I	L	F	L	V	H	S	Q	V	Q	L	V	Q	S	G	-
sp|P30837|AL1B1_HUMAN	245-250	6	0	V	N	I	I	T	G	Y	G	P	T	Q	H	V	D	V	D	K	V	A	F	paralog
sp|P51689|ARSD_HUMAN	10-14	5	0	-	M	R	S	A	A	R	R	G	R	R	D	S	L	P	V	L	L	F	L	-
sp|Q496H8|NRN1L_HUMAN	33-37	5	0	L	L	P	L	V	L	L	P	P	L	G	P	N	R	C	D	T	I	Y	Q	-
sp|Q496H8|NRN1L_HUMAN	152-158	7	0	L	P	M	A	P	A	P	P	L	L	Y	L	L	R	P	L	A	-	-	-	-
sp|Q68DI1|ZN776_HUMAN	2-5	4	0	-	-	-	-	-	-	-	-	-	M	L	R	P	P	A	Q	G	T	V	T	-
sp|Q86WZ0|HEAT4_HUMAN	683-687	5	0	W	N	D	W	N	K	E	V	R	R	L	G	Q	M	S	L	G	K	E	V	-
sp|Q86WZ0|HEAT4_HUMAN	748-753	6	0	F	S	D	D	F	T	A	V	R	R	G	A	L	Q	I	R	D	K	M	V	-
sp|Q8IWE2|NXP20_HUMAN	61-65	5	0	E	G	H	E	N	A	A	V	Q	G	I	G	P	P	V	Q	P	Q	D	A	-
sp|Q8IXZ2|ZC3H3_HUMAN	847-856	10	0	Q	R	P	T	R	Q	T	P	S	S	P	P	H	C	P	G	G	S	A	S	-
sp|Q8IXZ2|ZC3H3_HUMAN	896-901	6	0	L	D	H	E	A	P	S	L	Q	E	C	S	N	R	L	C	K	L	P	S	-
sp|Q8IZD4|DCP1B_HUMAN	2-6	5	0	-	-	-	-	-	-	-	-	-	M	G	G	L	V	G	K	G	R	D	I	-
sp|Q8N4B5|PRR18_HUMAN	276-279	4	0	C	T	E	W	L	R	G	V	E	S	R	G	R	A	G	A	L	D	S	R	-
sp|Q8NEB7|ACRBP_HUMAN	21-25	5	0	S	L	L	K	V	L	L	L	P	L	Q	D	S	T	Q	A	S	T	P	G	-
sp|Q8NGR3|OR1K1_HUMAN	221-225	5	0	P	F	L	L	I	L	A	S	Y	G	V	L	Q	L	P	S	A	S	G	R	-
sp|Q8TDV2|GP148_HUMAN	60-65	6	0	Y	W	L	F	L	P	S	S	L	L	V	S	P	L	L	L	V	T	I	L	-
sp|Q8WXE1|ATRIP_HUMAN	39-42	4	1	P	P	S	K	R	A	R	G	F	S	P	D	P	D	D	P	F	G	A	H	int3d
sp|Q8WXS8|ATS14_HUMAN	17-22	6	0	L	L	S	Y	L	L	P	L	H	C	G	S	R	T	P	E	L	H	L	S	-
sp|Q8WXS8|ATS14_HUMAN	61-65	5	0	R	F	L	S	H	V	V	S	G	P	G	S	M	V	V	D	T	P	P	T	-
sp|Q96E11|RRFM_HUMAN	156-161	6	0	V	N	M	A	S	F	P	E	C	T	I	R	E	S	G	M	N	L	N	P	-
sp|Q9BYV6|TRI55_HUMAN	432-437	6	0	Q	T	T	E	S	E	T	P	V	P	D	P	L	F	Y	P	S	W	Y	K	paralog
sp|Q9BYV6|TRI55_HUMAN	482-489	8	0	P	G	S	E	D	S	N	V	R	K	S	E	R	A	A	V	S	G	K	E	-
sp|Q9BYV6|TRI55_HUMAN	520-524	5	0	G	F	E	A	P	P	L	Q	G	Q	S	G	S	G	A	D	S	E	P	A	-
sp|Q9GZM5|YIPF3_HUMAN	64-72	9	0	H	Q	R	L	R	E	E	E	V	D	E	E	E	D	G	E	F	L	G	M	-
sp|Q9GZT5|WN10A_HUMAN	133-139	7	0	F	S	R	G	F	R	E	S	A	F	G	V	V	H	A	V	S	N	A	C	-
sp|Q9H115|SNAB_HUMAN	169-173	5	1	S	S	A	N	K	C	L	L	K	V	Q	L	E	Q	Y	Q	K	A	I	E	int3d
sp|Q9H2X8|I27L2_HUMAN	5-9	5	0	-	-	-	-	-	-	M	M	K	R	V	G	G	A	L	A	V	G	A	V	-
sp|Q9H2X8|I27L2_HUMAN	45-49	5	0	A	S	S	I	A	A	K	M	M	S	N	G	G	G	V	S	A	G	S	L	-
sp|Q9NS75|CLTR2_HUMAN	292-298	7	1	R	L	H	K	A	L	V	I	T	L	C	F	N	P	L	L	Y	Y	F	A	int3d
sp|Q9UMS6|SYNP2_HUMAN	895-900	6	0	K	Y	V	V	D	S	D	T	V	Q	Q	S	P	T	P	S	L	P	A	S	-
sp|Q9UPX8|SHAN2_HUMAN	1079-1085	7	0	D	E	S	L	T	V	S	S	P	F	V	R	D	R	E	K	R	L	E	A	-
tr|A0A6Q8PGS0|A0A6Q8PGS0_HUMAN	31-36	6	0	G	P	R	R	A	R	S	A	P	T	P	V	D	A	A	E	L	P	Q	R	-
sp|O15156|ZBT7B_HUMAN	477-482	6	0	A	P	P	H	Y	P	P	P	S	T	G	L	D	L	S	N	G	H	L	D	-
sp|O15417|TNC18_HUMAN	486-491	6	0	E	R	A	P	R	G	P	A	G	P	K	L	F	G	L	E	P	G	R	P	-
sp|O15417|TNC18_HUMAN	539-544	6	0	Q	H	H	H	S	R	A	E	E	E	S	S	S	K	K	A	Y	L	D	P	-
sp|O15417|TNC18_HUMAN	1103-1107	5	0	R	P	Y	P	F	L	L	Q	P	T	D	G	L	A	P	D	V	P	L	P	-
sp|O15417|TNC18_HUMAN	1183-1188	6	0	P	P	L	E	S	P	L	P	L	P	T	P	S	P	A	G	G	C	G	G	-
sp|O15417|TNC18_HUMAN	1344-1349	6	0	S	L	E	D	P	L	A	G	M	N	E	L	P	Q	A	R	P	L	P	S	-
sp|O15417|TNC18_HUMAN	1362-1367	6	0	P	Q	A	R	P	L	P	S	P	G	L	E	K	L	E	A	A	E	S	L	-
sp|O15417|TNC18_HUMAN	2007-2013	7	0	R	R	S	E	R	I	F	L	H	D	P	V	S	T	A	P	A	T	K	T	-
sp|O43237|DC1L2_HUMAN	18-22	5	0	K	K	L	L	L	G	P	N	G	P	G	D	L	T	S	E	E	E	E	G	-
sp|O60427|FADS1_HUMAN	7-12	6	0	-	-	-	-	M	A	P	D	P	V	Q	G	P	T	P	R	Y	F	T	W	-
sp|O95757|HS74L_HUMAN	158-163	6	0	F	T	D	A	E	R	R	S	V	M	G	L	N	C	L	R	L	M	N	E	-
sp|P07327|ADH1A_HUMAN	214-218	5	1	V	G	L	S	A	I	M	G	C	K	R	I	I	A	V	D	I	N	K	D	int3d
sp|P10589|COT1_HUMAN	26-30	5	0	A	G	G	N	P	G	G	P	N	P	R	G	G	G	G	G	A	G	E	Q	-
sp|P24752|THIL_HUMAN	314-319	6	1	L	N	V	T	P	L	A	R	I	V	V	E	P	I	D	F	P	I	A	P	int3d
sp|P29274|AA2AR_HUMAN	49-54	6	1	N	V	T	N	Y	F	V	V	S	L	V	G	V	L	A	I	P	F	A	I	int3d
sp|P39748|FEN1_HUMAN	114-119	6	1	R	A	E	A	E	K	Q	L	Q	Q	E	Q	E	V	E	K	F	T	K	R	int3d
sp|P40227|TCPZ_HUMAN	14-21	8	1	V	K	T	L	N	P	K	A	E	V	V	N	I	S	A	A	R	G	L	Q	int3d
sp|Q5VTL8|PR38B_HUMAN	18-23	6	0	L	T	G	N	S	Q	P	Q	H	Q	Q	Q	Q	Q	Q	C	G	G	G	G	-
sp|Q7RTS1|BHA15_HUMAN	46-52	7	0	E	P	A	K	G	L	R	S	R	P	P	G	E	G	R	R	R	R	P	G	-
sp|Q7RTS3|PTF1A_HUMAN	144-149	6	0	P	G	A	R	L	R	G	L	S	G	R	R	R	R	R	V	R	S	E	A	paralog
sp|Q86W33|TPRA1_HUMAN	322-331	10	0	Y	A	V	A	R	R	E	G	L	E	S	Y	S	S	T	Q	F	D	S	A	-
sp|Q8IU81|I2BP1_HUMAN	81-85	5	0	A	L	K	H	P	A	T	K	D	L	Q	G	P	Q	L	P	P	P	Q	A	-
sp|Q8IVS8|GLCTK_HUMAN	94-97	4	0	V	G	F	G	K	A	V	L	G	M	E	E	L	L	G	Q	H	L	V	Q	-
sp|Q8IVS8|GLCTK_HUMAN	470-475	6	0	A	A	G	A	W	V	T	P	E	L	E	G	L	D	I	A	T	F	L	A	-
sp|Q8NI99|ANGL6_HUMAN	83-88	6	0	E	E	L	L	R	E	L	Q	R	L	V	A	G	E	V	R	A	L	R	K	-
sp|Q8NI99|ANGL6_HUMAN	130-137	8	0	P	G	A	G	P	G	A	D	L	G	L	L	G	E	R	V	L	N	A	S	-
sp|Q8NI99|ANGL6_HUMAN	150-155	6	0	G	E	R	V	L	N	A	S	A	E	R	F	H	Q	L	D	V	K	F	R	-
sp|Q8TC56|GAR3_HUMAN	283-288	6	0	G	T	A	T	G	P	R	T	D	V	M	S	P	A	T	G	A	M	S	I	-
sp|Q8TC56|GAR3_HUMAN	312-317	6	0	K	S	A	G	P	G	Q	V	T	T	I	K	N	P	G	E	N	E	S	S	-
sp|Q92529|SHC3_HUMAN	39-44	6	0	G	G	G	G	K	V	S	A	A	R	P	Y	L	V	S	G	E	A	L	R	-
sp|Q96C90|PP14B_HUMAN	10-16	7	0	-	M	A	D	S	G	T	A	G	G	P	G	P	G	S	G	G	P	G	P	-
sp|Q9BZM4|ULBP3_HUMAN	2-8	7	0	-	-	-	-	-	-	-	-	-	M	I	L	P	R	L	A	I	L	P	Y	-
sp|Q9UHC7|MKRN1_HUMAN	16-26	11	0	T	P	G	T	T	A	T	T	S	G	S	P	T	P	I	P	T	V	T	A	-
sp|Q9ULH4|LRFN2_HUMAN	361-365	5	0	S	Q	D	S	G	A	F	T	C	I	G	E	A	T	A	M	V	E	V	S	-
sp|Q9ULH4|LRFN2_HUMAN	730-734	5	0	R	S	H	S	F	D	M	G	D	F	G	G	V	V	P	G	G	Y	S	P	-
sp|O75326|SEM7A_HUMAN	39-44	6	0	L	R	L	R	L	L	L	L	L	W	Q	G	H	L	R	S	G	P	R	I	-
sp|O75326|SEM7A_HUMAN	644-649	6	0	G	I	M	A	E	H	L	L	G	H	S	L	W	L	G	V	L	P	T	L	-
sp|O76031|CLPX_HUMAN	453-460	8	0	T	P	S	N	L	G	K	G	R	R	N	R	S	G	E	S	N	T	H	Q	-
sp|O94916|NFAT5_HUMAN	546-550	5	0	V	Q	P	F	T	Y	T	P	D	P	L	N	V	N	V	K	K	E	I	S	-
sp|O94956|SO2B1_HUMAN	283-291	9	0	V	G	A	W	W	L	G	F	L	I	I	P	Y	F	F	F	P	K	E	M	-
sp|P09417|DHPR_HUMAN	2-10	9	1	-	-	-	-	-	-	-	-	-	M	R	R	V	L	V	Y	G	G	R	G	int3d
sp|P09417|DHPR_HUMAN	135-140	6	1	H	L	K	E	G	G	L	L	T	L	L	D	G	T	P	G	M	I	G	Y	int3d
sp|P09417|DHPR_HUMAN	175-179	5	1	A	G	K	N	S	G	M	P	P	G	V	L	P	V	T	L	D	T	P	M	int3d
sp|P49593|PPM1F_HUMAN	76-80	5	0	L	G	S	R	K	A	P	P	P	L	H	E	A	V	S	Q	L	L	Q	T	-
sp|P49593|PPM1F_HUMAN	205-210	6	0	A	V	F	D	G	H	G	G	V	D	V	H	V	H	T	N	A	A	R	Q	-
sp|Q02252|MMSA_HUMAN	2-12	11	0	-	-	-	-	-	-	-	-	-	M	R	I	L	Q	V	S	S	K	V	K	-
sp|Q02252|MMSA_HUMAN	308-313	6	0	K	E	N	T	L	N	Q	L	V	G	G	Q	R	C	M	A	L	S	T	A	-
sp|Q07864|DPOE1_HUMAN	426-430	5	0	Y	L	P	V	G	S	H	N	L	K	K	L	G	Y	D	P	V	E	L	D	-
sp|Q07864|DPOE1_HUMAN	1775-1780	6	0	S	L	E	D	M	I	T	G	G	Q	S	Y	D	E	T	A	L	C	S	N	-
sp|Q2M2I8|AAK1_HUMAN	339-344	6	0	I	P	A	K	L	P	E	P	V	K	K	K	T	Q	P	K	A	R	L	T	-
sp|Q2M2I8|AAK1_HUMAN	658-663	6	0	P	A	S	K	S	T	Q	L	L	Q	S	L	N	K	S	K	S	A	T	T	-
sp|Q4G163|FBX43_HUMAN	411-416	6	0	Q	I	V	H	P	D	S	E	K	R	I	S	E	G	Q	L	S	S	D	E	-
sp|Q4ZIN3|MBRL_HUMAN	525-534	10	0	P	V	A	A	A	P	S	S	L	V	G	G	D	L	G	W	M	A	E	T	-
sp|Q5VZR4|MF14C_HUMAN	27-32	6	0	P	E	A	G	A	M	P	E	K	R	G	S	T	W	L	Q	G	F	G	P	-
sp|Q7L8A9|VASH1_HUMAN	20-24	5	0	G	G	S	S	G	A	T	P	T	S	P	S	G	V	R	R	L	E	T	S	-
sp|Q7RTM1|OTOP1_HUMAN	13-17	5	0	E	G	L	G	S	P	A	S	P	R	S	V	A	G	S	S	G	P	A	A	-
sp|Q7Z6G3|NECA2_HUMAN	46-51	6	0	A	R	M	G	E	P	R	E	S	L	D	P	G	P	A	S	P	R	G	G	-
sp|Q86YL5|TDRP_HUMAN	28-35	8	0	E	D	G	L	R	G	G	P	P	P	Q	V	Q	G	A	S	F	R	G	W	-
sp|Q8IXM2|BAP18_HUMAN	14-18	5	0	A	S	T	K	V	G	E	I	F	S	F	T	K	L	G	E	L	T	M	Q	-
sp|Q8N9F0|NAT8L_HUMAN	30-37	8	0	H	E	A	L	P	G	A	K	K	D	M	W	P	P	L	P	A	A	P	G	-
sp|Q8N9F0|NAT8L_HUMAN	49-54	6	0	W	P	P	L	P	A	A	P	G	P	P	P	P	A	P	V	A	Q	P	H	-
sp|Q8TAS1|UHMK1_HUMAN	64-69	6	0	K	Q	F	L	P	P	G	T	T	G	E	Y	G	F	R	K	E	R	A	A	-
sp|Q8TF21|ANR24_HUMAN	756-761	6	0	E	L	E	A	A	L	G	K	C	E	G	R	L	R	E	R	V	R	E	A	-
sp|Q8WUF8|F172A_HUMAN	280-284	5	0	H	A	I	Y	V	W	D	H	F	I	E	N	V	F	F	V	A	H	S	Y	-
sp|Q96T83|SL9A7_HUMAN	36-41	6	0	P	L	L	L	G	W	G	L	R	V	S	S	S	G	A	A	A	E	D	S	-
sp|Q96T83|SL9A7_HUMAN	314-319	6	0	A	Y	Q	P	A	G	L	N	T	H	F	F	K	S	V	G	I	F	L	G	-
sp|Q99615|DNJC7_HUMAN	2-5	4	0	-	-	-	-	-	-	-	-	-	M	E	C	D	V	V	M	A	A	T	E	-
sp|Q9HBH9|MKNK2_HUMAN	396-401	6	0	N	S	C	A	K	D	L	T	S	F	M	N	R	Q	L	A	Q	H	D	E	-
sp|Q9NRS6|SNX15_HUMAN	285-291	7	0	L	I	T	Q	A	L	R	D	E	K	L	Q	G	Y	R	D	G	V	H	V	-
sp|Q9UJJ9|GNPTG_HUMAN	20-25	6	0	L	L	L	G	L	S	A	G	G	P	K	M	K	V	V	E	E	P	N	A	-
tr|A0A2U3TZM8|A0A2U3TZM8_HUMAN	145-153	9	0	H	A	I	R	S	R	T	G	H	L	T	V	P	V	R	A	S	S	P	T	-
sp|O15056|SYNJ2_HUMAN	1454-1461	8	0	P	K	R	D	P	I	D	P	V	S	E	L	P	P	D	H	E	H	K	T	-
sp|O43240|KLK10_HUMAN	30-34	5	0	L	L	P	L	L	M	A	Q	L	W	L	L	P	Q	N	D	T	R	L	D	-
sp|O75179|ANR17_HUMAN	9-14	6	0	-	-	M	E	K	A	T	V	P	V	E	G	E	G	S	P	P	A	V	A	-
sp|O75179|ANR17_HUMAN	22-27	6	0	T	A	A	E	G	E	G	S	P	P	G	P	P	A	A	A	E	V	G	G	-
sp|O75179|ANR17_HUMAN	215-218	4	0	T	S	S	V	S	C	A	L	D	E	L	T	R	M	R	A	E	S	T	A	-
sp|O75179|ANR17_HUMAN	2361-2365	5	0	M	Y	G	P	G	A	P	L	G	G	N	F	N	R	Q	H	F	S	P	L	-
sp|O75528|TADA3_HUMAN	213-219	7	0	E	D	L	L	E	E	Q	K	D	G	D	K	K	K	G	L	M	G	P	L	-
sp|P01138|NGF_HUMAN	54-61	8	0	L	D	T	A	L	R	R	A	R	S	R	V	A	G	Q	T	R	N	I	T	-
sp|Q13045|FLII_HUMAN	408-416	9	0	N	Q	L	R	L	A	G	A	S	P	G	S	G	P	K	D	P	M	A	R	-
sp|Q13615|MTMR3_HUMAN	321-325	5	0	K	L	L	I	L	D	A	R	S	Y	N	R	A	K	G	G	G	C	E	C	-
sp|Q6NV75|GP153_HUMAN	524-528	5	0	A	L	R	R	P	P	G	P	F	P	P	D	G	A	D	P	G	E	A	P	-
sp|Q6PK81|ZN773_HUMAN	93-99	7	0	S	A	I	L	R	G	S	W	Q	G	E	Q	S	A	S	V	E	V	P	S	-
sp|Q6ZMI3|GLDN_HUMAN	19-24	6	0	R	G	D	A	G	W	G	L	R	G	L	L	S	A	L	N	A	A	G	T	-
sp|Q6ZTR5|CFA47_HUMAN	2180-2185	6	0	L	P	M	T	N	E	A	K	E	K	Q	Q	Q	M	S	S	I	E	Y	E	-
sp|Q8TD26|CHD6_HUMAN	2154-2158	5	0	E	A	A	E	H	S	F	S	N	G	Q	I	H	K	E	S	F	L	A	P	-
sp|Q8TEX9|IPO4_HUMAN	506-513	8	0	A	K	E	L	A	V	S	A	L	G	S	L	L	P	Y	F	P	A	I	M	-
sp|Q8TEX9|IPO4_HUMAN	742-747	6	0	C	Q	S	C	P	S	E	P	N	T	L	A	R	V	V	P	S	Y	M	Q	-
sp|Q8TEX9|IPO4_HUMAN	841-846	6	0	L	L	E	H	A	G	E	A	I	P	G	G	D	S	F	A	P	F	F	A	-
sp|Q8WUM9|S20A1_HUMAN	10-14	5	0	-	M	A	T	L	I	T	S	T	T	S	G	P	L	V	D	Y	L	W	M	-
sp|Q8WXG9|AGRV1_HUMAN	5471-5476	6	0	E	V	Y	F	F	V	E	L	Y	E	I	N	N	S	A	R	F	A	Q	I	-
sp|Q92905|CSN5_HUMAN	109-113	5	1	P	V	E	G	T	E	T	R	V	N	Y	E	Y	M	A	A	Y	I	E	N	int3d
sp|Q93084|AT2A3_HUMAN	301-306	6	0	G	A	V	Y	Y	F	K	I	A	V	I	P	E	G	L	P	A	V	I	T	-
sp|Q93084|AT2A3_HUMAN	847-852	6	0	Y	L	A	I	G	V	Y	V	G	L	T	W	W	F	V	Y	D	A	E	G	-
sp|Q96DE0|NUD16_HUMAN	84-87	4	1	N	R	E	L	R	E	E	L	G	E	F	R	V	E	R	T	D	Y	R	S	int3d
sp|Q96DT5|DYH11_HUMAN	2-7	6	0	-	-	-	-	-	-	-	-	-	M	R	E	A	R	D	F	R	E	A	P	-
sp|Q96DT5|DYH11_HUMAN	45-50	6	0	L	E	E	E	E	E	N	E	E	E	R	S	F	A	Q	D	A	R	V	R	-
sp|Q96DT5|DYH11_HUMAN	3189-3193	5	0	D	L	L	K	A	E	P	A	L	V	L	N	T	L	N	R	V	N	L	S	-
sp|Q96DZ9|CKLF5_HUMAN	58-63	6	0	I	F	I	C	F	T	A	S	I	S	L	L	E	F	F	I	T	L	A	F	-
sp|Q96DZ9|CKLF5_HUMAN	186-190	5	0	S	F	A	A	V	T	S	R	D	G	F	V	F	G	I	I	L	V	S	I	-
sp|Q96HQ0|ZN419_HUMAN	2-5	4	0	-	-	-	-	-	-	-	-	-	M	L	R	D	P	A	Q	V	P	V	A	-
sp|Q96JP5|ZFP91_HUMAN	21-25	5	0	P	E	Q	Q	D	Q	E	G	G	E	P	E	E	P	Q	Q	R	P	P	E	paralog
sp|Q96JP5|ZFP91_HUMAN	36-42	7	0	P	E	E	P	Q	Q	R	P	P	E	G	T	T	S	S	R	V	L	R	G	paralog
sp|Q96JP5|ZFP91_HUMAN	59-67	9	0	V	L	R	G	G	R	D	R	G	R	V	S	R	R	R	K	A	E	Y	P	-
sp|Q96JP5|ZFP91_HUMAN	459-468	10	0	K	A	K	S	H	P	E	V	L	I	L	I	T	S	T	D	I	L	G	T	-
sp|Q96S94|CCNL2_HUMAN	2-22	21	0	-	-	-	-	-	-	-	-	-	M	P	G	S	G	G	A	P	S	G	S	-
sp|Q9BQ87|TBL1Y_HUMAN	108-115	8	0	A	F	G	E	K	L	T	Q	Q	Q	S	A	M	A	K	A	A	T	M	T	-
sp|Q9BQ87|TBL1Y_HUMAN	117-122	6	0	Q	A	S	A	A	A	T	E	A	S	T	M	T	P	A	A	I	S	Q	Q	-
sp|Q9BWF3|RBM4_HUMAN	233-239	7	0	K	R	C	R	A	A	R	S	Y	E	S	V	Y	N	Y	A	E	Q	T	L	-
sp|Q9BWF3|RBM4_HUMAN	282-299	18	0	Y	D	R	H	L	L	P	T	S	G	S	T	S	Y	Y	G	R	D	R	S	paralog
sp|Q9BWF3|RBM4_HUMAN	336-340	5	0	G	Y	G	H	E	S	E	L	S	Q	R	N	S	L	Y	D	M	A	R	Y	-
sp|Q9H2M9|RBGPR_HUMAN	236-240	5	0	Q	S	L	R	A	C	R	N	Q	V	S	G	N	E	N	I	Q	P	P	P	-
sp|Q9P104|DOK5_HUMAN	226-231	6	0	G	E	A	I	Y	Q	K	V	H	S	E	Q	H	E	R	L	L	Q	S	V	-
sp|Q9P206|K1522_HUMAN	624-632	9	0	P	P	S	K	P	R	S	P	N	P	V	V	P	G	P	V	S	T	T	D	-
sp|Q9Y6A1|POMT1_HUMAN	132-137	6	0	I	V	L	E	L	H	F	S	H	C	L	L	M	L	I	E	N	A	L	I	-
sp|Q9Y6H8|CXA3_HUMAN	366-371	6	0	G	S	S	S	P	P	L	A	H	E	P	L	L	L	D	G	S	G	S	S	-
sp|A0A0U1RQG5|CT47C_HUMAN	62-68	7	0	R	G	L	G	E	E	E	G	E	Q	P	G	G	G	N	A	E	E	D	S	-
sp|O14905|WNT9B_HUMAN	16-22	7	0	A	L	A	L	A	G	L	C	L	L	S	Y	F	G	L	T	G	R	E	V	-
sp|O14905|WNT9B_HUMAN	42-46	5	0	V	L	T	P	F	P	G	L	G	T	Q	G	G	A	H	L	K	Q	C	D	-
sp|O15533|TPSN_HUMAN	235-240	6	1	N	G	Q	M	P	A	A	Q	E	G	W	D	D	D	E	P	W	G	P	W	int3d
sp|O43182|RHG06_HUMAN	802-806	5	0	S	D	T	Q	G	A	R	R	T	Q	T	E	G	R	A	H	P	A	V	S	-
sp|O43182|RHG06_HUMAN	891-895	5	0	P	P	P	Y	P	G	P	G	K	P	W	I	Q	G	P	P	E	G	V	E	-
sp|O43307|ARHG9_HUMAN	271-275	5	0	A	Q	D	H	S	D	Y	R	Y	V	V	M	R	N	V	T	Q	Q	I	N	-
sp|O43825|B3GT2_HUMAN	404-409	6	0	W	N	H	L	Q	Q	N	K	H	N	K	E	K	A	G	R	Y	R	H	R	-
sp|P04259|K2C6B_HUMAN	407-412	6	1	H	V	K	K	Q	C	A	N	L	Q	E	Q	R	G	E	M	A	L	K	D	int3d
sp|P0DW13|TFKL8_HUMAN	138-143	6	0	A	I	T	G	S	S	V	S	E	N	G	I	A	K	L	F	V	G	E	V	-
sp|P35222|CTNB1_HUMAN	652-657	6	1	E	L	L	H	S	R	N	E	G	V	V	L	F	R	M	S	E	D	K	P	int3d
sp|P58005|SESN3_HUMAN	112-117	6	0	P	L	P	L	P	Y	R	H	Y	I	R	H	Q	C	S	Y	L	I	N	M	paralog
sp|Q08999|RBL2_HUMAN	17-20	4	0	Q	S	P	P	P	P	P	P	P	P	S	D	E	E	E	E	D	D	G	E	-
sp|Q08999|RBL2_HUMAN	61-66	6	0	E	L	C	S	R	L	N	M	D	E	W	D	S	Y	R	S	M	S	E	S	-
sp|Q14966|ZN638_HUMAN	1610-1615	6	0	T	L	D	E	I	G	E	E	E	D	Q	A	L	V	T	V	D	E	V	I	-
sp|Q5VTJ3|KLD7A_HUMAN	342-347	6	0	S	G	G	Q	A	G	D	T	K	G	S	P	Q	T	G	P	W	P	S	T	-
sp|Q6YHU6|THADA_HUMAN	914-917	4	0	V	S	Q	A	E	N	S	L	L	Q	F	P	M	Y	G	R	V	H	C	I	-
sp|Q6YHU6|THADA_HUMAN	1525-1532	8	0	Y	L	Q	S	L	T	R	L	A	I	K	S	G	E	R	E	T	N	V	P	-
sp|Q70JA7|CHSS3_HUMAN	162-167	6	0	S	S	H	N	G	S	G	D	G	G	R	P	R	D	F	L	Y	V	G	V	-
sp|Q8N729|NPW_HUMAN	65-70	6	0	L	R	R	S	P	Y	L	W	R	R	G	P	L	A	R	D	T	L	S	P	-
sp|Q8TBX8|PI42C_HUMAN	385-389	5	0	I	L	T	Q	Y	D	A	K	K	K	K	T	V	K	H	G	A	G	A	E	paralog
sp|Q8WU76|SCFD2_HUMAN	120-124	5	0	A	V	H	L	T	A	N	H	V	P	E	M	E	G	Q	Q	P	V	F	E	-
sp|Q96BN8|OTUL_HUMAN	22-29	8	0	W	P	G	A	S	C	A	E	T	P	R	D	G	G	K	A	A	A	S	G	-
sp|Q96SL1|DIRC2_HUMAN	32-40	9	0	G	L	G	A	S	W	R	S	R	E	V	P	G	P	G	R	V	Y	G	R	-
sp|Q96T58|MINT_HUMAN	2105-2109	5	0	N	V	D	A	A	V	S	P	R	G	G	E	R	E	S	G	V	V	A	V	-
sp|Q96T58|MINT_HUMAN	2184-2189	6	0	A	V	E	H	I	A	K	L	A	E	Y	K	A	D	A	P	E	G	L	A	-
sp|Q96T58|MINT_HUMAN	2727-2731	5	0	T	V	N	A	A	P	G	T	V	N	V	N	A	T	A	S	A	V	T	V	-
sp|Q99807|COQ7_HUMAN	4-9	6	0	-	-	-	-	-	-	-	M	S	C	P	R	L	W	R	L	R	P	G	A	-
sp|Q9H9S0|NANOG_HUMAN	265-270	6	0	Q	P	N	S	P	A	S	D	L	E	G	E	G	L	N	V	I	Q	Q	T	-
sp|Q9HCH3|CPNE5_HUMAN	442-447	6	0	T	N	F	A	P	V	V	T	H	V	V	Q	D	G	S	Q	Y	S	V	L	-
sp|Q9UI42|CBPA4_HUMAN	338-343	6	1	A	E	E	L	D	K	V	A	R	L	S	V	S	G	T	E	Y	Q	V	G	int3d
sp|Q9Y2S7|PDIP2_HUMAN	32-38	7	0	T	G	A	R	W	P	R	P	L	C	F	S	P	A	S	T	T	T	T	R	-
sp|Q9Y5N5|N6MT1_HUMAN	35-44	10	1	P	A	E	D	T	F	L	L	L	D	G	V	E	I	C	L	E	V	G	S	int3d
sp|O00567|NOP56_HUMAN	428-433	6	0	L	D	V	M	K	E	A	M	V	Q	E	I	T	R	K	L	E	K	Q	E	-
sp|O00567|NOP56_HUMAN	455-460	6	0	K	R	L	K	K	E	K	K	R	L	S	S	E	N	S	S	S	T	P	E	-
sp|O14862|AIM2_HUMAN	109-113	5	0	K	P	L	S	Q	A	E	M	S	P	I	R	N	D	V	A	K	Q	R	A	-
sp|P14923|PLAK_HUMAN	642-647	6	1	E	L	L	H	S	R	N	E	G	T	V	L	F	R	I	S	E	D	K	N	int3d
sp|P14923|PLAK_HUMAN	678-683	6	0	L	T	N	S	L	F	K	H	D	P	Q	S	M	I	P	I	N	E	P	Y	-
sp|P30049|ATPD_HUMAN	21-32	12	0	G	L	G	R	L	V	R	H	A	R	S	G	P	N	Q	M	S	F	T	F	-
sp|P49716|CEBPD_HUMAN	47-51	5	0	A	E	P	G	A	L	G	E	P	G	M	Y	D	D	E	S	A	I	D	F	-
sp|P54253|ATX1_HUMAN	158-165	8	0	I	P	P	T	A	N	P	V	T	S	T	T	P	S	Q	R	S	Q	L	E	-
sp|P54253|ATX1_HUMAN	561-566	6	1	Q	I	H	L	P	V	V	Q	S	V	P	P	T	L	P	P	Y	F	M	K	int3d
sp|P98077|SHC2_HUMAN	49-56	8	0	A	P	G	G	F	L	G	R	G	P	S	G	G	A	D	P	Q	P	E	P	-
sp|P98077|SHC2_HUMAN	74-78	5	0	P	E	P	A	G	P	G	G	V	P	V	L	G	A	C	E	P	R	C	A	-
sp|P98077|SHC2_HUMAN	119-123	5	0	G	G	R	G	A	A	G	S	G	D	E	W	I	R	K	G	S	F	I	H	-
sp|Q05329|DCE2_HUMAN	66-72	7	0	A	E	S	G	G	S	Q	P	P	R	C	A	C	D	Q	K	P	C	S	C	-
sp|Q0VG06|FP100_HUMAN	294-298	5	0	F	I	G	A	L	K	T	E	P	Q	E	N	F	L	P	D	E	D	V	H	-
sp|Q13129|RLF_HUMAN	8-14	7	0	-	-	-	M	A	D	G	K	G	D	G	A	E	A	P	A	V	A	G	A	-
sp|Q14549|GBX1_HUMAN	122-133	12	0	P	D	A	F	Y	G	P	Q	E	L	R	N	N	P	E	P	G	G	R	R	-
sp|Q15042|RB3GP_HUMAN	901-906	6	0	G	R	I	I	H	K	L	F	V	N	M	T	P	P	E	E	E	L	K	R	-
sp|Q7Z7L8|CK096_HUMAN	207-212	6	0	K	W	H	S	L	S	S	E	L	R	G	Y	I	S	R	E	P	G	R	R	-
sp|Q8IWV7|UBR1_HUMAN	273-278	6	0	I	D	K	E	G	R	R	A	V	K	C	Q	E	A	K	E	D	I	K	S	-
sp|Q8N531|FBXL6_HUMAN	89-96	8	0	A	K	P	K	A	G	L	R	S	E	P	A	P	T	P	T	P	E	E	G	-
sp|Q8N9Z9|LMTD1_HUMAN	208-213	6	0	M	Q	A	N	S	T	V	T	V	W	K	H	Q	P	P	S	D	F	L	W	paralog
sp|Q8TC92|ENOX1_HUMAN	22-25	4	0	Q	L	P	Q	E	L	P	Q	M	M	D	G	L	G	S	I	A	I	D	T	-
sp|Q8TC92|ENOX1_HUMAN	421-428	8	0	P	T	K	K	M	R	V	D	E	S	L	K	E	E	N	D	S	L	R	W	-
sp|Q9BQ39|DDX50_HUMAN	561-567	7	0	R	L	I	E	E	K	G	A	V	D	H	I	S	G	A	S	S	F	E	P	-
sp|Q9BTC0|DIDO1_HUMAN	541-546	6	0	T	K	E	D	R	R	S	E	E	K	S	K	K	T	A	P	P	G	S	A	-
sp|Q9BTC0|DIDO1_HUMAN	574-582	9	0	R	N	L	V	P	K	K	S	S	F	I	K	K	P	P	S	G	F	K	G	-
sp|Q9BTC0|DIDO1_HUMAN	617-624	8	0	G	A	S	A	A	R	Q	A	G	P	S	K	K	F	P	G	S	A	A	L	-
sp|Q9BTC0|DIDO1_HUMAN	978-983	6	0	P	R	T	A	P	S	S	S	C	T	S	R	P	D	S	T	H	M	V	E	-
sp|Q9BTC0|DIDO1_HUMAN	1289-1300	12	0	L	K	P	A	A	P	S	P	A	T	S	S	T	A	S	S	A	S	K	T	-
sp|Q9BTC0|DIDO1_HUMAN	1413-1419	7	0	E	R	G	R	R	H	E	V	E	R	E	R	E	E	V	A	Y	D	P	E	-
sp|Q9BZJ0|CRNL1_HUMAN	159-168	10	0	V	P	G	T	G	V	Q	R	S	T	G	K	Q	R	I	P	K	V	A	K	-
sp|Q9BZL4|PP12C_HUMAN	13-18	6	0	G	E	D	G	P	A	A	G	P	G	R	E	R	R	R	E	Q	L	R	Q	-
sp|Q9H0E9|BRD8_HUMAN	256-261	6	0	G	E	I	Q	Q	T	P	N	T	V	S	G	A	P	T	L	S	R	L	L	-
sp|Q9H0E9|BRD8_HUMAN	437-442	6	0	V	D	D	H	P	E	V	L	D	V	L	S	F	C	E	E	N	D	D	P	-
sp|Q9H6E5|STPAP_HUMAN	152-157	6	1	A	A	P	D	S	H	Q	L	A	K	D	V	G	A	Q	M	I	K	L	V	int3d
sp|Q9NRR2|TRYG1_HUMAN	43-48	6	0	D	A	G	G	R	I	V	G	G	H	W	P	W	Q	A	S	L	R	L	R	-
sp|Q9UK61|TASOR_HUMAN	61-66	6	0	P	S	G	G	A	G	R	E	E	N	Q	S	L	S	H	E	Q	P	Q	D	-
sp|Q9UK61|TASOR_HUMAN	80-84	5	0	S	H	E	Q	P	Q	D	S	S	E	L	P	R	G	P	E	E	P	E	R	-
sp|P04275|VWF_HUMAN	627-634	8	0	D	G	R	E	C	L	C	G	A	L	G	R	G	V	R	V	A	W	R	E	-
sp|P04275|VWF_HUMAN	1810-1815	6	0	V	T	D	V	S	V	D	S	V	D	R	S	N	R	V	T	V	F	P	I	-
sp|P05386|RLA1_HUMAN	69-77	9	1	L	I	C	N	V	G	A	G	G	P	G	G	P	A	P	S	T	A	A	A	int3d
sp|P05386|RLA1_HUMAN	85-89	5	1	A	P	A	G	G	P	A	P	S	T	E	E	K	K	V	E	A	K	K	E	int3d
sp|P11926|DCOR_HUMAN	452-457	6	0	A	W	E	S	G	M	K	R	H	R	S	I	N	V	-	-	-	-	-	-	-
sp|P27824|CALX_HUMAN	460-465	6	0	W	A	N	D	G	W	G	L	K	K	E	P	G	V	V	G	Q	M	I	E	-
sp|P40424|PBX1_HUMAN	127-135	9	0	V	A	G	P	E	K	G	G	G	S	S	G	G	A	G	S	D	N	S	V	-
sp|P51801|CLCKB_HUMAN	203-206	4	0	N	K	S	K	Q	N	E	M	L	V	V	G	V	A	T	V	F	A	A	P	paralog
sp|P51801|CLCKB_HUMAN	467-473	7	0	I	T	N	P	I	M	P	G	G	Y	F	S	G	A	V	T	H	T	I	S	-
sp|P51801|CLCKB_HUMAN	507-512	6	0	H	A	L	P	V	L	M	A	V	L	Q	S	C	Q	P	S	F	Y	D	G	-
sp|Q01974|ROR2_HUMAN	17-23	7	0	L	P	R	R	P	L	L	C	I	P	L	L	L	S	V	S	R	T	S	G	-
sp|Q13115|DUS4_HUMAN	340-344	5	0	F	E	S	Q	V	L	A	T	S	C	S	P	S	G	P	L	R	E	R	G	-
sp|Q13164|MK07_HUMAN	29-34	6	0	G	P	V	K	A	E	P	A	H	T	K	N	L	A	L	L	K	A	R	S	paralog
sp|Q13164|MK07_HUMAN	338-341	4	1	L	R	F	E	P	S	A	R	I	S	L	R	H	P	F	L	A	K	Y	H	int3d
sp|Q13164|MK07_HUMAN	477-482	6	0	K	D	G	A	I	S	D	N	T	K	L	L	K	S	L	R	S	R	L	R	-
sp|Q14498|RBM39_HUMAN	235-239	5	0	V	Q	A	S	Q	A	E	K	N	R	N	N	L	Q	K	G	S	A	G	P	-
sp|Q14498|RBM39_HUMAN	409-416	8	0	L	Q	T	R	L	S	Q	Q	T	E	S	V	Q	P	L	A	T	Q	C	F	-
sp|Q14498|RBM39_HUMAN	482-487	6	1	G	N	V	Y	V	K	C	P	S	I	V	N	A	L	H	G	R	W	F	A	int3d
sp|Q14957|NMDE3_HUMAN	238-243	6	0	C	S	R	E	E	A	E	V	L	F	G	L	V	G	P	G	H	V	W	L	-
sp|Q15283|RASA2_HUMAN	2-11	10	0	-	-	-	-	-	-	-	-	-	M	S	S	E	A	P	A	A	S	A	T	-
sp|Q15283|RASA2_HUMAN	15-22	8	0	A	P	A	A	A	A	A	S	S	E	E	P	E	A	G	D	Q	D	S	R	-
sp|Q15904|VAS1_HUMAN	3-8	6	0	-	-	-	-	-	-	-	-	M	M	R	V	R	M	G	P	R	C	A	Q	-
sp|Q15904|VAS1_HUMAN	33-41	9	0	M	P	W	L	P	V	F	L	S	L	E	Q	Q	V	P	L	V	L	W	S	-
sp|Q16760|DGKD_HUMAN	2-7	6	0	-	-	-	-	-	-	-	-	-	M	P	P	P	G	P	P	Q	P	P	P	-
sp|Q53GA4|PHLA2_HUMAN	92-97	6	0	F	R	C	A	G	E	S	C	W	N	L	I	D	F	Q	N	R	R	A	L	-
sp|Q53GA4|PHLA2_HUMAN	118-123	6	0	Q	D	F	R	S	R	Q	E	R	T	E	D	A	V	A	A	A	A	A	A	-
sp|Q53GA4|PHLA2_HUMAN	126-133	8	0	R	T	A	P	A	A	P	A	E	D	P	S	E	P	S	E	P	S	R	P	-
sp|Q7Z2T5|TRM1L_HUMAN	437-444	8	0	Y	K	E	L	A	A	R	I	V	V	R	C	N	K	G	I	E	V	L	F	-
sp|Q8IV76|PASD1_HUMAN	229-236	8	0	T	S	M	K	A	V	Y	V	E	P	I	S	D	D	Q	I	D	I	A	E	-
sp|Q8IV76|PASD1_HUMAN	351-356	6	0	V	D	P	E	D	S	V	D	L	G	Q	P	L	Q	P	S	S	P	V	A	-
sp|Q8IZ73|RUSD2_HUMAN	458-461	4	0	E	L	G	K	D	D	L	E	E	L	Q	K	M	E	E	V	A	E	A	A	-
sp|Q8N4P3|MESH1_HUMAN	11-16	6	1	M	G	S	E	A	A	Q	L	L	E	R	K	H	R	Q	Q	R	R	K	D	int3d
sp|Q8NF50|DOCK8_HUMAN	1168-1173	6	0	F	L	T	G	L	L	F	T	E	L	E	G	E	G	I	S	K	V	Q	R	-
sp|Q8NF50|DOCK8_HUMAN	1668-1673	6	1	Y	T	E	A	A	M	C	L	V	H	E	Y	L	S	M	L	E	D	H	S	int3d
sp|Q8TF01|PNISR_HUMAN	35-40	6	0	H	Q	Q	D	P	S	Q	I	D	W	W	I	A	Q	R	E	A	S	G	Q	-
sp|Q92945|FUBP2_HUMAN	565-570	6	0	Q	P	P	A	P	H	D	P	S	K	D	P	N	A	A	W	A	A	Y	Y	-
sp|Q92945|FUBP2_HUMAN	574-578	5	0	K	A	A	A	A	A	A	D	P	N	Y	Y	S	H	Y	Y	Q	Q	P	P	-
sp|Q92945|FUBP2_HUMAN	595-600	6	0	Q	Q	P	P	G	P	V	P	G	P	P	P	A	Q	G	E	P	P	Q	P	-
sp|Q96CS7|PKHB2_HUMAN	134-139	6	0	S	V	V	S	S	P	P	P	Y	T	P	E	Q	A	Y	G	Y	G	P	Y	-
sp|Q9HAF1|EAF6_HUMAN	97-102	6	0	R	L	F	S	K	S	S	V	T	S	L	A	G	V	Q	D	Q	L	I	E	-
sp|Q9UGU0|TCF20_HUMAN	62-70	9	0	G	S	G	S	G	G	G	R	R	G	S	E	T	S	G	H	Q	G	Y	Q	-
sp|A6NFC5|TM235_HUMAN	10-15	6	0	-	M	A	R	L	G	A	L	L	L	L	L	S	F	A	L	L	A	A	A	-
sp|A6NFC5|TM235_HUMAN	20-27	8	0	A	A	A	L	G	A	L	L	S	F	S	D	Y	W	Y	I	L	E	V	A	-
sp|P01011|AACT_HUMAN	372-377	6	1	V	L	D	V	F	E	E	G	T	E	V	K	I	T	L	L	S	A	L	V	int3d
sp|P05091|ALDH2_HUMAN	19-24	6	1	G	P	R	L	G	R	R	L	L	S	V	P	A	P	N	Q	Q	P	E	V	int3d
sp|P05091|ALDH2_HUMAN	82-86	5	1	D	K	E	D	V	D	K	A	V	K	F	Q	L	G	S	P	W	R	R	M	int3d
sp|P05091|ALDH2_HUMAN	245-250	6	1	V	N	I	V	P	G	F	G	P	T	S	H	E	D	V	D	K	V	A	F	int3d
sp|P15923|TFE2_HUMAN	488-494	7	0	P	P	D	S	Y	S	G	L	G	R	S	E	I	K	R	E	E	K	E	D	-
sp|Q01973|ROR1_HUMAN	23-29	7	0	L	L	A	L	L	A	A	L	L	L	Q	E	T	E	L	S	V	S	A	E	-
sp|Q01973|ROR1_HUMAN	829-834	6	0	I	N	G	Y	P	I	P	P	G	Y	H	Y	Q	P	T	G	P	P	R	V	-
sp|Q07954|LRP1_HUMAN	15-23	9	0	P	L	L	L	L	L	P	L	L	S	P	K	T	C	S	P	K	Q	F	A	-
sp|Q09019|DMWD_HUMAN	386-392	7	1	F	D	P	Y	T	T	R	A	E	E	D	G	E	R	S	G	E	E	E	E	int3d
sp|Q4ZHG4|FNDC1_HUMAN	30-35	6	0	L	L	L	L	A	A	L	L	P	V	S	V	D	H	P	L	K	P	R	H	-
sp|Q4ZHG4|FNDC1_HUMAN	1093-1105	13	0	S	T	E	V	E	A	Q	D	V	R	S	L	P	K	H	Q	Q	V	E	S	-
sp|Q5JPI9|EFMT2_HUMAN	11-15	5	0	M	S	S	G	A	D	G	G	G	G	R	S	D	K	G	S	P	G	E	D	-
sp|Q6ZMN8|CCNI2_HUMAN	69-73	5	0	T	R	Q	P	G	A	A	S	L	H	V	P	V	R	P	R	R	G	T	A	-
sp|Q6ZMN8|CCNI2_HUMAN	91-96	6	0	G	T	A	P	A	G	K	T	A	D	P	E	Q	A	P	R	P	A	P	Q	-
sp|Q6ZVF9|GRIN3_HUMAN	60-64	5	0	A	P	A	E	P	D	L	S	P	R	L	M	Q	V	C	E	H	E	T	T	-
sp|Q6ZVF9|GRIN3_HUMAN	396-399	4	0	P	G	I	M	P	Q	V	H	I	Q	E	S	T	A	F	Q	R	E	N	K	-
sp|Q6ZVF9|GRIN3_HUMAN	651-654	4	0	F	L	K	E	Q	K	L	N	V	T	Q	V	G	L	T	P	G	D	K	K	-
sp|Q86UT6|NLRX1_HUMAN	851-859	9	1	N	V	A	Y	N	G	A	G	D	T	R	E	H	P	S	L	E	L	L	H	int3d
sp|Q8NBB4|ZSCA1_HUMAN	163-169	7	0	P	S	Q	A	S	E	L	I	L	D	L	P	E	E	S	E	W	L	E	T	-
sp|Q8NER5|ACV1C_HUMAN	17-20	4	0	S	A	L	R	Q	A	L	L	L	L	E	L	S	P	G	L	K	C	V	C	-
sp|Q96QE2|MYCT_HUMAN	32-36	5	0	E	R	R	R	K	Q	P	E	P	D	G	E	C	S	L	L	A	A	A	E	-
sp|Q96QE2|MYCT_HUMAN	130-135	6	0	Q	E	L	L	V	S	S	T	V	G	L	A	G	G	A	L	N	G	V	F	-
sp|Q96QE2|MYCT_HUMAN	163-168	6	0	L	A	S	A	L	F	T	A	G	S	N	N	K	E	T	L	L	A	G	R	-
sp|Q9BWW7|SCRT1_HUMAN	80-85	6	0	A	A	A	V	R	G	E	L	G	P	P	P	P	T	P	R	P	E	L	A	-
sp|Q9BWW7|SCRT1_HUMAN	131-136	6	0	D	G	R	S	R	R	K	A	S	N	P	S	T	A	S	A	A	A	P	D	-
sp|Q9BWW7|SCRT1_HUMAN	140-144	5	0	N	A	G	A	A	A	A	P	S	T	P	D	G	D	A	G	G	G	G	G	-
sp|Q9H0W7|THAP2_HUMAN	6-11	6	0	-	-	-	-	-	M	P	T	N	C	T	T	Y	N	K	H	I	N	I	S	-
sp|Q9H5N1|RABE2_HUMAN	2-9	8	0	-	-	-	-	-	-	-	-	-	M	D	D	D	E	R	R	R	R	P	G	-
sp|Q9H5N1|RABE2_HUMAN	69-74	6	0	A	V	A	E	V	S	E	S	T	K	V	Q	R	Q	C	Q	E	E	V	A	-
sp|Q9H5N1|RABE2_HUMAN	220-225	6	0	L	E	E	L	S	G	D	G	G	P	H	N	C	D	D	S	A	S	I	S	-
sp|Q9UFH2|DYH17_HUMAN	2630-2634	5	0	A	I	Q	R	I	S	S	Q	L	V	L	H	Q	K	I	T	A	T	F	L	-
sp|Q9ULW3|ABT1_HUMAN	90-94	5	0	E	D	R	F	V	R	R	K	K	K	G	G	K	K	R	S	Y	T	K	D	-
sp|O00458|IFRD1_HUMAN	23-31	9	0	G	S	S	A	G	G	G	G	S	G	G	G	Q	H	R	N	V	Q	P	F	-
sp|O00458|IFRD1_HUMAN	144-149	6	0	L	K	K	G	K	S	D	E	Q	R	S	V	L	C	I	Q	L	G	P	G	-
sp|O15226|NKRF_HUMAN	400-405	6	0	G	Y	G	T	K	K	T	S	K	H	L	K	I	L	Q	K	T	Q	P	T	-
sp|O95473|SNG4_HUMAN	143-148	6	0	P	K	E	F	L	L	G	S	S	S	F	T	F	F	S	I	L	V	W	I	-
sp|O95631|NET1_HUMAN	8-16	9	0	-	-	-	M	M	R	A	V	W	E	C	L	V	G	A	V	R	G	G	P	-
sp|P03901|NU4LM_HUMAN	67-72	6	1	N	I	V	P	I	A	M	L	V	F	V	G	L	A	L	L	V	S	I	S	int3d
sp|P37198|NUP62_HUMAN	274-279	6	0	A	S	G	T	S	T	T	T	S	T	T	T	T	S	S	S	S	T	T	G	-
sp|P37198|NUP62_HUMAN	307-312	6	0	L	A	P	A	G	I	P	S	N	T	P	P	G	P	G	A	A	A	G	A	-
sp|P37198|NUP62_HUMAN	318-327	10	0	A	A	V	T	A	P	P	G	P	G	M	T	Y	A	Q	L	E	S	L	I	-
sp|P43694|GATA4_HUMAN	118-131	14	0	F	S	F	P	G	T	T	G	S	L	Y	S	S	G	G	G	A	A	G	A	-
sp|P43694|GATA4_HUMAN	171-181	11	0	P	Y	P	A	Y	M	A	D	V	G	G	P	F	D	S	P	V	L	H	S	-
sp|P47775|GPR12_HUMAN	19-22	4	0	L	S	G	L	P	R	D	Y	L	D	E	N	I	S	A	A	V	S	S	R	-
sp|Q01851|PO4F1_HUMAN	58-63	6	0	A	S	L	D	E	T	L	L	A	R	V	D	I	A	V	S	Q	G	K	S	-
sp|Q01851|PO4F1_HUMAN	134-138	5	0	S	L	A	L	M	A	G	A	G	G	G	G	G	G	A	H	D	G	P	G	-
sp|Q01851|PO4F1_HUMAN	203-207	5	0	M	H	S	L	G	H	L	S	H	P	M	N	M	P	S	G	L	P	H	P	-
sp|Q01851|PO4F1_HUMAN	221-237	17	0	P	S	G	L	P	H	P	G	L	V	G	Q	V	A	A	A	S	A	A	A	-
sp|Q01851|PO4F1_HUMAN	241-248	8	0	A	A	A	A	A	A	A	G	Q	V	V	V	G	A	A	G	L	A	S	I	-
sp|Q15139|KPCD1_HUMAN	17-26	10	0	L	R	P	P	S	P	L	L	P	V	L	V	P	G	S	G	P	G	P	A	-
sp|Q15834|CC85B_HUMAN	33-38	6	0	E	L	V	R	R	L	R	R	E	E	L	V	Q	R	G	R	L	M	Q	E	-
sp|Q5VW22|AGAP6_HUMAN	43-48	6	0	E	A	G	A	R	D	R	M	A	G	V	Q	P	A	E	V	T	V	E	V	-
sp|Q5VZB9|DMRTA_HUMAN	57-67	11	0	F	L	R	P	P	S	L	F	L	R	T	S	G	S	G	G	C	P	P	A	-
sp|Q5VZB9|DMRTA_HUMAN	189-193	5	0	A	E	N	P	Q	S	T	G	G	P	L	G	L	G	A	L	R	Q	A	S	-
sp|Q6NV74|CRCDL_HUMAN	532-536	5	0	P	V	E	P	G	P	G	S	L	D	P	E	R	P	K	A	E	R	A	E	-
sp|Q6NV74|CRCDL_HUMAN	657-660	4	0	P	A	G	P	R	K	S	P	Q	E	P	G	T	R	E	P	C	P	A	A	-
sp|Q7Z478|DHX29_HUMAN	10-14	5	0	-	M	G	G	K	N	K	K	H	K	V	V	R	A	A	V	S	A	S	R	-
sp|Q7Z478|DHX29_HUMAN	46-53	8	0	A	Q	S	K	K	P	V	S	R	P	G	S	R	E	P	R	V	K	Q	G	-
sp|Q8NAF0|ZN579_HUMAN	157-161	5	0	Q	D	E	G	S	E	P	P	T	T	T	E	E	E	A	V	A	A	W	P	-
sp|Q8NAF0|ZN579_HUMAN	199-204	6	0	A	E	P	R	E	S	E	S	E	E	E	L	R	A	E	L	A	L	A	A	-
sp|Q8NAF0|ZN579_HUMAN	470-475	6	0	Q	R	C	H	R	A	E	L	E	R	L	Q	A	Q	A	P	T	S	P	P	-
sp|Q9BQ61|TRIR_HUMAN	95-98	4	0	P	P	G	P	Q	R	P	D	Q	S	G	P	G	D	P	K	R	K	G	G	-
sp|Q9C086|IN80B_HUMAN	266-270	5	0	G	A	R	G	E	R	R	G	G	R	P	M	V	R	Y	C	S	G	A	Q	-
sp|Q9H1K1|ISCU_HUMAN	2-6	5	0	-	-	-	-	-	-	-	-	-	M	F	R	L	R	R	A	A	S	A	L	-
sp|Q9H9P5|UNKL_HUMAN	7-11	5	0	-	-	-	-	M	P	S	V	S	K	L	S	G	S	P	P	Q	T	E	K	-
sp|Q9Y3T6|R3HC1_HUMAN	364-369	6	0	T	H	A	L	G	I	F	P	C	L	L	T	R	E	F	S	V	L	K	I	-
tr|A0A590UJ96|A0A590UJ96_HUMAN	89-94	6	0	P	W	G	T	R	Q	A	A	E	T	N	E	A	L	G	A	P	G	T	P	-
sp|O75955|FLOT1_HUMAN	309-314	6	0	E	A	E	K	S	Q	L	I	M	Q	S	V	R	M	R	G	E	A	E	A	-
sp|O94923|GLCE_HUMAN	403-408	6	1	N	I	T	I	S	T	T	A	H	M	S	D	W	L	V	R	N	Q	D	E	int3d
sp|P15407|FOSL1_HUMAN	26-31	6	0	G	G	Y	G	G	P	A	Q	P	P	Q	Q	K	F	H	L	V	P	S	I	-
sp|P16615|AT2A2_HUMAN	301-306	6	0	G	A	I	Y	Y	F	K	I	A	V	I	P	E	G	L	P	A	V	I	T	-
sp|P42566|EPS15_HUMAN	2-5	4	0	-	-	-	-	-	-	-	-	-	M	Q	L	S	L	T	Q	L	S	S	G	-
sp|P42566|EPS15_HUMAN	36-41	6	0	V	D	T	G	N	T	G	R	V	L	F	L	K	K	S	G	L	P	D	L	-
sp|P78424|PO6F2_HUMAN	154-158	5	0	A	N	L	T	N	I	Q	G	L	V	G	G	I	M	T	L	P	L	Q	N	-
sp|P78424|PO6F2_HUMAN	302-311	10	0	N	P	L	Q	L	V	N	N	P	L	M	S	S	I	A	S	S	Q	A	F	-
sp|Q15818|NPTX1_HUMAN	43-48	6	0	T	S	V	P	V	D	A	D	M	C	G	G	A	E	E	L	R	S	S	V	-
sp|Q6ZRY4|RBPS2_HUMAN	79-84	6	1	P	V	G	F	V	I	F	D	S	R	K	N	A	L	N	G	I	R	F	D	int3d
sp|Q6ZRY4|RBPS2_HUMAN	179-188	10	0	I	S	H	A	A	F	T	Y	P	T	Q	V	R	W	Y	P	S	S	D	T	-
sp|Q6ZS82|R9BP_HUMAN	223-228	6	0	A	A	I	L	F	G	A	V	L	L	V	C	V	A	K	L	S	-	-	-	-
sp|Q8NFW5|DMBX1_HUMAN	292-301	10	0	H	Y	S	S	F	E	V	G	G	P	V	P	Y	L	G	V	N	M	A	P	-
sp|Q8NFW5|DMBX1_HUMAN	326-330	5	0	H	C	Q	S	Y	Y	Q	S	L	S	H	Q	G	V	W	G	S	P	L	L	-
sp|Q8WVE0|EFMT1_HUMAN	14-19	6	0	L	E	D	D	E	T	P	Q	L	S	L	Q	E	F	Y	A	E	Q	K	Q	-
sp|Q92575|UBXN4_HUMAN	10-15	6	0	-	M	L	W	F	Q	G	A	I	P	K	R	S	G	A	V	F	V	V	F	-
sp|Q92575|UBXN4_HUMAN	292-300	9	0	R	F	A	K	T	K	E	E	V	E	K	Q	A	E	M	E	V	K	R	E	-
sp|Q96DN6|MBD6_HUMAN	326-330	5	0	P	P	F	L	A	S	S	L	L	S	Q	H	P	P	L	P	P	P	S	T	-
sp|Q9H008|LHPP_HUMAN	82-87	6	1	G	F	D	I	S	E	Q	E	V	T	C	Q	I	L	K	E	Q	G	L	R	int3d
sp|Q9H461|FZD8_HUMAN	25-30	6	0	A	L	A	L	L	Q	R	S	S	G	K	E	L	A	C	Q	E	I	T	V	paralog
sp|Q9H461|FZD8_HUMAN	204-209	6	0	G	G	G	R	G	G	G	G	G	D	R	G	G	G	G	G	G	K	A	R	-
sp|Q9H461|FZD8_HUMAN	353-367	15	0	G	A	P	G	A	G	G	A	G	G	G	G	P	G	G	R	G	E	Y	E	-
sp|Q9H461|FZD8_HUMAN	633-638	6	0	A	S	K	G	A	A	V	G	G	G	G	G	G	G	G	P	G	G	G	G	-
sp|Q9NSY1|BMP2K_HUMAN	343-348	6	0	I	P	S	A	L	P	E	P	M	T	R	K	S	Q	I	K	A	R	I	T	-
sp|Q9P244|LRFN1_HUMAN	105-110	6	0	T	L	S	R	N	T	I	G	Q	V	D	L	R	A	L	R	A	L	H	L	-
sp|Q9P244|LRFN1_HUMAN	593-598	6	0	C	S	Q	T	N	G	A	G	T	G	L	P	A	Q	D	H	Y	E	A	L	-
sp|Q9P244|LRFN1_HUMAN	615-620	6	0	Y	E	A	L	R	E	V	E	S	Q	V	E	A	K	A	M	E	A	E	T	-
sp|Q9UH36|SRR1L_HUMAN	2-8	7	0	-	-	-	-	-	-	-	-	-	M	L	E	S	W	Q	A	A	A	P	R	-
sp|Q9UPT8|ZC3H4_HUMAN	1225-1231	7	0	Y	N	S	Y	N	R	P	R	P	K	T	T	A	T	P	P	P	E	G	A	-
sp|Q9Y2H9|MAST1_HUMAN	1406-1411	6	0	T	E	D	G	T	G	G	M	A	R	L	S	P	V	Q	E	H	E	T	G	-
sp|B7ZW38|HNRC3_HUMAN	63-68	6	0	A	F	V	Q	Y	D	K	E	K	N	G	E	D	G	R	M	I	A	S	Q	paralog
sp|O75907|DGAT1_HUMAN	221-228	8	1	Y	R	D	V	N	S	W	C	R	R	G	K	K	A	S	S	A	A	A	P	int3d
sp|O75907|DGAT1_HUMAN	232-237	6	1	R	A	K	A	A	S	A	G	K	K	P	H	T	V	S	Y	P	D	N	L	int3d
sp|O75907|DGAT1_HUMAN	483-488	6	0	V	H	D	Y	Y	V	L	N	Y	E	-	-	-	-	-	-	-	-	-	-	-
sp|P13224|GP1BB_HUMAN	182-188	7	0	L	C	R	L	R	R	L	R	A	R	R	L	S	L	T	D	P	L	V	A	-
sp|P16402|H13_HUMAN	66-70	5	0	S	G	V	S	L	A	A	L	K	K	G	Y	D	V	E	K	N	N	S	R	-
sp|P19622|HME2_HUMAN	11-14	4	0	M	E	E	N	D	P	K	P	G	E	V	E	G	Q	R	Q	P	E	S	S	-
sp|Q03828|EVX2_HUMAN	108-112	5	0	S	R	K	K	P	G	H	Y	S	E	D	M	S	S	D	V	E	V	G	C	-
sp|Q03828|EVX2_HUMAN	294-308	15	0	L	H	Y	Y	P	H	V	G	V	T	S	S	P	F	A	T	S	I	R	P	-
sp|Q03828|EVX2_HUMAN	346-351	6	0	C	S	F	R	H	P	G	L	Y	Q	G	L	N	S	A	A	S	A	A	A	-
sp|Q03828|EVX2_HUMAN	356-378	23	0	A	P	A	A	A	A	G	L	N	S	P	P	S	G	G	S	A	P	C	S	-
sp|Q03828|EVX2_HUMAN	398-408	11	0	S	C	L	S	C	H	S	S	Q	S	L	G	S	R	G	G	G	G	G	G	-
sp|Q13428|TCOF_HUMAN	181-186	6	0	S	E	T	E	E	E	G	S	V	P	K	P	G	M	V	S	A	G	Q	A	-
sp|Q13428|TCOF_HUMAN	302-307	6	0	K	A	S	E	K	I	L	Q	V	R	K	G	T	P	G	K	G	A	T	P	-
sp|Q13428|TCOF_HUMAN	373-378	6	0	K	A	S	G	K	T	S	Q	V	G	K	E	S	P	R	K	G	A	A	P	-
sp|Q13428|TCOF_HUMAN	438-443	6	0	K	P	S	G	K	A	P	Q	V	R	K	E	S	P	R	K	G	A	A	P	-
sp|Q13428|TCOF_HUMAN	490-495	6	0	E	E	S	D	S	D	R	E	A	L	Q	V	K	P	L	G	K	S	P	Q	-
sp|Q13428|TCOF_HUMAN	625-630	6	0	S	D	S	A	D	S	E	E	A	P	Q	A	K	P	A	L	K	I	P	Q	-
sp|Q13428|TCOF_HUMAN	774-779	6	0	S	S	E	E	E	S	D	S	E	E	Q	V	K	T	S	V	K	K	T	Q	-
sp|Q13428|TCOF_HUMAN	792-799	8	0	K	T	S	V	K	K	T	Q	A	K	P	S	A	K	G	T	I	S	A	P	-
sp|Q13428|TCOF_HUMAN	815-819	5	0	T	I	S	A	P	G	K	V	V	T	K	Q	R	S	P	S	K	V	K	P	-
sp|Q13428|TCOF_HUMAN	853-860	8	0	G	P	A	S	V	P	S	V	G	K	Q	T	G	P	E	E	D	S	G	S	-
sp|Q13428|TCOF_HUMAN	898-903	6	0	K	P	S	G	K	T	H	Q	I	R	K	E	S	P	R	K	G	A	A	P	-
sp|Q13428|TCOF_HUMAN	976-981	6	0	R	S	P	A	G	P	A	A	T	P	S	T	P	R	K	A	R	A	S	E	-
sp|Q495Z4|ASAS1_HUMAN	58-61	4	0	H	W	G	P	Q	R	G	P	R	N	R	P	G	P	R	S	R	W	H	K	-
sp|Q495Z4|ASAS1_HUMAN	74-79	6	0	G	P	R	S	R	W	H	K	R	C	C	A	R	P	P	G	H	Q	L	Q	-
sp|Q7RTV3|ZN367_HUMAN	86-101	16	0	N	A	H	N	V	T	L	S	P	G	E	H	S	G	L	R	G	R	G	A	-
sp|Q7RTV3|ZN367_HUMAN	115-122	8	0	G	L	R	G	R	G	A	P	P	P	S	G	G	E	D	E	E	E	A	S	-
sp|Q7Z6R9|AP2D_HUMAN	171-175	5	0	R	L	L	P	G	P	S	L	G	L	D	D	L	Q	G	S	V	E	A	Q	-
sp|Q86UF1|TSN33_HUMAN	53-58	6	0	V	G	V	Y	A	R	L	M	K	H	C	L	A	V	D	P	A	I	L	L	-
sp|Q8IWT3|CUL9_HUMAN	1489-1494	6	0	V	V	Q	E	Q	V	S	R	F	L	P	D	F	V	P	R	Y	C	K	L	-
sp|Q96DC8|ECHD3_HUMAN	150-153	4	1	V	P	V	I	A	M	V	N	G	L	G	C	Q	L	V	A	S	C	D	I	int3d
sp|Q9BXI6|TB10A_HUMAN	458-463	6	0	P	P	A	P	N	Q	A	M	V	V	C	P	P	Q	H	V	P	P	K	D	-
sp|Q9H0Z9|RBM38_HUMAN	83-91	9	1	K	S	R	G	Y	G	F	V	T	M	C	K	D	P	N	P	I	I	D	G	int3d
sp|Q9H0Z9|RBM38_HUMAN	214-221	8	0	G	Y	S	Y	P	A	A	V	P	Q	G	T	T	F	V	Q	Y	Q	A	P	paralog
sp|Q9Y2K3|MYH15_HUMAN	1770-1775	6	0	C	Q	N	A	E	E	K	A	K	K	N	L	S	E	E	L	K	K	K	Q	-
sp|A0AV96|RBM47_HUMAN	206-210	5	0	F	A	F	V	E	Y	E	S	H	R	R	R	K	L	M	P	G	R	I	Q	paralog
sp|A0AV96|RBM47_HUMAN	336-340	5	0	R	Y	Q	K	A	A	R	G	G	G	Q	Q	P	S	Y	V	Y	S	C	D	-
sp|A0AV96|RBM47_HUMAN	487-502	16	0	I	S	P	I	A	V	Q	P	D	P	V	I	P	T	V	S	T	P	P	P	-
sp|A0AV96|RBM47_HUMAN	545-550	6	0	G	I	Y	G	A	S	Y	V	P	F	T	I	A	T	L	Q	K	N	A	A	paralog
sp|A0AV96|RBM47_HUMAN	559-564	6	0	T	A	T	I	A	T	L	Q	K	N	M	Y	G	G	Y	A	G	Y	I	P	-
sp|A0AV96|RBM47_HUMAN	576-581	6	0	Y	G	G	Y	A	G	Y	I	P	Q	I	Q	V	P	I	P	D	V	Y	Q	-
sp|B0I1T2|MYO1G_HUMAN	80-85	6	0	E	L	Y	E	R	P	P	H	L	Y	Y	K	A	M	K	H	R	S	R	D	-
sp|O95926|SYF2_HUMAN	2-6	5	0	-	-	-	-	-	-	-	-	-	M	S	E	V	L	V	D	S	A	E	E	-
sp|O95926|SYF2_HUMAN	20-27	8	0	L	V	D	S	A	E	E	G	S	L	Q	K	R	E	Q	R	L	R	K	F	-
sp|P0C7M8|CLC2L_HUMAN	22-27	6	0	R	P	P	P	P	L	A	A	R	P	P	R	P	R	S	P	A	E	A	E	-
sp|P0DPI3|CENL2_HUMAN	23-29	7	0	R	R	R	K	R	P	G	D	P	P	V	T	G	A	S	R	A	Q	C	P	-
sp|P15289|ARSA_HUMAN	341-346	6	1	A	S	S	L	D	L	L	P	T	L	P	L	P	N	V	T	L	D	G	F	int3d
sp|P57082|TBX4_HUMAN	24-29	6	0	F	R	A	P	G	P	A	L	G	E	P	E	P	A	L	A	A	P	G	L	-
sp|P57082|TBX4_HUMAN	56-60	5	0	S	P	P	G	P	G	A	D	V	V	E	Q	T	I	E	N	I	K	V	G	-
sp|P78367|NKX32_HUMAN	40-48	9	0	P	E	G	R	P	A	P	G	G	T	V	C	C	W	R	L	F	G	E	R	-
sp|P78367|NKX32_HUMAN	272-277	6	0	K	R	R	Q	M	A	A	D	L	L	K	K	V	A	V	K	V	L	V	R	-
sp|P78367|NKX32_HUMAN	327-330	4	0	C	L	P	G	W	A	L	S	T	C	G	T	Q	-	-	-	-	-	-	-	-
sp|Q06945|SOX4_HUMAN	229-239	11	0	I	L	A	G	G	G	G	G	G	K	E	Q	A	G	A	A	A	L	L	P	-
sp|Q06945|SOX4_HUMAN	242-246	5	0	A	A	A	A	S	F	A	A	E	Q	L	L	P	L	G	A	A	A	D	H	-
sp|Q06945|SOX4_HUMAN	274-283	10	0	T	P	S	A	S	A	S	A	S	S	P	G	K	H	L	A	E	K	K	V	-
sp|Q08AG7|MZT1_HUMAN	7-16	10	1	-	-	-	-	M	A	S	S	S	G	N	L	N	A	V	R	E	T	M	D	int3d
sp|Q13938|CAYP1_HUMAN	182-189	8	1	L	R	P	P	M	S	Q	A	R	E	K	L	D	R	S	G	D	G	V	V	int3d
sp|Q15084|PDIA6_HUMAN	201-204	4	1	G	H	C	K	N	L	E	P	E	W	S	E	V	K	E	Q	T	K	G	K	int3d
sp|Q15758|AAAT_HUMAN	157-161	5	1	V	G	L	A	L	A	L	Q	P	G	I	N	A	S	V	G	A	A	G	S	int3d
sp|Q6P047|CH074_HUMAN	200-207	8	0	R	L	E	R	E	N	S	L	Q	K	Q	P	G	Q	V	L	E	R	Q	E	-
sp|Q6T4R5|NHS_HUMAN	102-106	5	0	G	E	E	S	T	A	G	I	P	E	G	E	A	S	S	A	A	A	A	A	-
sp|Q6T4R5|NHS_HUMAN	109-117	9	0	I	P	E	A	A	P	A	A	G	E	V	L	L	M	L	D	L	C	A	V	-
sp|Q76L83|ASXL2_HUMAN	669-684	16	0	D	I	K	A	K	A	Q	L	V	K	S	V	G	G	T	I	P	G	P	G	-
sp|Q8N5X7|IF4E3_HUMAN	6-11	6	0	-	-	-	-	-	M	A	L	P	P	G	A	R	E	P	P	G	S	R	A	-
sp|Q8N5X7|IF4E3_HUMAN	21-27	7	0	A	G	A	R	E	P	P	G	S	R	P	E	P	P	L	G	L	Q	Q	L	-
sp|Q8NHL6|LIRB1_HUMAN	603-608	6	0	A	E	E	D	R	Q	M	D	T	E	P	Q	D	V	T	Y	A	Q	L	H	-
sp|Q8TAE8|G45IP_HUMAN	201-211	11	0	K	E	E	K	Q	K	R	K	K	E	Q	D	P	A	A	S	G	A	P	S	-
sp|Q969K4|ABTB1_HUMAN	425-430	6	0	E	D	F	V	E	A	V	K	E	E	R	Q	E	T	D	S	I	P	L	V	-
sp|Q99865|SPI2A_HUMAN	16-21	6	0	A	Q	E	A	E	G	Q	Q	T	R	T	G	S	A	N	M	T	K	K	K	-
sp|Q9BRX8|PXL2A_HUMAN	21-28	8	0	T	M	G	M	W	S	I	G	A	G	L	L	L	A	N	T	D	V	F	L	-
sp|Q9BT17|MTG1_HUMAN	11-15	5	0	M	R	L	T	P	R	A	L	C	S	W	R	E	N	F	P	L	C	G	R	-
sp|Q9BWG4|SSBP4_HUMAN	95-98	4	0	G	E	A	K	A	F	Q	D	Y	S	P	S	P	V	M	G	S	M	A	P	-
sp|Q9H8M1|CQ10B_HUMAN	22-29	8	0	R	V	V	S	G	C	R	P	K	S	P	V	R	N	G	R	Y	L	A	S	-
sp|Q9HC78|ZBT20_HUMAN	412-417	6	0	S	Q	A	E	P	T	Q	P	E	Q	E	G	G	P	Q	T	N	Q	L	E	-
sp|Q9NWH9|SLTM_HUMAN	2-13	12	0	-	-	-	-	-	-	-	-	-	M	S	G	Q	A	E	G	K	K	I	T	-
sp|Q9UPR3|SMG5_HUMAN	990-998	9	0	N	P	S	V	L	S	G	P	M	Q	S	V	D	I	K	N	V	L	D	F	-
sp|C9JH25|PRRT4_HUMAN	478-482	5	0	A	A	L	L	L	L	G	L	G	L	L	G	S	A	A	H	R	P	L	R	-
sp|C9JH25|PRRT4_HUMAN	700-705	6	0	Q	G	G	G	C	R	G	F	E	G	P	S	P	A	S	S	P	C	S	D	-
sp|O14810|CPLX1_HUMAN	80-85	6	0	Y	G	I	K	K	K	E	E	R	E	M	E	A	N	S	E	G	S	L	T	-
sp|O75445|USH2A_HUMAN	1464-1468	5	0	T	S	A	S	G	A	G	Q	T	L	Q	L	R	P	P	L	V	K	G	I	-
sp|P22626|ROA2_HUMAN	77-81	5	1	V	T	F	S	S	M	A	E	V	D	R	P	H	S	I	D	G	R	V	V	int3d
sp|P23759|PAX7_HUMAN	340-346	7	0	P	P	S	T	M	H	Q	G	G	L	D	T	S	S	A	Y	G	A	R	H	-
sp|P30301|MIP_HUMAN	97-102	6	1	F	C	Y	M	A	A	Q	L	L	G	V	L	Y	S	V	T	P	P	A	V	int3d
sp|P30414|NKTR_HUMAN	1236-1241	6	0	W	K	P	L	Q	G	V	G	N	L	T	S	S	A	V	E	V	K	V	L	-
sp|P50851|LRBA_HUMAN	214-218	5	0	D	A	F	F	N	F	P	G	K	S	L	P	P	I	A	K	W	P	Y	Q	-
sp|P52746|ZN142_HUMAN	277-281	5	0	A	L	K	E	H	L	K	S	H	T	E	P	L	P	L	R	C	F	Q	E	-
sp|P52746|ZN142_HUMAN	1144-1149	6	0	E	L	H	C	S	L	C	P	F	T	L	R	L	H	Q	K	R	R	H	P	-
sp|P52746|ZN142_HUMAN	1408-1412	5	0	H	Y	L	E	Q	H	E	E	T	S	S	D	G	D	G	D	A	G	Q	P	-
sp|P85299|PRR5_HUMAN	24-27	4	0	S	L	S	D	L	G	K	R	E	P	D	E	R	G	T	Q	Q	R	R	A	-
sp|P85299|PRR5_HUMAN	268-273	6	0	P	L	L	N	P	V	Q	E	H	E	G	G	T	S	I	R	R	H	S	V	-
sp|Q12769|NU160_HUMAN	36-40	5	0	V	G	R	R	G	D	G	G	K	M	L	E	R	S	F	V	E	L	S	G	-
sp|Q12769|NU160_HUMAN	1259-1264	6	0	K	C	I	K	L	Q	F	G	G	E	W	A	W	L	A	A	N	Q	L	S	-
sp|Q14839|CHD4_HUMAN	224-235	12	0	T	N	N	P	F	K	G	S	S	G	V	V	E	S	M	V	T	A	T	E	-
sp|Q2NL68|PRSR3_HUMAN	145-149	5	0	S	D	S	P	D	P	S	S	Q	S	N	K	P	E	G	R	P	H	T	A	-
sp|Q6URK8|SMIP8_HUMAN	52-57	6	0	H	L	G	L	G	P	T	D	K	V	R	I	I	D	L	V	P	W	D	D	-
sp|Q6UXP3|TM14E_HUMAN	19-23	5	0	V	P	L	Y	W	L	G	F	V	Y	L	G	G	I	S	G	Y	A	K	V	-
sp|Q86YV5|PRAG1_HUMAN	436-439	4	0	P	S	K	S	Q	A	K	I	E	H	Q	G	Q	G	Q	V	C	T	G	N	-
sp|Q86YV5|PRAG1_HUMAN	1171-1178	8	1	G	P	G	P	A	P	A	P	A	P	P	P	C	S	S	A	A	P	P	A	int3d
sp|Q8NFD5|ARI1B_HUMAN	2-18	17	0	-	-	-	-	-	-	-	-	-	M	R	A	G	S	G	E	R	R	A	P	-
sp|Q8NFD5|ARI1B_HUMAN	44-53	10	0	A	P	G	A	R	D	L	E	A	G	P	G	P	M	L	G	G	G	G	D	-
sp|Q8NFD5|ARI1B_HUMAN	88-94	7	0	P	R	H	E	L	N	M	A	H	N	G	T	H	S	A	K	S	G	G	S	-
sp|Q8NFD5|ARI1B_HUMAN	125-130	6	0	A	A	L	S	S	S	S	S	S	S	S	S	S	S	S	S	G	P	G	S	-
sp|Q8NFD5|ARI1B_HUMAN	352-359	8	0	Q	S	P	G	M	G	M	M	H	S	P	G	S	M	D	P	L	Q	N	S	-
sp|Q8NFD5|ARI1B_HUMAN	419-433	15	0	G	G	G	A	G	A	G	G	A	G	G	G	G	G	G	G	G	Y	G	G	-
sp|Q8NFD5|ARI1B_HUMAN	476-482	7	0	G	G	G	G	A	A	S	L	S	K	G	G	F	Q	R	F	A	G	Q	N	-
sp|Q8NFD5|ARI1B_HUMAN	540-547	8	0	P	P	P	P	S	Q	P	Q	S	Q	G	G	Q	Q	A	A	A	G	M	G	-
sp|Q8NFD5|ARI1B_HUMAN	564-576	13	0	A	G	M	G	L	G	K	D	M	G	Q	Q	R	S	H	P	A	M	S	P	-
sp|Q8NFD5|ARI1B_HUMAN	1012-1018	7	0	G	P	P	M	P	T	V	N	R	K	V	M	Q	A	A	A	N	S	A	Q	-
sp|Q8NFD5|ARI1B_HUMAN	1022-1027	6	0	A	Q	E	A	A	A	A	V	M	Q	Q	S	R	Q	G	S	F	P	G	M	-
sp|Q8NFD5|ARI1B_HUMAN	1837-1842	6	0	S	D	E	K	S	S	I	A	L	T	D	P	K	E	K	P	K	Q	A	S	-
sp|Q8NFD5|ARI1B_HUMAN	2213-2220	8	0	A	L	L	S	N	L	A	Q	G	D	V	Q	K	G	S	I	G	N	L	I	paralog
sp|Q96F81|DISP1_HUMAN	616-621	6	0	L	S	M	F	V	T	S	F	T	T	N	Y	V	S	N	I	T	A	I	R	-
sp|Q96F81|DISP1_HUMAN	1082-1087	6	0	V	I	F	S	L	S	R	V	G	S	L	T	T	F	V	A	G	A	M	M	-
sp|Q9BW04|SARG_HUMAN	394-406	13	0	L	S	P	A	P	G	L	A	Q	P	G	K	A	L	A	Q	A	P	A	P	-
sp|Q9H6N6|MYH16_HUMAN	570-575	6	0	L	Q	E	A	E	E	A	A	E	T	S	L	E	K	N	K	Q	R	L	Q	-
sp|Q9H6N6|MYH16_HUMAN	598-604	7	0	V	E	D	L	T	I	D	L	E	K	L	D	K	K	Q	R	L	F	D	K	-
sp|Q9H7Z6|KAT8_HUMAN	2-12	11	0	-	-	-	-	-	-	-	-	-	M	G	T	S	G	V	A	G	E	G	E	-
sp|Q9NPI6|DCP1A_HUMAN	442-448	7	0	E	S	F	I	E	P	P	S	K	T	S	A	S	L	S	N	M	V	L	A	-
sp|Q9NQZ6|ZC4H2_HUMAN	156-162	7	0	P	Q	E	P	P	I	P	E	S	L	Q	Q	L	Q	V	A	R	K	Q	D	-
sp|Q9NVF9|EKI2_HUMAN	33-37	5	0	P	Q	C	S	W	G	M	E	E	K	S	C	R	E	P	P	G	P	P	R	-
sp|Q9NVF9|EKI2_HUMAN	48-52	5	0	S	C	R	E	P	P	G	P	P	R	Y	F	G	I	S	V	D	P	D	D	-
sp|Q9NZQ3|SPN90_HUMAN	15-20	6	1	L	Y	A	F	R	S	A	E	P	N	G	E	T	F	L	V	L	E	R	S	int3d
sp|Q9NZQ3|SPN90_HUMAN	128-131	4	0	T	S	S	T	S	D	H	H	L	D	R	Q	P	N	G	V	C	R	A	G	-
sp|Q9NZQ3|SPN90_HUMAN	302-307	6	0	T	L	S	L	G	T	T	E	E	K	V	P	R	T	I	G	A	E	L	M	-
sp|Q9P2D3|HTR5B_HUMAN	373-378	6	0	A	T	V	G	S	L	L	G	E	K	K	E	I	C	Q	A	I	G	K	Q	-
sp|Q9P2D3|HTR5B_HUMAN	407-412	6	0	N	D	T	S	G	E	N	K	S	G	S	Q	H	V	M	V	C	A	L	Q	-
sp|Q9P2D3|HTR5B_HUMAN	460-466	7	0	V	T	S	V	L	L	H	P	S	M	W	C	L	R	C	V	A	V	A	L	-
sp|Q9P2D3|HTR5B_HUMAN	2047-2051	5	0	T	A	V	R	A	S	Q	A	S	K	R	Q	P	A	P	A	I	H	S	A	-
sp|Q9Y210|TRPC6_HUMAN	18-23	6	0	G	P	R	R	G	S	S	P	R	G	R	R	N	E	S	Q	D	Y	L	L	-
sp|O14657|TOR1B_HUMAN	10-14	5	0	-	M	L	R	A	G	W	L	R	G	L	L	L	A	A	R	V	V	A	A	-
sp|O15230|LAMA5_HUMAN	2333-2345	13	0	L	W	E	M	R	A	R	D	L	G	Q	R	L	L	A	R	V	Q	E	Q	-
sp|O15230|LAMA5_HUMAN	2487-2492	6	0	P	A	G	S	K	L	R	L	V	E	Q	Q	L	G	Q	L	A	L	N	L	-
sp|O15230|LAMA5_HUMAN	2534-2539	6	0	A	Y	S	R	I	L	Q	A	V	Q	G	Q	A	L	Q	Q	A	D	H	T	-
sp|O15230|LAMA5_HUMAN	2632-2639	8	0	T	D	E	T	S	K	K	I	A	H	Q	D	T	A	T	R	V	Q	S	Q	-
sp|O15230|LAMA5_HUMAN	3634-3641	8	0	Q	S	N	H	T	V	G	P	L	L	P	L	Y	L	G	G	L	P	E	P	-
sp|O75452|RDH16_HUMAN	91-94	4	0	T	L	D	V	T	K	T	E	S	V	Q	W	V	K	E	C	V	R	D	K	-
sp|P01833|PIGR_HUMAN	576-581	6	1	K	A	A	G	S	R	D	V	S	L	P	D	E	K	V	L	D	S	G	F	int3d
sp|Q14865|ARI5B_HUMAN	895-899	5	0	T	S	L	H	L	Q	D	K	K	S	P	T	D	D	Q	P	T	D	L	S	-
sp|Q5BJH7|YIF1B_HUMAN	4-11	8	0	-	-	-	-	-	-	-	M	H	P	G	T	P	R	L	R	K	W	P	S	-
sp|Q5BJH7|YIF1B_HUMAN	273-277	5	0	M	I	R	T	L	R	L	K	I	L	E	G	V	P	V	R	G	A	R	N	-
sp|Q5BJH7|YIF1B_HUMAN	296-300	5	0	R	N	Q	L	R	M	Y	L	T	M	Q	P	M	L	M	Y	W	L	T	F	-
sp|Q5T7W0|ZN618_HUMAN	7-12	6	0	-	-	-	-	M	N	Q	P	G	G	D	G	A	S	A	A	G	R	K	S	-
sp|Q6ZMH5|S39A5_HUMAN	85-90	6	0	L	G	Q	H	G	P	L	T	G	R	D	N	S	T	H	R	P	Q	N	P	-
sp|Q7Z5N4|SDK1_HUMAN	1699-1704	6	0	S	A	P	V	E	V	F	V	G	E	P	Q	N	V	Q	V	T	P	L	T	-
sp|Q8IVT2|MISP_HUMAN	453-458	6	0	A	F	G	K	P	S	S	L	S	T	T	S	P	K	A	T	M	S	P	R	-
sp|Q8NDT2|RB15B_HUMAN	279-295	17	0	V	A	A	P	P	L	R	E	P	R	V	G	L	S	R	E	R	A	L	D	-
sp|Q8NDT2|RB15B_HUMAN	465-471	7	0	F	A	Y	I	Q	Y	E	S	L	D	K	M	R	G	F	P	L	G	G	P	-
sp|Q96MK3|FA20A_HUMAN	58-61	4	0	G	R	A	S	S	L	A	R	D	S	S	D	P	G	T	I	V	H	N	F	-
sp|Q9H2B4|S26A1_HUMAN	349-354	6	0	Q	R	V	A	L	D	A	V	A	L	F	S	I	S	L	A	E	M	F	A	-
sp|Q9H6Z4|RANB3_HUMAN	370-375	6	0	Q	E	A	T	P	E	K	E	S	L	Y	T	K	A	T	A	R	K	C	L	-
sp|Q9H6Z4|RANB3_HUMAN	550-555	6	0	D	D	D	D	V	L	A	P	S	G	G	D	E	G	D	G	Q	T	T	G	-
sp|Q9HCJ1|ANKH_HUMAN	93-98	6	0	R	T	K	A	V	L	C	M	V	V	V	F	H	T	L	I	A	Y	S	D	-
sp|Q9NR46|SHLB2_HUMAN	179-186	8	1	L	D	A	C	K	A	R	L	K	K	T	T	V	P	D	F	Q	E	T	R	int3d
sp|Q9NYZ2|MFRN1_HUMAN	244-251	8	0	P	Q	S	H	I	I	S	G	G	L	T	T	P	L	D	V	C	K	T	L	-
sp|Q9UBS9|SUCO_HUMAN	531-536	6	0	T	E	G	N	K	S	I	S	E	N	P	K	M	P	E	S	T	P	V	S	-
sp|O75444|MAF_HUMAN	139-146	8	0	D	G	Y	A	R	G	A	Q	Q	L	G	A	S	L	G	G	S	G	E	E	-
sp|O75444|MAF_HUMAN	166-173	8	0	E	M	G	P	A	A	A	V	V	S	Q	S	G	A	G	P	H	Y	H	H	-
sp|O75444|MAF_HUMAN	202-210	9	0	H	H	H	P	T	A	G	A	P	G	G	G	A	G	G	A	G	G	G	G	-
sp|O95487|SC24B_HUMAN	28-32	5	0	P	K	F	G	G	A	A	V	S	G	G	P	G	A	G	P	A	P	H	Q	-
sp|P00325|ADH1B_HUMAN	214-218	5	1	V	G	L	S	A	V	M	G	C	K	R	I	I	A	V	D	I	N	K	D	int3d
sp|P07204|TRBM_HUMAN	184-188	5	0	T	C	R	P	L	A	V	E	P	G	V	S	I	T	Y	G	T	P	F	A	-
sp|P09341|GROA_HUMAN	4-9	6	0	-	-	-	-	-	-	-	M	A	R	P	S	N	P	R	L	L	R	V	A	-
sp|P0C7U9|FA87A_HUMAN	255-260	6	0	T	V	T	K	A	Q	S	L	K	S	L	G	C	K	H	P	V	L	S	T	-
sp|P15428|PGDH_HUMAN	165-169	5	1	K	H	G	I	V	G	F	T	R	S	N	L	M	N	S	G	V	R	L	N	int3d
sp|P36269|GGT5_HUMAN	40-48	9	0	S	R	H	Q	A	P	C	G	P	Q	D	S	K	V	C	S	D	I	G	R	paralog
sp|P36269|GGT5_HUMAN	515-519	5	0	S	K	L	W	L	G	F	D	L	R	P	I	L	H	V	N	S	K	G	C	-
sp|P46821|MAP1B_HUMAN	791-798	8	0	K	I	K	V	I	K	K	E	G	K	V	G	T	G	A	T	T	A	A	V	-
sp|P46821|MAP1B_HUMAN	806-816	11	0	A	A	A	V	G	T	G	A	T	T	I	G	P	A	K	E	L	E	A	E	-
sp|P46821|MAP1B_HUMAN	2323-2328	6	0	G	E	E	K	D	K	E	T	K	N	S	K	S	A	K	T	A	T	A	G	-
sp|Q13503|MED21_HUMAN	83-88	6	1	I	D	S	L	P	S	E	E	S	T	S	L	Y	K	L	E	E	E	N	H	int3d
sp|Q2QGD7|ZXDC_HUMAN	86-91	6	0	L	V	L	L	E	V	P	H	G	G	G	S	Q	E	A	E	P	G	S	R	-
sp|Q2QGD7|ZXDC_HUMAN	154-160	7	0	V	L	A	L	S	A	P	P	G	P	P	R	R	A	P	Q	A	S	G	P	-
sp|Q6NVH7|SWAP1_HUMAN	24-30	7	0	P	G	S	G	K	T	A	L	L	F	G	E	G	Q	G	P	V	L	F	L	-
sp|Q6ZVC0|NYAP1_HUMAN	435-441	7	0	P	N	S	H	S	M	I	C	P	K	P	P	A	P	A	A	L	L	P	G	-
sp|Q6ZVC0|NYAP1_HUMAN	517-522	6	0	V	P	G	K	T	S	P	H	G	G	G	V	L	H	H	R	G	C	L	A	-
sp|Q7L2K0|TEDC2_HUMAN	236-239	4	0	S	S	T	Q	T	S	D	S	T	D	K	T	Q	F	L	Q	N	M	Q	T	-
sp|Q7Z434|MAVS_HUMAN	262-267	6	0	T	S	F	S	S	S	S	P	G	L	E	G	K	Q	G	A	E	S	D	Q	-
sp|Q7Z745|MRO2B_HUMAN	1566-1570	5	0	R	Q	D	P	C	I	S	V	Q	R	L	Q	T	L	L	R	R	C	K	E	-
sp|Q8IUG5|MY18B_HUMAN	799-804	6	0	V	W	S	K	P	E	D	K	Q	K	Q	L	Q	G	A	M	E	M	L	G	-
sp|Q8N131|PORIM_HUMAN	30-36	7	0	L	A	L	L	G	A	A	H	E	S	N	I	E	N	S	G	L	P	H	N	-
sp|Q8NGI3|O56B1_HUMAN	240-246	7	0	I	L	Y	S	V	L	R	L	N	S	L	S	T	C	S	S	H	L	T	L	-
sp|Q92995|UBP13_HUMAN	711-716	6	1	E	P	L	T	M	P	G	Y	G	G	S	V	F	G	A	S	G	L	D	N	int3d
sp|Q96DZ7|T4S19_HUMAN	25-30	6	0	S	R	I	L	G	L	S	L	G	T	G	A	N	V	A	L	L	L	P	N	-
sp|Q96QE3|ATAD5_HUMAN	6-12	7	0	-	-	-	-	-	M	V	G	V	L	P	P	P	V	K	D	C	E	I	E	-
sp|Q96QE3|ATAD5_HUMAN	851-856	6	0	G	L	P	D	L	L	K	R	Q	I	L	D	V	Y	N	A	V	S	T	S	-
sp|Q96QE3|ATAD5_HUMAN	1710-1714	5	0	W	T	S	Q	S	S	G	E	L	K	L	S	F	T	K	C	S	S	A	I	-
sp|Q9BRZ2|TRI56_HUMAN	283-288	6	0	V	L	G	Q	L	R	A	H	V	E	R	E	R	L	A	E	L	E	G	R	-
sp|Q9BRZ2|TRI56_HUMAN	302-309	8	0	L	A	E	L	E	G	R	E	Q	V	R	R	V	L	S	L	G	R	E	A	-
sp|Q9BT23|LIMD2_HUMAN	4-10	7	0	-	-	-	-	-	-	-	M	F	Q	T	P	S	H	D	A	K	G	G	G	-
sp|Q9HBT6|CAD20_HUMAN	689-694	6	0	D	I	A	A	M	W	N	P	R	E	P	K	T	R	Q	D	M	L	P	E	-
sp|Q9NRX5|SERC1_HUMAN	131-135	5	0	V	H	N	G	F	W	F	F	K	F	I	I	I	G	A	F	F	I	P	E	-
sp|A0A1W2PPE2|TFKL4_HUMAN	138-143	6	0	A	I	T	G	S	S	V	S	E	N	G	I	A	K	L	F	V	G	E	V	-
sp|O00257|CBX4_HUMAN	215-220	6	0	K	G	Y	L	G	A	V	K	P	L	P	G	K	G	S	E	K	G	P	P	-
sp|O00257|CBX4_HUMAN	499-510	12	0	S	S	L	Q	V	K	P	E	T	P	P	T	T	T	A	E	K	P	P	A	-
sp|O43159|RRP8_HUMAN	10-15	6	0	-	M	F	E	E	P	E	W	A	E	G	L	G	P	V	I	S	R	P	P	-
sp|O43187|IRAK2_HUMAN	473-478	6	0	A	G	R	L	P	E	D	C	A	E	C	L	C	L	R	R	R	N	T	S	-
sp|P0DKB6|MPC1L_HUMAN	119-124	6	0	G	A	E	A	K	A	R	D	P	P	T	S	P	G	S	Q	P	P	K	Q	-
sp|P10070|GLI2_HUMAN	38-47	10	0	P	G	K	K	A	S	P	L	V	V	Q	G	V	P	Q	H	L	L	P	P	-
sp|P10070|GLI2_HUMAN	891-896	6	0	L	T	P	A	Q	Q	Y	S	L	R	T	G	G	P	P	P	T	P	L	P	-
sp|P10070|GLI2_HUMAN	951-956	6	0	S	D	G	P	T	Y	G	H	G	H	F	P	H	E	A	P	G	G	G	A	-
sp|P22459|KCNA4_HUMAN	22-27	6	0	G	C	N	S	H	M	P	Y	G	Y	R	E	R	E	R	L	A	H	S	R	-
sp|P22459|KCNA4_HUMAN	38-50	13	0	R	E	R	E	R	L	A	H	S	R	V	E	G	S	G	G	S	G	G	G	-
sp|P28360|MSX1_HUMAN	32-45	14	0	G	K	P	A	G	G	G	A	G	Q	D	E	E	G	A	K	P	K	V	S	-
sp|P28360|MSX1_HUMAN	261-269	9	0	F	G	L	S	F	P	L	G	G	P	S	L	Y	G	A	S	G	P	F	Q	-
sp|P35713|SOX18_HUMAN	36-49	14	0	H	G	A	A	A	D	T	R	G	L	S	P	P	S	P	Q	R	S	P	P	-
sp|P36021|MOT8_HUMAN	174-181	8	0	F	T	D	R	L	G	C	R	I	T	F	I	G	L	H	T	S	S	F	T	-
sp|P36021|MOT8_HUMAN	329-332	4	0	R	T	Y	R	I	W	A	F	G	I	L	G	Y	F	V	P	Y	V	H	L	-
sp|Q02833|RASF7_HUMAN	356-360	5	0	G	P	H	D	A	E	L	L	E	V	P	E	W	C	P	L	A	A	Q	P	-
sp|Q53S33|BOLA3_HUMAN	7-10	4	0	-	-	-	-	M	A	A	W	S	P	P	L	L	R	G	I	R	G	L	P	-
sp|Q5VWG9|TAF3_HUMAN	819-826	8	0	S	P	A	P	V	P	L	P	L	L	L	L	P	S	P	G	P	A	A	S	-
sp|Q7Z7K2|ZN467_HUMAN	568-581	14	0	L	V	R	H	Q	L	I	H	G	E	W	S	A	P	P	E	V	A	P	P	-
sp|Q8IX94|CTGE4_HUMAN	120-125	6	0	S	S	L	E	D	A	S	F	E	K	R	S	L	E	A	T	C	E	K	L	-
sp|Q8N128|F177A_HUMAN	16-25	10	0	V	G	G	V	E	R	G	E	A	V	F	G	E	S	A	G	Q	M	S	N	-
sp|Q8N2U0|TM256_HUMAN	2-7	6	0	-	-	-	-	-	-	-	-	-	M	F	R	R	L	G	A	L	S	G	A	-
sp|Q8TC05|MDM1_HUMAN	204-209	6	0	Q	F	V	W	K	T	S	K	E	T	N	Q	V	F	H	N	K	S	Q	F	-
sp|Q96F63|CCD97_HUMAN	5-10	6	0	-	-	-	-	-	-	M	E	A	V	K	E	P	D	K	G	C	I	E	P	-
sp|Q96RI0|PAR4_HUMAN	204-208	5	0	L	G	L	C	M	A	A	W	L	M	L	P	L	T	L	Q	R	Q	T	F	-
sp|Q9HCC6|HES4_HUMAN	162-167	6	0	P	S	R	R	P	A	S	L	S	P	P	A	P	E	V	Y	A	G	R	P	-
sp|Q9NRU3|CNNM1_HUMAN	2-10	9	0	-	-	-	-	-	-	-	-	-	M	V	G	V	R	L	R	D	C	C	S	-
sp|Q9NRU3|CNNM1_HUMAN	37-40	4	0	L	F	F	S	L	S	P	R	P	P	W	L	L	G	L	R	P	E	D	T	-
sp|Q9NRU3|CNNM1_HUMAN	291-298	8	0	H	L	L	C	T	L	L	L	G	Q	G	W	L	Y	T	S	L	P	P	G	-
sp|Q9NTG1|PKDRE_HUMAN	106-111	6	0	L	L	S	A	Q	R	L	P	W	P	L	V	D	L	Q	L	S	A	R	G	-
sp|Q9NTG1|PKDRE_HUMAN	251-256	6	0	I	N	A	S	V	Q	L	D	C	P	Q	Y	W	Q	V	F	S	V	P	A	-
sp|Q9NUJ1|ABHDA_HUMAN	7-11	5	0	-	-	-	-	M	A	V	A	R	L	W	V	P	C	R	S	W	G	W	A	-
sp|Q9UL25|RAB21_HUMAN	11-17	7	1	M	A	A	A	G	G	G	G	G	G	Y	S	F	K	V	V	L	L	G	E	int3d
sp|A6NIH7|U119B_HUMAN	8-15	8	0	-	-	-	M	S	G	S	N	P	K	G	P	G	G	L	V	A	G	K	E	-
sp|O14639|ABLM1_HUMAN	532-536	5	0	Y	R	K	P	P	I	Y	K	Q	H	Q	S	K	S	S	E	D	I	I	K	-
sp|O43820|HYAL3_HUMAN	309-314	6	0	D	D	L	V	Q	S	I	G	V	S	G	V	V	L	W	G	D	L	S	L	-
sp|O75056|SDC3_HUMAN	17-23	7	0	H	R	A	G	A	A	H	G	A	G	G	P	G	A	R	G	L	L	L	P	-
sp|O75056|SDC3_HUMAN	339-343	5	0	T	A	N	E	V	V	A	V	G	G	S	S	P	P	G	T	L	P	K	G	-
sp|O94832|MYO1D_HUMAN	80-85	6	0	E	L	Y	E	R	P	P	H	L	F	Y	K	A	M	K	R	R	S	K	D	-
sp|O94913|PCF11_HUMAN	7-14	8	0	-	-	-	-	M	S	E	Q	T	P	R	E	D	A	C	R	D	Y	Q	S	-
sp|P26599|PTBP1_HUMAN	145-150	6	0	E	L	K	T	D	S	S	P	N	Q	L	Q	A	V	N	S	V	Q	S	G	-
sp|P26599|PTBP1_HUMAN	163-173	11	0	A	V	N	S	V	Q	S	G	N	L	G	M	A	M	A	G	Q	S	P	V	-
sp|P26599|PTBP1_HUMAN	294-299	6	0	D	S	Q	P	S	L	D	Q	T	M	P	G	I	I	S	A	S	P	Y	A	-
sp|P26599|PTBP1_HUMAN	342-349	8	0	G	A	L	A	P	L	A	I	P	S	G	R	I	A	I	P	G	L	A	G	-
sp|P52952|NKX25_HUMAN	284-288	5	0	Y	P	A	G	P	S	P	A	Q	P	N	N	N	F	V	N	F	G	V	G	-
sp|Q04724|TLE1_HUMAN	403-412	10	0	S	L	H	N	M	S	P	Q	M	S	Y	G	R	S	P	M	V	G	F	D	-
sp|Q14103|HNRPD_HUMAN	11-18	8	0	M	S	E	E	Q	F	G	G	D	G	V	G	G	S	A	G	E	Q	E	G	-
sp|Q14103|HNRPD_HUMAN	37-41	5	0	E	G	A	M	V	A	A	T	Q	G	G	S	G	A	G	T	G	G	G	T	paralog
sp|Q15910|EZH2_HUMAN	335-340	6	1	Y	Q	H	L	E	G	A	K	E	F	E	R	I	K	T	P	P	K	R	P	int3d
sp|Q496Y0|LONF3_HUMAN	143-149	7	0	S	G	T	V	A	A	E	E	T	G	T	E	V	W	D	G	F	K	C	R	-
sp|Q6NZY7|BORG3_HUMAN	114-117	4	0	L	G	V	M	D	A	A	R	P	E	K	P	D	A	E	P	R	P	G	T	-
sp|Q6PIU2|NCEH1_HUMAN	279-284	6	0	N	N	H	T	S	L	D	V	E	E	R	L	N	W	T	S	L	L	P	A	-
sp|Q6UXB8|PI16_HUMAN	64-69	6	0	M	L	H	M	R	W	D	E	E	L	Y	A	R	Q	C	V	W	G	H	N	-
sp|Q6ZMQ8|LMTK1_HUMAN	537-541	5	0	G	S	E	Y	F	I	R	L	E	E	G	H	D	P	D	C	A	G	C	A	-
sp|Q6ZMQ8|LMTK1_HUMAN	1309-1316	8	0	A	W	D	D	D	F	P	L	M	T	L	D	P	A	A	P	A	P	A	A	-
sp|Q6ZMQ8|LMTK1_HUMAN	1320-1326	7	0	K	A	A	F	A	M	A	L	D	P	P	T	P	T	P	A	P	F	S	R	-
sp|Q6ZWJ8|KCP_HUMAN	17-24	8	0	A	A	L	S	L	L	L	H	L	G	E	G	G	A	V	P	R	E	P	P	-
sp|Q6ZWJ8|KCP_HUMAN	662-667	6	0	L	P	G	E	C	C	P	Q	C	P	G	C	P	R	P	G	A	A	H	A	-
sp|Q8NE18|NSUN7_HUMAN	169-173	5	0	N	L	L	N	S	F	K	I	K	L	R	C	R	I	K	H	D	A	L	S	-
sp|Q8NE18|NSUN7_HUMAN	522-526	5	0	S	E	T	V	S	V	N	D	V	L	K	G	L	L	D	G	I	E	L	G	-
sp|Q8TCX5|RHPN1_HUMAN	313-318	6	0	C	L	A	Q	L	R	L	A	Q	E	E	Y	R	L	V	H	R	T	M	A	-
sp|Q8TCX5|RHPN1_HUMAN	544-547	4	0	L	I	A	A	V	I	P	G	S	Q	G	L	K	E	G	D	Y	I	V	S	-
sp|Q99502|EYA1_HUMAN	411-416	6	1	T	Y	N	F	G	T	D	G	F	P	N	L	C	L	A	T	G	V	R	G	int3d
sp|Q9UNF1|MAGD2_HUMAN	485-495	11	0	Y	R	E	A	M	E	A	D	L	K	R	A	E	I	R	A	R	M	G	I	-
sp|Q9UNQ0|ABCG2_HUMAN	524-529	6	1	M	M	V	A	Y	S	A	S	S	M	G	Q	S	V	V	S	V	A	T	L	int3d
sp|O00329|PK3CD_HUMAN	845-849	5	1	A	N	I	Q	L	N	K	S	N	M	F	N	K	D	A	L	L	N	W	L	int3d
sp|P13861|KAP2_HUMAN	348-353	6	0	E	L	A	L	V	T	N	K	P	R	V	G	D	V	K	C	L	V	M	D	paralog
sp|P51681|CCR5_HUMAN	87-92	6	1	L	F	F	L	L	T	V	P	F	W	Q	W	D	F	G	N	T	M	C	Q	int3d
sp|P53007|TXTP_HUMAN	9-16	8	0	-	-	M	P	A	P	R	A	P	R	S	G	K	A	K	L	T	H	P	G	-
sp|P53007|TXTP_HUMAN	228-233	6	0	M	N	P	L	I	T	G	V	F	G	S	V	F	G	N	T	P	L	D	V	-
sp|Q01538|MYT1_HUMAN	201-206	6	0	G	P	G	I	V	H	L	L	Q	E	S	E	E	G	E	K	G	L	F	I	-
sp|Q01538|MYT1_HUMAN	625-630	6	0	Q	C	F	D	Y	S	Q	D	A	E	T	A	I	L	N	L	S	T	R	C	-
sp|Q13613|MTMR1_HUMAN	5-10	6	0	-	-	-	-	-	-	M	D	R	P	G	C	E	G	G	G	G	P	N	P	-
sp|Q14674|ESPL1_HUMAN	163-167	5	0	K	G	A	E	A	L	L	E	R	R	R	L	K	A	L	S	F	L	V	L	-
sp|Q14674|ESPL1_HUMAN	738-742	5	0	F	L	Y	S	N	I	A	F	N	L	Q	S	K	C	L	D	Q	A	L	A	-
sp|Q6ZR08|DYH12_HUMAN	7-11	5	0	-	-	-	-	M	S	D	A	N	K	E	K	E	A	L	N	L	K	L	P	-
sp|Q6ZR08|DYH12_HUMAN	1085-1090	6	0	L	M	L	R	S	V	H	D	V	I	Y	P	E	S	A	R	R	D	W	V	-
sp|Q8IXI1|MIRO2_HUMAN	600-604	5	0	W	L	R	G	L	L	G	V	V	G	V	L	S	F	S	L	Y	R	V	L	-
sp|Q8N302|AGGF1_HUMAN	196-201	6	0	E	G	S	S	L	A	E	S	L	R	V	S	Q	T	G	F	S	Y	D	E	-
sp|Q8N3C7|CLIP4_HUMAN	238-244	7	0	P	D	P	V	D	M	P	L	E	M	K	E	I	K	Q	M	L	L	D	A	-
sp|Q8N8G6|CO054_HUMAN	148-153	6	0	V	C	T	I	L	A	D	S	C	R	D	R	G	E	R	G	H	F	G	V	-
sp|Q8NGK3|O52K2_HUMAN	149-154	6	0	T	G	S	L	I	T	K	I	G	M	V	T	L	M	T	P	L	P	F	L	-
sp|Q8WXS5|CCG8_HUMAN	407-412	6	0	A	P	S	A	P	A	P	G	T	L	S	N	T	N	T	L	N	R	K	T	-
sp|Q96BZ4|PLD4_HUMAN	361-366	6	0	P	P	R	Y	W	P	V	L	D	N	F	G	K	G	V	R	V	R	L	L	-
sp|Q96E52|OMA1_HUMAN	403-408	6	0	A	E	A	D	K	I	G	L	L	L	D	I	R	A	S	S	V	F	W	Q	-
sp|Q96K80|ZC3HA_HUMAN	335-340	6	0	P	V	S	Q	Q	E	L	V	A	P	P	P	T	N	A	A	P	P	A	A	-
sp|Q96K80|ZC3HA_HUMAN	345-350	6	0	A	G	A	P	A	A	P	P	T	N	P	P	P	P	P	P	H	L	T	P	-
sp|Q96SM3|CPXM1_HUMAN	7-14	8	0	-	-	-	-	M	W	G	L	L	L	V	G	P	A	L	G	A	P	R	N	-
sp|Q9BQY9|DBND2_HUMAN	15-21	7	0	N	F	L	T	A	L	E	V	P	V	S	D	R	R	A	S	C	E	R	V	-
sp|Q9BRQ3|NUD22_HUMAN	125-130	6	1	A	Y	L	A	D	P	L	G	V	G	D	D	F	L	V	F	L	R	R	S	int3d
sp|Q9UI36|DACH1_HUMAN	61-68	8	0	G	P	T	L	F	R	P	E	P	I	T	V	T	S	T	G	G	G	G	G	-
sp|Q9UI36|DACH1_HUMAN	325-341	17	0	P	G	I	I	P	P	T	G	L	T	M	K	V	K	K	I	K	L	E	A	-
sp|Q9UI36|DACH1_HUMAN	464-470	7	0	M	S	Q	M	N	H	L	S	T	I	Q	V	Q	S	P	P	S	R	V	E	-
sp|Q9ULK0|GRID1_HUMAN	567-572	6	0	L	F	A	P	F	D	F	A	V	W	I	P	V	V	G	V	L	I	F	V	-
sp|Q9ULQ1|TPC1_HUMAN	94-99	6	1	N	D	K	F	F	T	H	P	K	D	Y	L	F	A	H	N	H	L	F	Y	int3d
sp|Q9ULQ1|TPC1_HUMAN	798-802	5	0	Q	E	Q	Q	R	Q	L	S	S	S	Q	Q	P	P	G	S	R	Q	R	S	-
sp|A0PJE2|DHR12_HUMAN	270-273	4	0	D	T	M	L	W	L	A	L	S	S	Q	P	S	G	R	F	F	Q	D	R	-
sp|O15528|CP27B_HUMAN	150-155	6	0	L	L	A	P	L	L	L	R	P	Q	G	T	L	N	N	V	V	C	D	L	-
sp|O60879|DIAP2_HUMAN	6-11	6	0	-	-	-	-	-	M	E	Q	P	G	G	G	G	S	E	E	P	G	G	G	-
sp|P04198|MYCN_HUMAN	207-215	9	0	V	N	K	R	E	P	A	P	V	P	G	P	A	V	A	S	G	A	G	I	-
sp|P04198|MYCN_HUMAN	226-231	6	0	G	P	A	V	A	S	G	A	G	I	P	G	V	A	P	P	R	P	G	G	-
sp|P08574|CY1_HUMAN	2-6	5	0	-	-	-	-	-	-	-	-	-	M	S	L	R	G	V	V	L	G	P	R	-
sp|P08574|CY1_HUMAN	184-188	5	1	Y	F	P	K	P	Y	P	N	S	E	N	N	G	A	L	P	P	D	L	S	int3d
sp|P35452|HXD12_HUMAN	102-107	6	0	D	G	P	E	E	Q	A	K	F	Y	G	P	E	E	R	G	R	T	R	P	-
sp|P35452|HXD12_HUMAN	126-135	10	0	R	P	S	F	A	P	E	S	S	L	K	Y	D	Y	A	G	V	G	R	A	-
sp|P36551|HEM6_HUMAN	79-83	5	0	R	G	G	P	W	V	G	T	G	L	G	L	V	G	L	A	T	A	A	F	-
sp|P51784|UBP11_HUMAN	48-63	16	0	R	R	E	R	T	A	M	A	T	V	V	T	E	D	R	E	P	Q	H	E	-
sp|Q13075|BIRC1_HUMAN	297-302	6	0	D	W	P	R	E	S	A	V	G	V	G	L	F	Y	T	G	I	K	D	I	-
sp|Q14410|GLPK2_HUMAN	459-466	8	0	P	F	M	P	E	T	T	A	L	G	E	G	V	S	V	W	S	L	E	P	-
sp|Q15661|TRYB1_HUMAN	16-21	6	0	L	L	A	L	P	V	L	A	S	R	P	G	Q	A	L	Q	R	V	G	I	-
sp|Q7Z3Y9|K1C26_HUMAN	295-299	5	1	L	Q	Q	Q	I	S	D	H	E	G	R	N	E	L	T	E	L	K	R	N	int3d
sp|Q8TCS8|PNPT1_HUMAN	106-109	4	1	M	P	L	V	V	D	Y	R	Q	K	G	R	I	P	T	N	Y	L	R	R	int3d
sp|Q8TDB8|GTR14_HUMAN	424-429	6	0	A	E	L	F	S	Q	G	P	R	P	G	C	S	N	W	T	S	N	F	L	-
sp|Q8TES7|FBF1_HUMAN	943-948	6	0	S	E	L	R	A	E	E	K	Q	L	L	E	Q	E	R	Q	E	L	R	L	-
sp|Q96C00|ZBTB9_HUMAN	64-69	6	1	V	Q	G	R	E	L	R	A	H	K	S	P	Y	F	H	D	K	L	L	L	int3d
sp|Q9P203|BTBD7_HUMAN	699-703	5	0	Q	I	R	V	L	R	E	F	G	L	E	L	L	Q	N	P	H	K	F	F	-
sp|Q9P203|BTBD7_HUMAN	839-843	5	0	S	T	A	G	L	G	R	Q	T	V	T	T	T	S	T	A	T	A	A	A	-
sp|Q9P203|BTBD7_HUMAN	849-856	8	0	A	A	A	A	A	T	T	T	S	T	S	E	K	Q	V	R	T	Q	P	V	-
sp|Q9UBP0|SPAST_HUMAN	95-100	6	0	A	L	M	A	A	K	R	S	S	G	S	A	S	A	P	A	P	V	P	G	-
sp|Q9UBP0|SPAST_HUMAN	392-397	6	1	G	P	P	G	N	G	K	T	M	L	E	S	N	A	T	F	F	N	I	S	int3d
sp|Q9UJX5|APC4_HUMAN	786-792	7	0	L	S	E	S	E	A	E	N	Q	Q	P	E	I	V	I	K	V	E	K	L	-
sp|Q9UQ90|SPG7_HUMAN	528-533	6	0	G	A	D	I	A	N	I	C	N	E	R	E	G	H	T	S	V	H	T	L	paralog
sp|A0A0J9YXV3|GREP1_HUMAN	83-87	5	0	K	P	Q	N	L	G	F	R	T	F	Q	P	G	Y	G	N	G	L	G	A	-
sp|A0A0J9YXV3|GREP1_HUMAN	464-468	5	0	D	G	V	E	A	L	V	Y	P	K	P	E	G	N	G	Q	A	G	V	L	-
sp|O75474|FRAT2_HUMAN	78-83	6	0	G	V	P	L	R	A	P	G	P	L	D	K	A	R	P	P	A	V	P	L	-
sp|O75474|FRAT2_HUMAN	199-205	7	0	I	K	E	A	V	R	R	L	Q	R	T	G	P	A	S	A	P	G	P	G	-
sp|O95502|NPTXR_HUMAN	46-51	6	0	L	P	G	G	A	D	N	A	S	V	S	P	G	P	Q	R	S	L	S	A	-
sp|O95502|NPTXR_HUMAN	77-82	6	0	G	S	A	G	P	P	A	L	P	G	H	P	L	P	P	G	P	L	F	S	-
sp|O95502|NPTXR_HUMAN	112-116	5	0	A	C	P	S	G	A	Q	Q	G	D	P	G	E	R	E	E	L	L	L	L	-
sp|O95677|EYA4_HUMAN	458-463	6	0	T	Y	S	F	A	T	D	G	F	H	N	L	C	L	P	T	G	V	R	G	paralog
sp|P27361|MK03_HUMAN	2-6	5	0	-	-	-	-	-	-	-	-	-	M	Q	G	G	G	G	G	E	P	R	R	paralog
sp|P42765|THIM_HUMAN	36-40	5	1	D	F	T	A	T	D	L	S	E	F	L	S	A	G	K	V	S	P	E	T	int3d
sp|Q02539|H11_HUMAN	8-14	7	0	-	-	-	M	S	E	T	V	P	P	P	E	K	P	L	A	G	K	K	A	-
sp|Q02539|H11_HUMAN	28-33	6	0	P	L	A	G	K	K	A	K	K	P	S	K	K	K	P	A	G	P	S	V	-
sp|Q02539|H11_HUMAN	68-72	5	0	G	G	V	S	L	A	A	L	K	K	G	Y	D	V	E	K	N	N	S	R	-
sp|Q08289|CACB2_HUMAN	13-18	6	0	Q	R	D	M	S	K	S	P	P	T	Q	E	I	Q	M	E	L	L	E	N	-
sp|Q08289|CACB2_HUMAN	34-39	6	0	E	L	L	E	N	V	A	P	A	G	Q	S	Y	G	K	G	A	R	R	K	-
sp|Q12926|ELAV2_HUMAN	330-335	6	1	G	F	V	T	M	T	N	Y	D	E	S	L	N	G	Y	R	L	G	D	R	int3d
sp|Q3B7T1|EDRF1_HUMAN	14-18	5	0	A	K	E	A	G	A	E	G	P	P	R	G	G	L	S	L	L	S	Q	G	-
sp|Q3B7T1|EDRF1_HUMAN	1137-1143	7	0	E	E	F	G	Q	P	K	S	G	D	S	P	S	L	N	R	E	E	V	M	-
sp|Q3B7T1|EDRF1_HUMAN	1227-1232	6	0	N	V	I	V	H	L	L	G	Q	L	S	S	N	A	V	Q	-	-	-	-	-
sp|Q50LG9|LRC24_HUMAN	406-412	7	0	F	R	A	L	G	V	A	T	Q	T	L	L	A	L	T	A	L	L	L	V	-
sp|Q5JR12|PPM1J_HUMAN	34-42	9	0	K	S	P	D	L	P	N	A	A	S	P	R	S	P	P	A	K	A	G	S	-
sp|Q7Z589|EMSY_HUMAN	118-123	6	1	P	Q	T	A	F	T	V	T	A	N	I	Q	H	N	A	S	L	P	V	P	int3d
sp|Q86VD9|PIGZ_HUMAN	265-270	6	0	T	R	E	A	L	V	L	L	P	G	V	F	V	A	T	D	S	W	Y	F	-
sp|Q8N0U8|VKORL_HUMAN	105-110	6	0	Y	I	L	Q	L	L	L	G	M	T	L	I	L	M	T	S	S	I	M	S	-
sp|Q8TDU6|GPBAR_HUMAN	177-182	6	1	Y	L	E	V	Y	G	L	L	L	P	F	L	S	V	R	V	L	A	T	A	int3d
sp|Q8TDU6|GPBAR_HUMAN	271-275	5	1	T	L	L	S	L	L	S	L	G	S	V	P	V	A	M	G	L	G	D	Q	int3d
sp|Q9C0I4|THS7B_HUMAN	448-454	7	0	R	E	V	Y	C	A	Q	S	V	P	K	E	V	S	R	P	V	E	K	A	-
sp|Q9H0I9|TKTL2_HUMAN	390-395	6	0	C	A	T	R	G	R	T	I	A	F	F	F	T	R	A	F	D	Q	L	R	-
sp|Q9UKL0|RCOR1_HUMAN	21-39	19	0	V	S	G	K	R	R	G	R	N	N	S	P	A	A	T	A	A	S	G	A	-
sp|Q9UKL0|RCOR1_HUMAN	42-64	23	0	A	A	A	S	A	A	C	A	S	P	P	N	N	G	Q	N	K	S	L	A	-
sp|Q9UKL0|RCOR1_HUMAN	74-77	4	0	A	P	N	N	G	Q	N	K	S	L	P	N	G	N	S	S	S	N	S	W	-
sp|Q9UKL0|RCOR1_HUMAN	329-334	6	1	L	S	Q	E	D	V	E	A	V	S	T	T	V	L	R	Q	L	D	M	E	int3d
sp|A4D2B8|PM2P1_HUMAN	51-55	5	0	Y	L	Q	V	A	S	A	E	C	W	V	H	V	G	E	P	V	H	A	G	-
sp|A6NFQ2|TCAF2_HUMAN	2-11	10	0	-	-	-	-	-	-	-	-	-	M	L	M	D	G	V	T	C	W	D	V	-
sp|A6NFQ2|TCAF2_HUMAN	564-568	5	0	G	Q	N	A	E	V	S	L	S	E	G	L	R	V	Q	I	G	C	H	T	-
sp|P0CJ87|DU4L4_HUMAN	211-217	7	0	A	L	P	Q	G	A	F	V	S	Q	L	Q	P	S	Q	A	A	P	A	E	-
sp|P0CJ87|DU4L4_HUMAN	240-245	6	0	S	Q	P	A	P	A	R	G	D	F	P	P	D	G	A	L	S	H	P	Q	-
sp|P11142|HSP7C_HUMAN	178-182	5	1	N	V	L	R	I	I	N	E	P	T	Y	G	L	D	K	K	V	G	A	E	int3d
sp|P11142|HSP7C_HUMAN	373-378	6	1	I	N	P	D	E	A	V	A	Y	G	I	L	S	G	D	K	S	E	N	V	int3d
sp|Q02318|CP27A_HUMAN	25-34	10	0	G	A	G	R	G	L	C	P	H	G	L	P	S	D	K	A	T	G	A	P	-
sp|Q3YBM2|T176B_HUMAN	108-113	6	1	C	A	F	W	A	G	S	V	V	I	I	V	H	E	K	H	P	G	K	L	int3d
sp|Q3YBM2|T176B_HUMAN	137-142	6	1	I	S	S	L	L	T	L	A	G	F	V	V	L	C	V	N	S	F	I	W	int3d
sp|Q5D0E6|DALD3_HUMAN	101-106	6	0	R	S	A	V	F	E	R	V	L	S	T	P	A	S	P	A	S	L	G	Q	-
sp|Q8TBY0|RBM46_HUMAN	196-200	5	0	F	A	F	V	E	Y	E	S	H	R	R	R	K	L	I	P	G	T	F	Q	paralog
sp|Q8TE76|MORC4_HUMAN	738-744	7	0	W	N	P	V	P	Y	S	V	A	S	I	G	E	K	A	R	G	Y	E	E	-
sp|Q8WTU2|SRB4D_HUMAN	234-238	5	0	A	V	V	C	R	Q	L	G	C	G	T	T	N	A	F	F	G	Y	G	T	-
sp|Q8WTU2|SRB4D_HUMAN	333-337	5	0	P	S	R	E	T	A	L	L	T	T	G	K	K	S	G	R	L	R	L	V	-
sp|Q92545|TM131_HUMAN	55-59	5	0	A	L	H	L	V	M	T	L	V	V	E	K	E	A	F	V	Q	S	E	S	-
sp|Q96GW7|PGCB_HUMAN	15-22	8	0	F	L	P	L	L	A	A	L	V	L	D	V	L	E	G	D	S	S	E	D	-
sp|Q96L91|EP400_HUMAN	243-248	6	0	T	I	H	H	L	G	P	Q	S	P	G	L	Q	P	L	A	S	P	S	H	-
sp|Q96L91|EP400_HUMAN	1447-1456	10	0	R	K	L	M	E	E	I	S	T	S	K	L	K	A	S	R	L	F	Q	P	-
sp|Q96L91|EP400_HUMAN	1517-1522	6	0	P	I	A	T	F	S	A	N	P	E	P	F	Q	T	S	Q	A	S	A	S	-
sp|Q9GZZ6|ACH10_HUMAN	189-194	6	0	G	H	Q	L	D	V	R	P	R	G	D	F	V	E	N	V	E	W	R	V	-
sp|Q9H2C1|LHX5_HUMAN	197-201	5	0	I	K	A	K	Q	L	E	T	L	K	T	P	K	P	T	R	H	I	R	E	-
sp|Q9H7J1|PPR3E_HUMAN	204-209	6	0	S	A	D	G	W	R	S	Q	R	E	G	P	A	P	P	P	P	R	A	D	-
sp|Q9H9J4|UBP42_HUMAN	927-932	6	0	E	P	S	P	G	E	R	V	E	D	P	G	P	S	P	A	K	E	K	I	-
sp|Q9HCM9|TRI39_HUMAN	9-19	11	1	-	-	M	A	E	T	S	L	L	E	L	E	N	L	Q	V	E	A	S	C	int3d
sp|Q9NRF2|SH2B1_HUMAN	34-38	5	0	P	S	W	R	E	F	C	E	S	H	L	D	F	A	R	R	F	R	L	Y	paralog
sp|Q9NRF2|SH2B1_HUMAN	667-674	8	0	A	E	E	A	S	R	A	P	E	V	K	E	R	Q	E	K	E	K	A	G	-
sp|Q9UII4|HERC5_HUMAN	17-22	6	0	R	K	S	R	R	N	G	R	S	T	T	Q	P	A	K	S	P	G	A	Q	-
sp|Q9Y233|PDE10_HUMAN	771-776	6	0	T	A	T	W	I	S	S	P	S	V	S	E	D	-	-	-	-	-	-	-	-
sp|A0A0J9YWL9|TX13C_HUMAN	257-261	5	0	P	L	P	P	P	V	V	M	E	S	P	Q	M	P	P	A	G	I	Y	P	-
sp|P13010|XRCC5_HUMAN	372-376	5	1	L	K	V	F	A	A	R	D	D	E	L	S	S	L	I	H	A	L	D	D	int3d
sp|P19971|TYPH_HUMAN	130-135	6	1	G	V	G	D	K	V	S	L	V	L	C	G	C	K	V	P	M	I	S	G	int3d
sp|P19971|TYPH_HUMAN	267-272	6	1	G	V	G	A	S	L	G	L	R	V	M	D	K	P	L	G	R	C	V	G	int3d
sp|P19971|TYPH_HUMAN	327-333	7	1	S	G	H	A	G	T	Q	A	Q	G	L	D	D	G	S	A	L	G	R	F	int3d
sp|P29371|NK3R_HUMAN	29-33	5	0	A	D	A	V	N	L	T	A	S	L	T	G	A	V	E	T	G	W	L	Q	-
sp|P52945|PDX1_HUMAN	251-256	6	0	P	P	P	P	G	G	A	V	P	P	R	E	G	R	L	P	P	G	L	S	-
sp|P55196|AFAD_HUMAN	1402-1407	6	0	P	S	A	N	Q	I	G	L	P	S	E	R	R	K	R	E	E	H	Q	R	-
sp|P98168|ZXDA_HUMAN	158-162	5	0	T	P	A	P	I	S	A	P	G	P	G	T	V	T	I	H	N	Q	D	L	-
sp|Q13087|PDIA2_HUMAN	84-90	7	0	C	Q	A	L	A	P	E	Y	S	K	E	S	M	V	V	T	L	A	K	V	-
sp|Q13087|PDIA2_HUMAN	162-166	5	0	G	P	S	A	M	R	L	E	D	E	L	I	G	G	R	D	L	V	V	I	-
sp|Q13214|SEM3B_HUMAN	4-8	5	0	-	-	-	-	-	-	-	M	G	R	V	I	P	G	L	A	L	L	W	A	-
sp|Q13214|SEM3B_HUMAN	677-681	5	0	Q	A	E	R	L	A	R	A	E	E	P	P	G	P	K	L	W	Y	R	D	-
sp|Q14573|ITPR3_HUMAN	943-948	6	1	Q	S	V	F	S	A	P	S	L	S	E	P	L	D	R	S	K	F	E	E	int3d
sp|Q14573|ITPR3_HUMAN	1556-1562	7	1	A	H	I	S	S	M	L	S	S	G	Q	R	N	A	S	S	Y	K	A	T	int3d
sp|Q6ZNG2|DBX2_HUMAN	5-12	8	0	-	-	-	-	-	-	M	L	P	S	Y	W	D	V	V	A	S	S	A	L	-
sp|Q7Z4Q2|HEAT3_HUMAN	22-28	7	0	P	Q	F	S	P	T	G	D	C	Q	N	G	T	G	G	E	E	D	D	G	-
sp|Q8N1B4|VPS52_HUMAN	2-11	10	0	-	-	-	-	-	-	-	-	-	M	R	E	L	V	L	R	A	G	T	S	-
sp|Q8N1B4|VPS52_HUMAN	204-208	5	0	R	F	L	E	Q	L	Q	E	L	D	V	R	E	Q	E	A	R	G	T	A	-
sp|Q8TAQ2|SMRC2_HUMAN	593-597	5	1	T	K	K	N	V	P	S	K	S	K	T	R	E	W	T	E	Q	E	T	L	int3d
sp|Q8TAQ2|SMRC2_HUMAN	689-696	8	1	F	L	A	S	V	V	D	P	R	V	L	E	E	F	S	K	M	K	E	E	int3d
sp|Q8TAQ2|SMRC2_HUMAN	861-873	13	1	R	D	I	G	E	G	N	L	S	T	K	H	L	A	A	V	E	E	R	K	int3d
sp|Q99437|VATO_HUMAN	162-167	6	1	G	V	C	V	G	I	V	G	S	G	Q	N	P	S	L	F	V	K	I	L	int3d
sp|Q9BXK1|KLF16_HUMAN	72-75	4	0	P	P	A	A	S	G	P	G	P	G	P	H	L	L	A	A	S	I	L	A	-
sp|Q9BXK1|KLF16_HUMAN	118-124	7	0	S	S	P	S	S	G	R	A	P	G	K	S	H	R	C	P	F	P	D	C	-
sp|Q9C0G0|ZN407_HUMAN	1836-1840	5	0	T	F	V	E	T	D	S	P	F	T	E	E	P	L	V	K	E	K	P	L	-
sp|Q9C0G0|ZN407_HUMAN	2232-2235	4	0	V	V	I	Y	T	Q	E	G	S	S	I	Q	S	Q	R	E	S	S	E	L	-
sp|Q9GZN7|ROGDI_HUMAN	6-10	5	1	-	-	-	-	-	M	A	T	V	M	E	R	A	V	L	E	E	E	F	R	int3d
sp|Q9H1B5|XYLT2_HUMAN	126-131	6	0	E	A	P	G	R	Q	N	L	S	G	L	V	G	A	A	G	F	P	P	H	-
sp|Q9H1B5|XYLT2_HUMAN	569-573	5	0	T	A	F	A	R	L	S	L	H	H	P	P	M	G	T	P	L	C	R	F	-
sp|Q9NSD7|RL3R1_HUMAN	223-228	6	1	S	A	K	A	L	C	V	W	I	W	S	L	P	S	A	I	F	S	T	T	int3d
sp|A6NNC1|P12LL_HUMAN	327-334	8	0	R	D	A	G	M	R	R	T	R	S	P	P	P	S	T	L	N	N	T	S	-
sp|A6NNC1|P12LL_HUMAN	360-368	9	0	A	V	D	G	G	P	S	H	F	L	Q	R	S	E	V	R	Y	N	Q	R	-
sp|A6NNC1|P12LL_HUMAN	601-608	8	0	G	M	R	R	T	R	P	G	T	S	L	P	P	S	T	L	N	P	T	S	-
sp|A6NNC1|P12LL_HUMAN	634-642	9	0	A	V	D	G	G	P	S	H	F	L	Q	R	S	E	V	R	Y	N	Q	R	-
sp|A9YTQ3|AHRR_HUMAN	301-306	6	0	L	L	R	A	K	P	R	A	D	T	K	V	K	A	T	T	S	L	C	E	-
sp|A9YTQ3|AHRR_HUMAN	652-656	5	0	G	R	G	E	Q	S	C	T	C	R	P	V	V	K	R	E	P	L	D	S	-
sp|C9JI98|TM238_HUMAN	2-6	5	0	-	-	-	-	-	-	-	-	-	M	V	C	A	S	Q	G	S	P	P	G	-
sp|C9JI98|TM238_HUMAN	20-29	10	0	S	Q	G	S	P	P	G	A	P	S	G	L	G	R	C	R	M	A	L	L	-
sp|C9JI98|TM238_HUMAN	125-129	5	0	L	A	R	K	L	S	R	R	W	S	G	Q	R	P	A	P	G	S	R	R	-
sp|O75069|TMCC2_HUMAN	51-56	6	0	A	N	S	A	G	G	P	T	S	D	P	N	P	G	P	R	S	K	P	P	-
sp|O95868|LY66D_HUMAN	117-122	6	0	A	S	H	V	A	P	A	G	I	L	L	T	C	L	L	P	G	L	W	S	-
sp|P08571|CD14_HUMAN	242-247	6	0	T	G	M	E	T	P	T	G	V	C	G	V	Q	P	H	S	L	D	L	S	-
sp|P14651|HXB3_HUMAN	10-13	4	0	-	M	Q	K	A	T	Y	Y	D	N	L	F	G	G	Y	S	S	Y	P	G	-
sp|P46940|IQGA1_HUMAN	215-220	6	0	I	L	A	N	E	L	S	V	D	E	V	I	A	I	N	E	A	I	D	R	-
sp|P46940|IQGA1_HUMAN	377-382	6	0	Q	K	E	E	L	Q	S	G	V	D	Q	Q	Y	Q	R	R	L	A	A	V	-
sp|P58872|RHBL3_HUMAN	10-17	8	0	-	M	G	E	H	P	S	P	G	P	E	R	I	E	E	L	E	P	E	A	-
sp|Q14642|I5P1_HUMAN	2-7	6	0	-	-	-	-	-	-	-	-	-	M	P	G	T	A	V	L	L	V	T	A	-
sp|Q14831|GRM7_HUMAN	27-32	6	0	P	C	C	V	L	E	V	L	L	C	R	G	Q	E	M	Y	A	P	H	S	-
sp|Q14831|GRM7_HUMAN	297-302	6	1	A	N	D	E	D	I	K	Q	I	L	D	Q	V	G	H	F	L	W	V	G	int3d
sp|Q155Q3|DIXC1_HUMAN	156-164	9	0	S	H	R	P	H	C	A	T	A	V	D	V	C	H	D	M	S	R	S	G	-
sp|Q6ZVN8|RGMC_HUMAN	376-380	5	0	L	I	S	G	D	P	N	F	T	V	L	E	D	A	R	A	F	L	P	D	-
sp|Q7KZI7|MARK2_HUMAN	516-525	10	0	L	T	M	P	G	S	R	A	S	T	R	P	R	Q	H	Q	K	S	M	S	-
sp|Q86XE3|MICU3_HUMAN	52-57	6	0	P	F	S	S	R	E	D	E	E	R	W	R	R	R	R	R	W	G	E	L	-
sp|Q86XE3|MICU3_HUMAN	70-73	4	0	R	R	R	R	W	G	E	L	S	V	G	G	G	L	V	G	L	V	C	Y	-
sp|Q8IXZ3|SP8_HUMAN	68-81	14	0	G	A	S	R	N	G	G	S	S	S	L	V	S	D	S	F	S	C	G	G	-
sp|Q8IXZ3|SP8_HUMAN	105-116	12	0	S	S	A	F	S	L	T	S	S	S	S	S	S	P	F	A	N	D	Y	S	-
sp|Q8IYI6|EXOC8_HUMAN	108-117	10	0	L	E	S	I	P	L	T	L	L	P	S	G	G	E	E	G	V	G	G	A	-
sp|Q8NHS4|CLHC1_HUMAN	313-318	6	0	E	L	I	S	L	G	E	Y	E	K	N	S	P	R	R	I	L	R	N	I	-
sp|A2CJ06|DYTN_HUMAN	110-113	4	0	K	G	T	G	F	L	Q	L	M	P	L	I	T	L	S	G	D	S	P	L	-
sp|O14511|NRG2_HUMAN	77-83	7	0	P	Q	Q	Q	P	Q	P	R	S	P	R	S	R	A	A	A	A	G	G	M	-
sp|O14511|NRG2_HUMAN	87-90	4	0	A	A	R	R	A	A	A	R	S	R	G	G	M	R	R	D	P	A	P	G	-
sp|O14511|NRG2_HUMAN	557-562	6	0	C	N	S	P	A	C	V	E	A	R	Y	N	L	E	E	R	R	R	A	T	-
sp|O75153|CLU_HUMAN	15-18	4	0	G	D	C	P	E	S	L	K	K	E	E	P	P	R	E	N	G	L	D	E	-
sp|O94856|NFASC_HUMAN	1055-1060	6	0	G	A	T	G	A	V	S	S	T	D	T	T	E	A	T	T	V	P	I	I	-
sp|P08237|PFKAM_HUMAN	587-593	7	1	C	G	Y	L	A	T	M	A	G	L	Y	I	F	E	E	P	F	T	I	R	int3d
sp|P55036|PSMD4_HUMAN	235-246	12	1	E	E	Q	R	Q	R	Q	E	E	E	G	I	A	T	T	G	T	E	D	S	int3d
sp|P61296|HAND2_HUMAN	21-32	12	0	P	V	V	H	H	E	G	Y	P	F	S	R	C	S	H	E	E	N	P	Y	-
sp|Q00325|S25A3_HUMAN	47-50	4	0	T	G	Q	P	R	R	P	R	N	L	V	E	E	Q	Y	S	C	D	Y	G	-
sp|Q00325|S25A3_HUMAN	167-172	6	0	T	Y	L	W	R	T	S	L	Y	L	E	F	F	A	D	I	A	L	A	P	-
sp|Q13620|CUL4B_HUMAN	31-35	5	0	D	G	G	F	S	S	P	S	P	S	Q	E	V	R	S	A	T	D	G	N	-
sp|Q14449|GRB14_HUMAN	11-17	7	0	M	T	T	S	L	Q	D	G	Q	S	R	D	S	P	L	A	A	Q	V	C	-
sp|Q1KMD3|HNRL2_HUMAN	116-123	8	0	A	A	Q	P	P	P	E	P	P	E	E	P	D	A	S	E	K	P	A	E	-
sp|Q86VL8|S47A2_HUMAN	580-585	6	0	S	V	K	Q	L	V	I	R	R	G	S	A	T	L	M	V	G	L	T	V	-
sp|Q86W56|PARG_HUMAN	889-893	5	0	A	R	L	K	A	L	I	Q	I	L	E	R	D	V	V	Y	F	T	F	G	-
sp|Q8IZH2|XRN1_HUMAN	373-378	6	0	S	K	V	G	N	K	Y	L	N	E	E	E	A	R	N	Y	K	E	K	K	-
sp|Q8N2A8|PLD6_HUMAN	9-13	5	0	-	-	M	G	R	L	S	W	Q	V	V	G	L	A	L	T	L	E	A	L	-
sp|Q8NAP8|ZBT8B_HUMAN	132-153	22	0	L	D	I	C	R	K	M	E	K	E	H	Q	V	D	S	E	S	P	S	S	-
sp|Q8TD94|KLF14_HUMAN	132-140	9	0	V	Q	T	P	C	S	E	L	A	P	P	E	S	S	S	D	A	P	A	V	-
sp|Q92729|PTPRU_HUMAN	212-217	6	1	A	G	Q	N	A	S	F	Q	C	M	E	A	E	R	F	L	L	Q	R	Q	int3d
sp|Q96CM3|RUSD4_HUMAN	33-40	8	0	L	F	T	L	V	S	K	P	F	C	I	N	A	Q	R	L	A	E	K	L	-
sp|Q9BZP6|CHIA_HUMAN	182-186	5	0	Q	I	N	K	P	R	L	M	V	T	G	I	S	N	I	Q	S	G	Y	E	-
sp|Q9C0H2|TTYH3_HUMAN	48-52	5	0	D	Y	Q	Q	A	L	L	L	L	G	C	L	A	L	D	L	L	F	L	L	-
sp|Q9P219|DAPLE_HUMAN	1911-1918	8	0	Q	S	A	T	A	P	A	I	A	T	G	S	G	S	N	S	Q	L	L	H	-
sp|Q9P219|DAPLE_HUMAN	1932-1937	6	0	S	N	S	Q	L	L	H	F	S	P	R	T	K	P	K	A	P	P	R	S	-
sp|Q9UKD1|GMEB2_HUMAN	57-67	11	0	L	T	E	D	N	M	E	T	E	N	S	S	Q	L	K	E	A	V	L	V	-
sp|A6NFF2|NP1L6_HUMAN	20-25	6	0	T	A	G	E	M	G	P	L	L	G	S	P	Q	S	L	M	E	Y	S	S	-
sp|A6NNN8|S38A8_HUMAN	18-22	5	0	S	R	G	L	P	E	K	P	H	P	T	L	S	S	M	G	A	V	F	I	-
sp|O43147|SGSM2_HUMAN	775-781	7	0	A	G	E	L	E	A	G	E	E	L	Y	T	I	E	L	L	D	T	V	A	-
sp|O43759|SNG1_HUMAN	146-152	7	0	K	D	N	P	L	N	E	G	T	D	F	S	F	F	S	I	F	T	W	A	-
sp|P04792|HSPB1_HUMAN	67-72	6	1	P	L	P	P	A	A	I	E	S	P	Y	S	R	A	L	S	R	Q	L	S	int3d
sp|P0DMQ5|INAM2_HUMAN	91-94	4	0	N	A	T	G	P	S	G	T	S	G	G	P	N	T	T	G	S	S	R	R	-
sp|P10412|H14_HUMAN	5-15	11	0	-	-	-	-	-	-	M	S	E	T	E	K	T	P	V	K	K	K	A	R	-
sp|P10412|H14_HUMAN	65-69	5	0	S	G	V	S	L	A	A	L	K	K	G	Y	D	V	E	K	N	N	S	R	-
sp|P10412|H14_HUMAN	123-128	6	0	S	G	E	A	K	P	K	A	K	K	K	K	P	A	G	A	A	K	K	P	-
sp|P10412|H14_HUMAN	162-167	6	0	K	K	T	P	K	K	A	K	K	P	K	K	A	K	S	P	K	K	A	K	-
sp|P20591|MX1_HUMAN	11-16	6	0	M	V	V	S	E	V	D	I	A	K	S	H	P	L	L	L	N	G	D	A	-
sp|P55316|FOXG1_HUMAN	381-386	6	0	E	I	P	Y	A	T	H	H	L	T	S	V	P	C	G	L	S	V	P	C	-
sp|Q13459|MYO9B_HUMAN	1064-1069	6	0	A	E	E	K	E	R	E	A	L	E	E	E	G	G	Q	G	Q	A	A	G	-
sp|Q13459|MYO9B_HUMAN	2087-2092	6	0	P	S	H	L	P	R	W	A	P	G	P	V	R	R	R	E	P	P	A	R	-
sp|Q16549|PCSK7_HUMAN	76-81	6	0	E	E	E	T	L	E	Q	Q	A	D	G	L	V	N	A	G	R	I	G	E	-
sp|Q16549|PCSK7_HUMAN	407-413	7	0	G	C	T	E	G	H	T	G	T	S	G	M	I	A	L	M	L	Q	V	R	paralog
sp|Q1A5X7|WHAL1_HUMAN	54-59	6	0	M	E	Q	D	V	K	R	F	G	Q	I	P	R	L	E	K	L	K	L	M	-
sp|Q2M3G0|ABCB5_HUMAN	219-223	5	0	V	T	L	S	T	S	P	L	I	M	C	S	R	M	V	I	S	L	T	S	-
sp|Q2M3G0|ABCB5_HUMAN	1128-1132	5	0	R	V	V	P	L	D	E	I	K	E	N	I	H	S	F	I	E	G	L	P	paralog
sp|Q66K66|TM198_HUMAN	130-133	4	0	L	V	G	L	L	L	G	L	L	L	L	L	G	S	A	P	Y	Y	Q	P	-
sp|Q6UXU4|GSG1L_HUMAN	65-76	12	0	S	G	A	N	A	T	A	N	G	T	S	G	N	G	P	P	G	G	A	L	-
sp|Q6ZMZ0|RN19B_HUMAN	66-72	7	0	P	P	P	P	A	A	Q	P	P	P	Q	G	P	P	P	E	A	L	P	A	-
sp|Q6ZMZ0|RN19B_HUMAN	85-97	13	0	P	P	P	E	A	L	P	A	E	P	E	P	G	F	D	D	E	E	A	A	-
sp|Q7Z2K6|ERMP1_HUMAN	23-26	4	0	H	R	V	G	V	E	R	R	E	G	P	P	P	E	R	E	A	R	A	Q	-
sp|Q8WXH2|JPH3_HUMAN	369-374	6	0	I	R	E	K	V	D	R	A	V	E	T	I	A	K	Q	K	A	E	I	A	-
sp|Q8WXH2|JPH3_HUMAN	393-402	10	0	I	A	A	S	R	T	S	H	S	R	Q	K	A	Q	E	E	A	R	I	A	-
sp|Q92882|OSTF1_HUMAN	143-148	6	0	L	N	Q	Q	N	K	L	G	D	T	W	K	G	Y	A	D	I	V	Q	L	-
sp|Q96FS4|SIPA1_HUMAN	594-599	6	0	G	V	R	A	A	P	G	A	R	V	S	G	P	E	G	I	E	V	P	C	-
sp|Q9BRP8|PYM1_HUMAN	133-138	6	0	Q	L	P	S	A	P	Q	G	S	R	S	D	Q	P	D	S	A	A	T	T	-
sp|Q9BZC1|CELF4_HUMAN	203-208	6	1	G	C	A	F	V	K	Y	S	S	H	I	N	A	L	H	G	S	Q	T	M	int3d
sp|Q9BZC1|CELF4_HUMAN	289-294	6	0	V	A	Q	G	G	Y	L	N	P	M	Q	M	Q	Q	M	A	A	L	N	M	-
sp|Q9BZC1|CELF4_HUMAN	390-395	6	0	Y	A	G	V	Q	Q	Y	A	G	P	Y	G	Q	I	S	Q	A	F	P	Q	-
sp|Q9HA90|EFCC1_HUMAN	113-118	6	0	G	N	S	R	D	V	T	P	G	D	T	D	G	D	S	D	T	D	E	E	-
sp|Q9HA90|EFCC1_HUMAN	263-271	9	0	A	V	R	E	L	R	Q	A	Q	G	G	R	L	R	R	G	Q	A	E	V	-
sp|Q9HA90|EFCC1_HUMAN	582-589	8	0	A	C	Q	L	L	R	R	Q	P	S	L	T	N	P	L	L	V	S	C	-	-
sp|Q9NRC8|SIR7_HUMAN	253-258	6	0	G	T	L	G	Q	P	L	N	W	E	S	R	A	D	T	I	L	C	L	G	-
sp|Q9UBS5|GABR1_HUMAN	832-837	6	1	V	T	M	I	L	S	S	Q	Q	D	S	L	A	I	V	F	S	S	Y	I	int3d
sp|Q9UHR6|ZNHI2_HUMAN	171-177	7	0	T	P	P	D	S	V	K	D	A	S	E	R	V	L	G	D	V	P	G	A	-
sp|Q9UHR6|ZNHI2_HUMAN	263-268	6	0	A	Q	Q	V	F	A	S	A	E	E	H	V	L	E	A	G	E	H	P	P	-
sp|Q9Y6A9|SPCS1_HUMAN	17-24	8	0	T	G	C	T	G	P	S	E	T	S	L	P	G	L	E	G	P	A	T	D	-
sp|O15266|SHOX_HUMAN	257-267	11	0	G	L	P	I	A	S	L	A	E	S	K	S	N	S	K	N	S	S	I	A	-
sp|O94829|IPO13_HUMAN	10-18	9	1	-	M	E	R	R	E	E	Q	P	G	L	D	F	T	V	E	N	V	E	K	int3d
sp|O94829|IPO13_HUMAN	245-249	5	1	P	L	Q	D	C	E	A	L	I	Q	L	Q	D	S	E	L	F	D	S	S	int3d
sp|O95954|FTCD_HUMAN	360-369	10	0	R	S	A	A	P	G	G	G	S	V	L	G	S	M	V	G	L	M	T	Y	-
sp|P04075|ALDOA_HUMAN	349-353	5	1	C	Q	G	K	Y	T	P	S	G	Q	S	E	S	L	F	V	S	N	H	A	int3d
sp|P50281|MMP14_HUMAN	63-67	5	0	H	T	Q	R	S	P	Q	S	L	S	M	Q	K	F	Y	G	L	Q	V	T	-
sp|P50281|MMP14_HUMAN	536-541	6	0	I	I	E	V	D	E	E	G	G	G	V	V	L	P	V	L	L	L	L	L	-
sp|Q15345|LRC41_HUMAN	298-303	6	0	R	P	R	R	D	A	A	E	R	C	S	R	R	K	S	E	A	K	Q	M	-
sp|Q5TF58|IFFO2_HUMAN	129-135	7	0	P	G	G	G	H	G	L	S	S	G	N	A	V	A	L	G	G	L	P	P	-
sp|Q6NUN9|ZN746_HUMAN	2-7	6	0	-	-	-	-	-	-	-	-	-	M	P	I	S	P	W	T	M	A	A	T	-
sp|Q7Z6E9|RBBP6_HUMAN	439-443	5	0	F	R	D	S	D	N	K	I	L	P	S	E	H	S	K	G	T	S	S	I	-
sp|Q8IVL1|NAV2_HUMAN	1764-1769	6	0	K	T	I	E	L	L	K	K	Q	N	I	N	G	V	I	N	T	P	E	L	-
sp|Q8N239|KLH34_HUMAN	134-139	6	0	R	Q	L	A	P	E	N	C	C	F	R	F	G	L	A	H	T	L	D	A	-
sp|Q8N4T8|CBR4_HUMAN	39-43	5	1	L	A	V	I	A	R	N	L	E	G	G	D	L	G	G	D	H	L	A	F	int3d
sp|Q8N6D5|ANR29_HUMAN	15-20	6	0	S	F	K	K	E	T	P	L	A	N	R	R	G	N	L	A	L	L	K	L	-
sp|Q8WUQ7|CATIN_HUMAN	129-133	5	0	A	S	P	G	R	S	Q	S	P	R	L	S	Q	Q	Q	S	L	Q	E	R	-
sp|Q96CH1|GP146_HUMAN	184-189	6	1	R	A	L	E	C	A	K	M	Q	N	T	L	V	F	I	G	Y	V	V	P	int3d
sp|Q96P11|NSUN5_HUMAN	5-8	4	0	-	-	-	-	-	-	M	G	L	Y	G	V	L	A	G	V	E	S	R	Q	-
sp|Q9HC96|CAN10_HUMAN	17-22	6	0	A	T	P	A	R	E	L	F	R	D	D	S	S	L	F	C	D	L	S	T	paralog
sp|Q9UNZ5|L10K_HUMAN	19-22	4	0	Q	A	H	K	P	A	K	S	K	T	S	E	K	N	R	G	P	R	K	G	-
sp|Q9UNZ5|L10K_HUMAN	89-92	4	0	L	L	K	A	P	A	K	K	K	G	T	S	S	K	T	P	S	-	-	-	-
sp|Q9Y2J0|RP3A_HUMAN	359-363	5	0	M	S	H	P	S	G	P	Y	S	Q	P	Q	P	A	A	A	R	Q	P	P	-
sp|Q9Y2N7|HIF3A_HUMAN	400-404	5	0	A	F	L	H	P	P	S	L	S	E	D	P	R	R	F	C	S	P	D	L	-
sp|Q9Y651|SOX21_HUMAN	137-146	10	0	P	E	S	L	L	A	N	P	E	K	R	V	F	F	P	Q	S	A	A	A	-
sp|Q9Y651|SOX21_HUMAN	154-166	13	0	A	A	A	R	V	F	F	P	Q	S	G	S	P	Y	S	L	L	D	L	G	-
sp|Q9Y651|SOX21_HUMAN	208-219	12	0	P	T	A	G	A	G	A	F	H	G	G	G	H	T	H	S	H	P	S	P	-
sp|Q9Y651|SOX21_HUMAN	270-275	6	0	M	G	K	P	Q	L	D	P	Y	P	L	-	-	-	-	-	-	-	-	-	-
tr|A0A1W2PR80|A0A1W2PR80_HUMAN	365-372	8	0	R	D	A	G	M	R	R	T	R	S	P	P	P	S	T	L	N	P	T	S	-
sp|O43324|MCA3_HUMAN	2-5	4	1	-	-	-	-	-	-	-	-	-	M	E	L	S	L	L	E	K	S	L	G	int3d
sp|O94826|TOM70_HUMAN	9-15	7	0	-	-	M	A	A	S	K	P	V	E	V	P	S	S	G	S	G	V	G	G	-
sp|O95886|DLGP3_HUMAN	949-954	6	0	Q	R	Q	E	A	R	K	R	L	L	S	F	R	H	S	S	A	T	E	S	-
sp|P42338|PK3CB_HUMAN	871-875	5	1	A	D	I	Q	L	N	S	S	N	V	F	N	K	D	A	L	L	N	W	L	int3d
sp|P49765|VEGFB_HUMAN	191-199	9	0	S	T	T	S	A	L	T	P	G	P	S	S	V	A	K	G	G	A	-	-	-
sp|P49848|TAF6_HUMAN	466-471	6	1	G	P	L	L	C	S	Q	V	V	K	L	Q	A	Q	Q	V	N	R	T	T	int3d
sp|P49848|TAF6_HUMAN	523-527	5	0	I	A	L	P	V	Q	T	L	V	S	P	P	Q	P	S	P	P	P	T	K	-
sp|P51793|CLCN4_HUMAN	258-262	5	0	N	E	G	K	R	R	E	V	L	S	G	V	S	V	A	F	G	A	P	I	paralog
sp|P51793|CLCN4_HUMAN	297-302	6	0	P	L	K	T	L	W	R	S	F	F	F	T	L	R	S	I	N	P	F	G	-
sp|P55197|AF10_HUMAN	618-623	6	0	G	A	L	S	P	S	A	V	S	S	T	T	Q	A	N	T	L	S	G	S	-
sp|Q15911|ZFHX3_HUMAN	770-784	15	0	G	G	G	E	Q	V	F	S	H	T	N	I	S	S	S	C	G	A	P	S	-
sp|Q5IJ48|CRUM2_HUMAN	912-916	5	0	T	R	D	S	E	A	W	L	L	R	L	E	G	V	W	L	A	V	R	N	-
sp|Q8NBP7|PCSK9_HUMAN	388-393	6	1	C	F	V	S	Q	S	G	T	S	Q	G	I	A	A	M	M	L	S	A	E	int3d
sp|Q8WY41|NANO1_HUMAN	155-160	6	0	E	E	R	F	A	E	L	S	P	F	V	L	L	G	C	A	P	A	A	A	-
sp|Q8WY41|NANO1_HUMAN	166-173	8	0	G	R	A	A	A	V	L	L	G	C	T	T	T	S	E	A	T	P	R	E	-
sp|Q8WY41|NANO1_HUMAN	186-191	6	0	T	S	E	A	T	P	R	E	E	R	E	P	R	L	H	A	A	S	G	A	-
sp|Q8WY41|NANO1_HUMAN	197-204	8	0	P	A	W	A	A	E	P	R	L	H	R	L	L	K	P	E	L	Q	V	C	-
sp|Q8WZA9|IRGQ_HUMAN	99-105	7	0	G	E	P	L	A	P	A	L	G	E	R	G	T	P	L	L	A	V	R	N	-
sp|Q8WZA9|IRGQ_HUMAN	285-291	7	0	W	T	V	P	L	G	H	T	G	T	S	H	P	T	H	Y	D	A	L	I	-
sp|Q8WZA9|IRGQ_HUMAN	474-479	6	0	P	A	S	P	S	A	A	R	T	K	G	A	W	R	P	A	L	L	A	S	-
sp|Q8WZA9|IRGQ_HUMAN	488-495	8	0	R	A	G	A	W	R	P	A	L	L	P	L	P	G	L	G	W	A	C	D	-
sp|Q8WZA9|IRGQ_HUMAN	583-588	6	0	A	L	G	A	L	S	F	L	W	P	T	G	G	L	G	Y	R	A	A	H	-
sp|Q96HR8|NAF1_HUMAN	6-9	4	0	-	-	-	-	-	M	E	V	V	E	Q	L	E	T	L	K	F	N	G	T	-
sp|Q9H668|STN1_HUMAN	99-104	6	1	W	K	K	L	N	T	E	S	V	S	R	E	L	S	L	T	S	Q	L	K	int3d
sp|Q9H6I2|SOX17_HUMAN	54-59	6	0	V	K	G	E	A	P	A	N	S	G	G	R	A	K	G	E	S	R	I	R	-
sp|Q9HBH5|RDH14_HUMAN	2-12	11	0	-	-	-	-	-	-	-	-	-	M	L	G	G	A	L	W	L	A	A	R	-
sp|Q9NY33|DPP3_HUMAN	265-270	6	1	L	Q	K	V	V	E	Q	L	E	K	N	S	H	Q	G	Q	M	L	A	Q	int3d
sp|Q9Y646|CBPQ_HUMAN	451-456	6	0	T	V	M	D	P	K	Q	M	N	V	V	V	S	Y	V	V	A	D	M	E	-
sp|O75526|RMXL2_HUMAN	60-66	7	0	G	F	A	F	V	T	F	E	S	P	R	D	M	N	G	K	S	L	D	G	paralog
sp|O75925|PIAS1_HUMAN	562-567	6	0	D	N	Q	H	Y	N	T	S	L	L	V	S	D	D	Q	D	L	L	H	S	-
sp|O95628|CNOT4_HUMAN	457-462	6	0	K	G	P	G	S	G	F	L	H	P	N	S	L	N	S	T	F	S	V	L	-
sp|P10275|ANDR_HUMAN	44-48	5	0	I	Q	N	P	G	P	R	H	P	E	P	P	G	A	S	L	L	L	L	Q	-
sp|P10275|ANDR_HUMAN	137-141	5	0	P	E	R	G	C	V	P	E	P	G	S	K	G	L	P	Q	Q	L	P	A	-
sp|P10275|ANDR_HUMAN	398-404	7	0	K	L	E	N	P	L	D	Y	G	S	Q	C	R	Y	G	D	L	A	S	L	-
sp|P55042|RAD_HUMAN	55-61	7	0	R	D	L	Q	A	A	L	T	P	G	G	T	G	T	Q	G	P	R	L	D	-
sp|Q5RHP9|ERIC3_HUMAN	862-867	6	0	G	E	G	G	S	D	P	I	G	Q	V	G	L	S	K	D	E	A	P	E	-
sp|Q5RHP9|ERIC3_HUMAN	905-910	6	0	G	E	Q	G	L	E	K	A	V	L	L	N	L	E	H	L	H	E	V	A	-
sp|Q5TA31|RN187_HUMAN	8-13	6	0	-	-	-	M	A	L	P	A	G	P	L	C	Q	R	A	P	R	E	P	V	-
sp|Q5TA31|RN187_HUMAN	78-83	6	0	L	S	R	R	L	L	A	L	E	E	R	D	G	P	A	S	E	A	A	L	-
sp|Q5TA31|RN187_HUMAN	153-158	6	0	L	N	D	A	R	D	L	H	G	Q	V	W	K	G	H	V	M	D	R	R	-
sp|Q6YHK3|CD109_HUMAN	18-23	6	0	T	A	A	H	L	L	C	V	C	T	P	G	P	R	F	L	V	T	A	P	-
sp|Q7L5N7|PCAT2_HUMAN	7-12	6	0	-	-	-	-	M	S	R	C	A	Q	T	V	P	G	A	G	V	G	N	V	-
sp|Q7RTV5|PXL2C_HUMAN	31-35	5	0	P	S	G	P	D	S	G	Q	P	L	E	L	P	V	L	D	A	R	G	Q	-
sp|Q7Z6J6|FRMD5_HUMAN	133-138	6	0	H	G	R	L	L	C	K	T	S	D	Y	I	L	Q	A	E	I	G	D	Y	-
sp|Q7Z7N9|T179B_HUMAN	12-17	6	0	A	L	S	W	L	Q	R	V	E	L	F	L	C	G	A	V	A	A	A	A	-
sp|Q7Z7N9|T179B_HUMAN	22-27	6	0	A	L	F	A	A	A	F	L	C	G	M	T	R	T	Q	G	S	F	S	G	-
sp|Q86UU1|PHLB1_HUMAN	642-649	8	0	E	A	G	E	L	P	S	I	G	E	G	R	R	P	S	R	G	L	A	G	-
sp|Q86UU1|PHLB1_HUMAN	1059-1063	5	0	R	R	R	L	A	E	L	K	Q	K	Q	C	Q	W	D	A	L	H	G	A	-
sp|Q8IY63|AMOL1_HUMAN	701-710	10	0	Y	L	E	E	S	T	I	R	H	F	E	R	D	T	T	I	I	N	H	S	-
sp|Q8IYA6|CKP2L_HUMAN	8-11	4	0	-	-	-	M	V	G	P	G	P	T	V	E	E	R	Q	R	K	L	Q	E	-
sp|Q96GZ6|S41A3_HUMAN	161-165	5	0	Q	V	Q	A	T	V	V	G	L	L	L	L	L	G	V	V	S	R	E	E	-
sp|Q99933|BAG1_HUMAN	63-67	5	0	A	S	G	H	D	R	P	T	R	G	R	R	P	R	M	K	K	K	T	R	-
sp|Q9BXD5|NPL_HUMAN	132-137	6	1	D	I	L	I	N	F	L	K	E	V	L	P	F	Y	Y	Y	H	I	P	A	int3d
sp|Q9BXU2|TX13B_HUMAN	188-195	8	0	T	E	G	A	G	E	Q	E	K	E	G	G	K	G	E	E	R	Y	A	E	-
sp|Q9GZT9|EGLN1_HUMAN	118-124	7	0	A	K	G	K	V	K	A	K	P	P	S	P	C	R	A	A	A	G	G	Q	-
sp|Q9GZT9|EGLN1_HUMAN	137-142	6	0	C	R	A	A	A	G	G	Q	G	S	E	P	G	K	E	E	P	P	A	R	-
sp|Q9NPF0|CD320_HUMAN	233-236	4	0	S	G	S	P	T	A	Y	G	V	I	V	L	S	A	S	L	V	T	A	T	-
sp|Q9NRK6|ABCBA_HUMAN	123-128	6	0	L	P	R	A	R	F	P	G	G	P	G	D	E	A	W	R	R	G	P	A	-
sp|Q9NRK6|ABCBA_HUMAN	226-230	5	1	L	G	L	S	A	V	F	L	C	G	I	R	V	Y	L	M	Q	T	S	G	int3d
sp|Q9ULX5|RN112_HUMAN	568-579	12	0	L	M	G	L	A	G	G	V	V	G	G	M	V	A	A	G	A	A	V	G	-
sp|Q9ULX5|RN112_HUMAN	583-587	5	0	A	A	L	A	A	E	A	G	M	V	V	G	A	T	G	A	A	V	V	G	-
sp|Q9UP79|ATS8_HUMAN	428-432	5	0	D	G	G	H	G	D	C	L	L	D	L	P	L	P	T	G	L	P	G	R	-
sp|O43824|GTPB6_HUMAN	23-28	6	0	R	L	S	R	V	G	R	G	R	S	P	S	C	P	A	R	A	L	A	A	-
sp|O43824|GTPB6_HUMAN	33-38	6	0	A	P	R	A	A	A	P	S	C	P	V	G	R	R	S	P	G	N	L	E	-
sp|O60294|TYW4_HUMAN	199-204	6	0	A	V	L	T	Y	L	E	P	E	S	W	A	A	Q	R	F	P	N	A	L	-
sp|O60826|CCD22_HUMAN	462-467	6	0	E	I	Q	E	L	H	Q	S	V	R	R	R	K	E	E	V	Y	K	Q	L	-
sp|O75607|NPM3_HUMAN	2-10	9	0	-	-	-	-	-	-	-	-	-	M	F	L	S	Q	E	S	R	T	R	A	-
sp|P08236|BGLR_HUMAN	6-11	6	0	-	-	-	-	-	M	A	R	G	S	L	G	P	L	L	W	G	C	A	L	-
sp|Q15149|PLEC_HUMAN	1660-1665	6	0	A	E	V	E	L	A	S	R	V	K	R	E	K	Q	R	A	L	Q	A	L	-
sp|Q15149|PLEC_HUMAN	1880-1883	4	0	E	E	E	L	A	R	L	Q	R	E	T	Q	K	R	Q	E	L	E	A	E	-
sp|Q15149|PLEC_HUMAN	2074-2079	6	0	I	L	A	L	K	A	S	F	E	K	E	L	E	L	E	L	G	R	I	R	paralog
sp|Q15149|PLEC_HUMAN	2222-2227	6	0	V	L	D	Q	L	R	G	E	A	E	E	E	A	E	E	A	R	V	Q	A	-
sp|Q15149|PLEC_HUMAN	2266-2272	7	0	Q	S	A	E	E	Q	A	Q	A	R	E	K	L	R	K	E	A	E	Q	E	-
sp|Q15149|PLEC_HUMAN	2423-2428	6	0	V	A	E	E	A	A	R	L	S	V	R	L	R	Q	L	A	E	E	D	L	-
sp|Q7Z5Q5|DPOLN_HUMAN	722-727	6	0	L	Q	K	Y	K	K	I	K	D	F	Q	C	H	Q	T	G	C	V	V	S	-
sp|Q8NA72|POC5_HUMAN	461-465	5	0	V	P	V	S	A	L	G	A	G	S	S	E	E	M	Y	V	P	R	V	V	-
sp|Q8NCE2|MTMRE_HUMAN	2-13	12	0	-	-	-	-	-	-	-	-	-	M	G	S	S	A	S	S	G	N	Q	P	-
sp|Q8TE68|ES8L1_HUMAN	167-172	6	0	N	Y	R	S	G	R	G	E	R	R	T	Q	E	E	L	Q	R	D	R	S	-
sp|Q92614|MY18A_HUMAN	1700-1705	6	0	N	Q	L	E	E	S	E	F	T	C	R	K	A	M	E	V	E	I	E	D	-
sp|Q92614|MY18A_HUMAN	1764-1769	6	0	D	M	N	E	L	M	K	K	H	K	S	R	D	L	A	Q	I	N	D	L	paralog
sp|Q969W9|PMEPA_HUMAN	11-15	5	0	M	H	R	L	M	G	V	N	S	T	G	Q	P	N	V	S	C	T	C	N	-
sp|Q96I82|KAZD1_HUMAN	8-12	5	0	-	-	-	M	L	P	P	P	R	P	L	P	V	L	L	L	L	L	V	V	-
sp|Q96P64|AGAP4_HUMAN	43-48	6	0	E	A	G	A	G	D	R	M	A	G	V	Q	P	A	E	V	T	V	E	V	-
sp|Q9H511|KLH31_HUMAN	187-191	5	0	N	I	A	E	T	Y	S	L	K	N	Q	K	F	I	R	D	N	F	L	E	-
sp|Q9H6L5|RETR1_HUMAN	60-67	8	0	A	E	G	A	G	L	Q	V	E	E	V	T	W	L	L	G	E	P	V	L	-
sp|Q9H6L5|RETR1_HUMAN	419-424	6	0	M	S	N	L	A	G	D	V	I	T	I	K	D	Q	L	E	G	V	Q	Q	-
sp|Q9UNW9|NOVA2_HUMAN	240-249	10	0	P	Y	A	S	P	A	D	V	L	P	S	G	L	L	G	P	A	G	L	A	-
sp|Q9UNW9|NOVA2_HUMAN	310-324	15	0	L	N	S	A	A	A	S	G	V	L	N	L	L	A	S	Y	A	G	E	A	-
sp|Q9UNW9|NOVA2_HUMAN	357-362	6	0	P	P	P	P	G	A	L	G	S	F	N	G	Y	L	G	A	G	A	G	G	-
sp|Q9UNW9|NOVA2_HUMAN	383-391	9	0	G	A	G	G	G	G	G	P	L	V	G	G	F	L	T	A	E	K	L	A	-
sp|Q9UNW9|NOVA2_HUMAN	464-469	6	0	N	R	R	V	T	I	T	G	S	P	Q	Y	L	I	S	Q	R	V	T	Y	-
sp|Q9Y5X4|NR2E3_HUMAN	14-23	10	0	R	P	T	A	L	M	S	S	T	V	S	R	K	E	S	P	G	R	W	G	-
sp|A6NK02|TRI75_HUMAN	2-6	5	0	-	-	-	-	-	-	-	-	-	M	L	T	G	L	Q	A	E	A	K	C	paralog
sp|O15020|SPTN2_HUMAN	458-463	6	0	V	S	Q	D	N	F	G	L	E	L	V	R	K	H	E	A	I	E	T	D	-
sp|O15020|SPTN2_HUMAN	488-493	6	0	S	G	R	V	Q	A	V	D	A	V	E	R	Y	H	D	I	K	R	I	A	-
sp|O15020|SPTN2_HUMAN	630-635	6	0	E	Q	S	Y	E	A	L	C	E	L	R	L	E	E	S	R	R	L	W	R	-
sp|O15020|SPTN2_HUMAN	718-723	6	0	V	A	E	G	H	P	G	A	S	Q	E	L	Q	A	Q	W	E	R	L	E	-
sp|O15020|SPTN2_HUMAN	1022-1027	6	0	A	A	R	V	G	E	L	T	R	E	G	H	P	A	Q	A	V	A	I	N	-
sp|O15020|SPTN2_HUMAN	1206-1210	5	0	S	H	T	E	M	P	G	T	L	Q	I	K	K	L	E	D	F	M	S	T	-
sp|O15020|SPTN2_HUMAN	1553-1559	7	0	R	I	A	D	L	R	E	R	Q	R	G	P	E	L	A	E	L	Q	E	M	paralog
sp|O15020|SPTN2_HUMAN	1597-1602	6	0	A	L	R	A	Q	Q	F	Y	R	D	W	M	G	E	Q	E	L	H	M	M	paralog
sp|O15020|SPTN2_HUMAN	2261-2266	6	0	R	R	G	S	L	G	F	Y	K	D	G	V	P	Y	H	G	E	V	P	V	-
sp|O15020|SPTN2_HUMAN	2325-2330	6	0	E	M	S	S	W	L	R	V	V	N	S	S	A	S	G	E	P	E	E	P	-
sp|P11940|PABP1_HUMAN	495-504	10	0	T	S	T	Q	T	M	G	P	R	P	V	R	T	V	P	Q	Y	K	Y	A	paralog
sp|P36956|SRBP1_HUMAN	218-223	6	0	V	V	P	Q	Q	L	L	T	V	T	P	V	T	T	T	V	T	S	Q	I	-
sp|P36956|SRBP1_HUMAN	849-854	6	0	Y	L	Q	L	L	N	S	C	S	D	Y	S	F	S	I	S	S	S	M	A	-
sp|P36956|SRBP1_HUMAN	992-997	6	0	T	S	L	W	R	Q	Q	Q	P	P	Q	G	T	S	S	R	P	Q	A	S	-
sp|P48594|SPB4_HUMAN	343-348	6	0	F	V	E	V	T	E	E	G	V	E	V	V	V	V	E	L	S	S	P	S	paralog
sp|P51589|CP2J2_HUMAN	9-14	6	0	-	-	M	L	A	A	M	G	S	L	V	V	H	P	R	T	L	L	L	G	-
sp|Q12809|KCNH2_HUMAN	78-83	6	1	F	L	H	G	P	R	T	Q	R	R	Q	A	L	L	G	A	E	E	R	K	int3d
sp|Q14249|NUCG_HUMAN	46-49	4	0	L	L	G	R	L	P	V	L	P	V	E	L	P	P	V	P	G	G	P	R	-
sp|Q14249|NUCG_HUMAN	143-146	4	0	R	G	S	G	F	D	R	G	H	L	N	H	R	W	S	Q	K	A	M	D	-
sp|Q7Z7F0|KHDC4_HUMAN	55-64	10	0	P	G	G	T	T	A	A	P	S	G	K	I	N	A	M	L	M	A	K	G	-
sp|Q8IVW6|ARI3B_HUMAN	341-353	13	0	Y	S	S	S	L	F	G	Y	S	P	L	L	S	P	P	K	I	R	F	P	-
sp|Q8IVW6|ARI3B_HUMAN	478-484	7	0	I	R	I	N	G	R	A	E	D	R	L	N	L	T	T	S	S	I	G	S	-
sp|Q8IYN6|UBAD2_HUMAN	20-25	6	0	H	Q	V	M	I	N	Q	F	V	L	D	Q	A	K	Q	L	L	Q	A	A	-
sp|Q8IYU8|MICU2_HUMAN	2-5	4	0	-	-	-	-	-	-	-	-	-	M	G	S	C	A	R	V	A	A	W	G	-
sp|Q8IYU8|MICU2_HUMAN	36-50	15	0	R	Q	A	V	R	S	P	G	P	L	W	H	H	S	R	V	S	V	A	A	-
sp|Q8N2G8|GHDC_HUMAN	221-226	6	0	L	G	L	E	T	D	G	E	E	L	G	N	P	G	A	P	L	R	E	R	-
sp|Q8N2G8|GHDC_HUMAN	271-276	6	0	V	V	V	T	L	D	A	G	G	Q	L	G	A	L	W	C	Q	G	L	A	-
sp|Q8N2G8|GHDC_HUMAN	497-501	5	0	V	G	Q	G	A	F	R	A	L	R	C	P	S	S	P	F	P	P	A	M	-
sp|Q96MC6|MF14A_HUMAN	339-345	7	0	G	F	G	S	E	P	W	M	M	W	M	S	S	I	T	F	P	A	V	S	-
sp|Q9H3H3|CK068_HUMAN	2-10	9	0	-	-	-	-	-	-	-	-	-	M	G	V	G	R	G	G	G	G	A	E	-
sp|Q9H3H3|CK068_HUMAN	67-73	7	1	R	E	D	G	F	T	A	E	H	L	D	M	D	P	W	L	V	F	D	A	int3d
sp|Q9HCD6|TANC2_HUMAN	925-928	4	0	S	E	S	G	L	T	P	L	G	Y	G	Y	L	S	I	V	V	L	L	C	-
sp|Q9HCD6|TANC2_HUMAN	994-999	6	0	V	F	K	K	S	H	A	I	Q	Q	S	M	G	Y	T	E	I	V	S	Y	-
sp|Q9HCD6|TANC2_HUMAN	1037-1042	6	0	N	S	F	D	S	L	W	G	E	T	G	R	G	K	L	E	V	C	R	L	-
sp|Q9NP73|ALG13_HUMAN	849-853	5	0	N	Y	P	Q	K	M	M	G	N	I	S	C	A	N	N	V	P	A	P	V	-
sp|Q9NP73|ALG13_HUMAN	868-873	6	0	N	V	P	A	P	V	L	S	N	G	I	S	T	T	S	V	S	S	Q	N	-
sp|Q9NTN9|SEM4G_HUMAN	533-537	5	0	P	Y	C	G	W	D	P	G	T	H	T	T	I	A	N	R	T	A	L	I	-
sp|Q9NYY3|PLK2_HUMAN	367-370	4	0	S	S	P	A	K	N	F	F	K	K	L	F	G	G	K	K	D	K	A	R	-
sp|O43435|TBX1_HUMAN	54-60	7	0	P	P	P	P	P	R	Y	D	P	C	P	G	P	P	P	P	P	H	A	Y	-
sp|O43435|TBX1_HUMAN	73-84	12	0	P	P	P	P	P	H	A	Y	P	F	E	P	E	G	P	G	A	S	C	A	-
sp|O43435|TBX1_HUMAN	91-99	9	0	S	A	A	A	E	P	E	G	P	G	P	V	K	K	N	A	K	V	A	G	-
sp|O43896|KIF1C_HUMAN	898-903	6	0	V	P	W	A	P	P	E	G	S	E	P	S	D	R	M	P	S	A	R	P	-
sp|P02765|FETUA_HUMAN	163-170	8	0	A	P	L	N	D	T	R	V	V	H	F	N	A	Q	N	N	G	S	N	F	-
sp|P20265|PO3F2_HUMAN	171-175	5	0	H	H	P	G	P	G	A	W	R	S	H	L	P	P	S	M	G	A	S	N	-
sp|P49588|SYAC_HUMAN	674-678	5	0	K	A	V	Y	T	Q	D	C	P	L	I	Q	G	L	R	A	V	F	D	E	-
sp|Q15637|SF01_HUMAN	549-553	5	0	G	S	I	P	P	W	Q	Q	Q	Q	S	P	G	A	P	Q	M	Q	G	N	-
sp|Q16186|ADRM1_HUMAN	233-239	7	0	S	S	T	R	A	T	P	A	P	S	T	S	P	S	P	A	P	S	S	G	-
sp|Q5KSL6|DGKK_HUMAN	5-8	4	0	-	-	-	-	-	-	M	D	R	G	Q	G	T	A	P	P	Q	D	G	E	-
sp|Q5KSL6|DGKK_HUMAN	722-730	9	0	D	R	L	S	V	L	I	D	V	L	E	K	S	A	T	E	Y	A	D	S	-
sp|Q5VWI1|TCRGL_HUMAN	100-105	6	0	L	L	P	L	P	S	A	P	D	S	H	P	F	P	A	L	H	G	Q	W	-
sp|Q5VWI1|TCRGL_HUMAN	239-247	9	0	S	L	K	V	T	S	S	P	A	I	M	V	S	V	D	P	E	N	L	R	-
sp|Q6UX71|PXDC2_HUMAN	7-12	6	0	-	-	-	-	M	A	R	F	P	K	G	V	M	L	L	C	H	F	F	T	-
sp|Q8N1G0|ZN687_HUMAN	55-59	5	0	P	G	V	G	S	E	S	E	D	T	G	D	G	P	G	V	P	A	Q	A	-
sp|Q8NFJ8|BHE22_HUMAN	9-12	4	0	-	-	M	E	R	G	M	H	L	G	G	E	D	D	L	F	L	H	K	S	-
sp|Q8NFJ8|BHE22_HUMAN	325-333	9	0	A	I	S	A	A	S	L	P	S	S	L	H	P	A	L	G	A	Y	E	Q	-
sp|Q8WX77|IBPL1_HUMAN	95-99	5	0	C	G	P	G	L	V	C	A	S	Q	P	E	G	T	G	L	C	V	C	A	-
sp|Q96AQ2|TM125_HUMAN	132-141	10	0	L	V	L	L	V	T	G	L	T	L	R	P	L	A	A	M	L	S	V	G	-
sp|Q96FF9|CDCA5_HUMAN	234-239	6	0	E	I	L	K	T	E	L	D	E	W	E	F	E	A	A	E	Q	F	D	L	-
sp|Q96TA2|YMEL1_HUMAN	553-558	6	0	G	A	E	L	E	N	L	V	N	Q	V	D	G	K	E	M	V	T	M	K	paralog
sp|Q9BUB5|MKNK1_HUMAN	402-407	6	0	N	S	S	T	M	D	L	T	L	F	L	N	R	Q	L	S	Q	H	E	E	-
sp|Q9BUN1|MENT_HUMAN	78-83	6	0	N	D	A	M	A	D	A	D	R	L	E	L	L	A	A	T	V	S	T	G	-
sp|Q9H4B4|PLK3_HUMAN	16-21	6	0	G	F	L	S	P	R	P	F	Q	R	P	P	A	G	P	G	P	P	P	S	-
sp|Q9UI46|DNAI1_HUMAN	165-169	5	0	T	E	P	G	S	Q	T	D	V	P	E	K	V	T	E	E	E	L	M	T	-
sp|A1A5C7|S22AN_HUMAN	32-36	5	0	E	E	N	G	S	L	P	P	G	D	P	L	G	G	R	A	G	P	G	G	-
sp|A1A5C7|S22AN_HUMAN	69-72	4	0	G	G	G	P	H	P	S	C	C	S	P	S	L	L	L	L	D	Y	D	G	-
sp|A1A5C7|S22AN_HUMAN	667-670	4	0	E	L	K	D	Y	S	G	L	H	D	G	D	T	L	P	E	G	A	T	A	-
sp|O14559|RHG33_HUMAN	187-191	5	0	L	S	E	E	A	S	L	N	I	P	H	V	I	K	R	Y	T	A	Q	A	-
sp|O14559|RHG33_HUMAN	1012-1017	6	0	Q	L	R	A	G	G	G	G	R	D	Q	S	P	C	S	V	P	S	Q	V	-
sp|O14735|CDIPT_HUMAN	202-207	6	0	I	H	L	I	T	A	A	R	N	M	D	R	A	K	K	K	-	-	-	-	-
sp|P05062|ALDOB_HUMAN	308-313	6	1	L	S	F	S	Y	G	R	A	L	Q	W	G	G	K	A	A	N	K	E	A	int3d
sp|P0DMV8|HS71A_HUMAN	2-6	5	1	-	-	-	-	-	-	-	-	-	M	I	G	I	D	L	G	T	T	Y	S	int3d
sp|P0DMV8|HS71A_HUMAN	178-182	5	1	N	V	L	R	I	I	N	E	P	T	Y	G	L	D	R	T	G	K	G	E	int3d
sp|P0DMV8|HS71A_HUMAN	373-378	6	1	I	N	P	D	E	A	V	A	Y	G	I	L	M	G	D	K	S	E	N	V	int3d
sp|P19419|ELK1_HUMAN	117-122	6	0	V	T	S	T	M	P	N	V	A	P	P	G	D	T	V	S	G	K	P	G	-
sp|P19419|ELK1_HUMAN	184-191	8	0	H	P	R	P	A	V	V	L	P	S	P	P	S	G	S	R	S	T	S	P	-
sp|P28065|PSB9_HUMAN	69-74	6	1	E	R	I	Y	C	A	L	S	G	S	V	A	D	M	A	A	Y	Q	L	E	int3d
sp|P30740|ILEU_HUMAN	333-338	6	0	F	V	E	V	N	E	E	G	T	E	G	I	A	T	F	C	M	L	M	P	paralog
sp|P31314|TLX1_HUMAN	63-68	6	0	G	A	Y	T	Y	G	G	G	G	S	G	G	A	G	A	Y	G	T	G	G	-
sp|P31314|TLX1_HUMAN	232-237	6	1	R	Q	K	Y	L	A	S	A	E	R	L	K	M	T	D	A	Q	V	K	T	int3d
sp|P51854|TKTL1_HUMAN	431-438	8	0	Y	P	T	D	A	V	S	T	E	H	K	G	M	C	F	I	R	T	T	R	-
sp|P51854|TKTL1_HUMAN	489-493	5	0	V	I	G	A	G	I	T	V	Y	E	D	E	L	S	K	Q	D	I	F	I	paralog
sp|P55089|UCN1_HUMAN	7-12	6	0	-	-	-	-	M	R	Q	A	G	R	L	L	L	L	V	Q	L	C	P	G	-
sp|P82912|RT11_HUMAN	131-139	9	0	K	K	G	T	G	I	A	A	Q	T	K	Q	K	G	V	I	H	I	R	V	-
sp|Q13516|OLIG2_HUMAN	203-212	10	0	A	H	S	A	P	L	P	A	A	T	H	H	P	A	V	H	H	P	I	L	-
sp|Q13516|OLIG2_HUMAN	225-237	13	0	P	A	V	H	H	P	I	L	P	P	V	S	S	A	S	L	P	G	S	G	-
sp|Q13516|OLIG2_HUMAN	266-270	5	0	P	P	H	G	L	L	K	S	P	S	P	L	G	G	G	G	G	G	S	G	-
sp|Q13939|CALI_HUMAN	317-322	6	0	W	M	K	L	S	D	M	P	Y	R	T	S	A	G	R	Y	I	Y	I	S	paralog
sp|Q5TGY3|AHDC1_HUMAN	218-222	5	0	P	Q	P	G	Q	G	H	S	P	G	T	G	L	P	P	E	P	E	P	D	-
sp|Q5TGY3|AHDC1_HUMAN	568-580	13	0	P	G	K	P	K	E	P	A	V	V	M	P	E	V	K	K	R	R	R	R	-
sp|Q5TGY3|AHDC1_HUMAN	706-710	5	0	E	G	I	G	K	K	K	K	V	V	G	V	G	G	P	G	L	T	E	L	-
sp|Q5TGY3|AHDC1_HUMAN	1081-1085	5	0	P	K	G	T	T	A	S	A	T	S	S	S	S	S	S	S	F	Q	P	S	-
sp|Q5TGY3|AHDC1_HUMAN	1253-1257	5	0	E	A	S	H	L	G	F	P	T	S	S	G	Y	P	S	K	R	S	T	G	-
sp|Q5TGY3|AHDC1_HUMAN	1289-1293	5	0	A	C	S	A	K	K	E	R	G	G	K	F	I	P	K	P	Q	P	V	N	-
sp|Q5TGY3|AHDC1_HUMAN	1437-1442	6	0	H	G	L	Q	G	A	S	L	G	H	H	L	S	C	R	D	L	P	L	G	-
sp|Q5TGY3|AHDC1_HUMAN	1532-1536	5	0	A	R	P	P	G	P	P	R	G	P	G	Y	G	C	P	L	L	S	D	L	-
sp|Q7RTR2|NLRC3_HUMAN	904-909	6	0	S	L	H	L	Q	W	N	F	I	Q	L	G	Q	A	L	Q	L	N	R	S	-
sp|Q86U86|PB1_HUMAN	359-364	6	0	L	Q	Y	G	S	E	S	E	E	D	R	Y	E	E	G	E	S	E	A	E	-
sp|Q86UP2|KTN1_HUMAN	662-665	4	0	Q	K	L	Q	A	L	A	N	E	Q	H	E	L	E	K	M	Q	Q	S	V	-
sp|Q8IUW5|RELL1_HUMAN	10-15	6	0	-	M	A	P	R	A	L	P	G	S	V	F	V	G	G	A	V	S	S	P	-
sp|Q8IZ83|A16A1_HUMAN	80-86	7	0	S	C	L	Q	A	Q	A	E	D	V	R	M	A	F	K	G	W	S	A	H	paralog
sp|Q8IZ83|A16A1_HUMAN	344-349	6	0	R	G	L	D	G	A	V	D	M	G	C	D	L	V	Q	R	F	V	R	E	-
sp|Q8IZ83|A16A1_HUMAN	594-598	5	0	S	P	G	A	R	A	A	L	L	W	L	E	R	R	K	S	T	L	A	S	-
sp|Q8N148|OR6V1_HUMAN	143-149	7	0	L	M	S	R	A	M	C	V	Q	L	P	F	L	A	M	V	P	T	V	L	-
sp|Q8N6U2|CL033_HUMAN	79-84	6	0	P	A	G	D	S	A	R	S	I	V	G	S	G	S	T	P	G	A	G	S	-
sp|Q8N6U2|CL033_HUMAN	106-109	4	0	D	C	S	P	P	P	H	S	H	S	G	E	S	G	D	I	G	P	G	S	-
sp|Q8N6U2|CL033_HUMAN	171-174	4	0	S	S	H	C	G	S	R	S	C	S	R	P	S	L	L	Q	L	A	-	-	-
sp|Q8WU58|F222B_HUMAN	332-340	9	0	C	V	V	N	P	M	E	H	T	H	G	P	V	N	L	P	T	G	I	S	-
sp|Q8WU58|F222B_HUMAN	488-493	6	0	G	Q	P	T	G	A	P	L	D	C	H	Y	R	A	G	T	G	G	G	P	-
sp|Q8WXD9|CSKI1_HUMAN	1345-1358	14	0	A	L	H	V	P	A	K	P	P	R	P	P	E	G	A	S	P	G	D	S	-
sp|Q8WXD9|CSKI1_HUMAN	1378-1386	9	0	S	A	R	Q	K	L	E	E	T	S	V	E	E	K	I	R	Q	E	D	A	-
sp|Q92876|KLK6_HUMAN	12-16	5	0	K	K	L	M	V	V	L	S	L	I	E	E	Q	N	K	L	V	H	G	G	-
sp|Q96JK4|HIPL1_HUMAN	69-74	6	0	R	F	W	A	L	A	S	R	V	D	C	A	G	Y	A	R	D	L	L	C	-
sp|Q96NL3|ZN599_HUMAN	2-7	6	0	-	-	-	-	-	-	-	-	-	M	L	V	S	F	E	D	V	V	V	T	-
sp|Q9NX62|IMPA3_HUMAN	49-56	8	0	F	G	L	G	G	E	P	G	G	G	D	G	G	T	V	D	L	R	E	M	-
sp|Q9P2W1|HOP2_HUMAN	6-13	8	0	-	-	-	-	-	M	S	K	G	R	G	I	L	L	R	Y	L	Q	E	Q	-
sp|O43670|ZN207_HUMAN	290-295	6	0	A	S	S	K	A	L	F	P	S	T	V	Q	G	P	V	G	T	D	F	K	-
sp|O43670|ZN207_HUMAN	340-345	6	0	A	S	T	T	S	T	T	N	S	T	S	I	T	S	K	P	A	T	L	T	-
sp|O60264|SMCA5_HUMAN	41-51	11	0	S	S	N	K	G	G	P	E	G	V	G	P	A	D	A	E	M	E	E	I	-
sp|P00326|ADH1G_HUMAN	214-218	5	1	V	G	L	S	V	V	M	G	C	K	R	I	I	A	V	D	I	N	K	D	int3d
sp|P05976|MYL1_HUMAN	12-21	10	0	A	P	K	K	D	V	K	K	P	V	P	A	P	A	P	A	P	A	P	A	-
sp|P08253|MMP2_HUMAN	27-30	4	1	L	C	L	L	G	C	L	L	S	H	P	S	P	I	I	K	F	P	G	D	int3d
sp|P21731|TA2R_HUMAN	158-162	5	1	R	A	W	A	T	V	G	L	V	W	L	G	L	L	P	L	L	G	V	G	int3d
sp|P23378|GCSP_HUMAN	45-49	5	1	R	D	S	S	S	G	G	G	D	S	S	R	L	L	E	R	L	L	P	R	int3d
sp|P23378|GCSP_HUMAN	202-206	5	1	A	N	A	S	L	L	D	E	G	T	L	Q	L	C	Y	R	H	N	K	R	int3d
sp|P43699|NKX21_HUMAN	294-303	10	0	G	H	A	Q	Q	Q	A	Q	H	Q	I	S	V	G	S	G	G	A	G	L	-
sp|P43699|NKX21_HUMAN	334-339	6	0	A	G	Q	S	P	D	L	A	H	H	L	Q	G	Q	V	S	S	L	S	H	-
sp|P47914|RL29_HUMAN	135-141	7	0	A	K	A	K	A	K	D	Q	T	K	S	V	P	A	Q	A	P	K	R	T	-
sp|P48637|GSHB_HUMAN	352-357	6	1	D	V	G	E	E	G	D	Q	A	I	P	S	R	F	V	L	K	P	Q	R	int3d
sp|P82673|RT35_HUMAN	2-8	7	0	-	-	-	-	-	-	-	-	-	M	W	L	S	L	Q	S	R	A	R	T	-
sp|P98088|MUC5A_HUMAN	591-595	5	0	D	F	R	T	L	S	G	V	V	E	F	F	N	T	F	K	T	Q	A	A	-
sp|P98088|MUC5A_HUMAN	1138-1145	8	0	S	G	G	D	C	E	C	F	C	T	C	H	E	V	G	L	C	V	S	W	-
sp|Q5TEU4|NDUF5_HUMAN	281-284	4	0	K	A	L	L	H	R	D	T	M	L	V	Y	R	E	M	Y	R	N	E	D	-
sp|Q6PHR2|ULK3_HUMAN	383-388	6	1	K	P	R	L	L	A	A	L	E	V	K	E	E	A	A	G	G	E	Q	D	int3d
sp|Q7Z3S7|CA2D4_HUMAN	847-852	6	0	A	V	A	V	T	V	D	K	R	T	G	V	Q	M	K	L	E	F	L	Q	-
sp|Q7Z6J8|UBE3D_HUMAN	2-6	5	0	-	-	-	-	-	-	-	-	-	M	E	T	R	V	F	L	E	V	R	G	-
sp|Q8IXF0|NPAS3_HUMAN	721-726	6	0	I	P	D	S	V	L	T	P	P	G	R	K	T	Q	F	G	A	S	A	T	-
sp|Q8IXF0|NPAS3_HUMAN	733-740	8	0	G	A	A	A	R	K	T	Q	F	G	P	V	A	S	D	P	L	S	P	P	-
sp|Q8IZY2|ABCA7_HUMAN	633-638	6	0	S	H	P	G	V	V	F	L	F	L	T	V	T	Q	S	F	L	L	S	A	-
sp|Q8IZY2|ABCA7_HUMAN	653-658	6	0	S	F	L	L	S	A	F	F	S	R	C	G	G	L	A	Y	F	S	L	Y	-
sp|Q8IZY2|ABCA7_HUMAN	2034-2040	7	0	L	R	V	P	A	A	R	S	Q	P	E	F	P	G	A	E	L	R	E	A	-
sp|Q8NFZ8|CADM4_HUMAN	16-19	4	0	R	F	Q	W	P	L	L	L	L	W	G	P	G	A	G	Q	E	V	Q	T	-
sp|Q8TAE6|PP14C_HUMAN	51-56	6	0	G	S	S	R	E	D	S	A	P	V	G	Q	V	Q	Q	Q	Q	Q	R	R	-
sp|Q8WUB2|F216A_HUMAN	185-189	5	0	E	R	E	D	S	G	S	S	D	I	P	E	M	L	I	Q	H	S	L	W	-
sp|Q96AX9|MIB2_HUMAN	882-887	6	0	K	K	L	R	P	D	G	S	E	V	P	G	P	P	R	Q	L	V	E	E	-
sp|Q96NL1|TMM74_HUMAN	34-39	6	0	R	G	L	P	G	D	Q	A	D	T	L	C	C	Q	K	Q	C	A	S	T	-
sp|Q9BRR6|ADPGK_HUMAN	58-63	6	0	P	G	P	V	S	P	E	G	R	L	L	I	V	R	P	V	R	R	W	R	-
sp|Q9BRR6|ADPGK_HUMAN	401-407	7	0	T	V	D	G	H	W	A	N	Q	L	R	V	A	G	T	Q	A	C	A	T	-
sp|Q9HCS4|TF7L1_HUMAN	490-494	5	0	A	T	P	S	A	A	L	A	S	P	T	H	S	E	Q	A	Q	P	L	S	-
sp|Q9HCS4|TF7L1_HUMAN	525-529	5	0	L	A	L	H	S	A	A	F	L	S	S	S	S	G	Q	M	G	S	Q	P	-
sp|Q9NZJ5|E2AK3_HUMAN	49-52	4	0	P	T	A	E	A	A	F	G	L	G	P	T	S	A	T	R	V	P	A	A	-
sp|Q9NZJ5|E2AK3_HUMAN	61-68	8	0	A	A	P	T	S	A	T	R	V	P	E	V	T	V	E	D	A	E	A	L	-
sp|Q9NZJ5|E2AK3_HUMAN	77-82	6	0	A	A	E	V	T	V	E	D	A	E	G	E	Q	E	P	R	G	P	E	P	-
sp|Q9UJ83|HACL1_HUMAN	62-67	6	1	I	K	Y	I	G	M	R	N	E	Q	S	A	I	G	Y	L	T	S	R	P	int3d
sp|Q9UJ83|HACL1_HUMAN	224-229	6	1	K	Q	P	L	L	I	I	G	K	G	E	E	S	I	K	K	L	V	E	Q	int3d
sp|Q9UJ83|HACL1_HUMAN	433-440	8	1	F	G	T	M	G	V	G	L	G	F	K	D	R	S	P	G	Q	W	I	I	int3d
sp|Q9UKI8|TLK1_HUMAN	28-31	4	0	Q	L	S	T	S	P	T	P	G	S	R	S	L	L	N	H	T	P	P	S	-
sp|O14519|CDKA1_HUMAN	13-19	7	0	Y	K	P	N	L	A	A	H	M	P	G	S	V	H	S	P	S	T	S	M	-
sp|O14558|HSPB6_HUMAN	146-151	6	1	L	S	P	E	G	V	L	S	I	Q	Q	A	P	P	P	A	A	A	K	-	int3d
sp|O43312|MTSS1_HUMAN	50-53	4	1	L	Q	S	Q	L	R	T	T	V	V	F	L	D	A	F	Q	K	V	A	D	int3d
sp|O43312|MTSS1_HUMAN	450-455	6	0	G	G	P	T	T	A	S	G	P	P	Q	R	P	R	S	M	T	V	S	A	-
sp|O60469|DSCAM_HUMAN	1197-1202	6	0	D	V	P	G	P	P	A	G	V	K	S	M	V	F	V	S	W	L	P	P	-
sp|O94868|FCSD2_HUMAN	216-220	5	0	H	A	R	N	D	Y	L	L	T	L	H	Q	D	R	Y	Y	Q	T	D	L	-
sp|O95831|AIFM1_HUMAN	142-147	6	1	V	P	F	L	L	I	G	G	G	T	R	S	I	R	A	R	D	P	G	A	int3d
sp|P15514|AREG_HUMAN	200-206	7	0	S	M	I	D	S	S	L	S	K	I	F	M	S	A	V	I	L	T	A	V	-
sp|P17693|HLAG_HUMAN	159-164	6	1	A	L	N	E	D	L	R	S	W	T	Q	I	S	K	R	K	C	E	A	A	int3d
sp|P17693|HLAG_HUMAN	325-329	5	0	L	V	V	L	A	A	V	V	T	G	V	L	W	R	K	K	S	S	D	-	-
sp|P19525|E2AK2_HUMAN	63-71	9	1	P	E	G	E	G	R	S	K	K	E	V	E	I	L	N	K	E	K	K	A	int3d
sp|P21912|SDHB_HUMAN	29-36	8	1	G	G	A	C	L	Q	A	S	R	G	P	R	I	K	K	F	A	I	Y	R	int3d
sp|P42830|CXCL5_HUMAN	37-42	6	0	L	L	T	Q	P	G	P	I	A	S	V	L	R	E	L	R	C	V	C	L	-
sp|Q00056|HXA4_HUMAN	83-88	6	0	Y	Y	A	P	R	T	A	R	E	P	L	Y	P	A	H	G	A	A	D	T	-
sp|Q03431|PTH1R_HUMAN	272-279	8	0	R	A	I	A	Q	A	P	P	P	P	G	C	R	V	A	V	T	F	F	L	-
sp|Q13608|PEX6_HUMAN	790-796	7	1	Q	S	E	E	N	V	R	E	V	F	P	C	I	I	F	F	D	E	L	D	int3d
sp|Q14232|EI2BA_HUMAN	21-26	6	1	K	S	Q	M	K	E	D	P	D	M	I	R	T	L	L	E	F	L	K	R	int3d
sp|Q14232|EI2BA_HUMAN	140-144	5	1	Y	S	R	V	V	L	R	V	L	E	K	K	R	F	S	V	Y	V	T	E	int3d
sp|Q2TBA0|KLH40_HUMAN	601-606	6	0	K	K	W	E	G	V	L	R	E	I	T	F	L	P	V	R	L	N	V	L	-
sp|Q5VXT5|SYPL2_HUMAN	167-170	4	0	T	V	S	F	T	F	F	W	L	V	W	G	K	G	L	T	D	V	K	G	-
sp|Q6ZWH5|NEK10_HUMAN	389-394	6	0	E	I	Q	E	N	T	F	S	L	Q	L	T	E	L	V	L	N	D	T	N	-
sp|Q7Z614|SNX20_HUMAN	224-229	6	0	L	Q	E	K	L	T	A	H	C	P	L	C	A	V	L	L	C	H	R	D	-
sp|Q7Z614|SNX20_HUMAN	244-249	6	0	L	L	C	H	R	D	L	D	R	P	G	E	R	A	L	Q	R	L	Q	A	-
sp|Q8IWP9|CC28A_HUMAN	52-56	5	0	S	R	D	V	T	G	A	L	L	V	S	E	A	V	G	S	L	R	V	A	-
sp|Q8IZD0|SAM14_HUMAN	344-349	6	0	W	L	Q	S	L	N	L	E	Q	Y	R	Q	V	D	G	P	Q	L	L	Q	-
sp|Q8IZD0|SAM14_HUMAN	387-390	4	0	A	L	V	K	R	K	L	K	E	M	E	K	E	R	K	A	Q	E	K	A	-
sp|Q8N5Y8|PAR16_HUMAN	7-13	7	1	-	-	-	-	M	Q	P	S	G	W	G	R	D	M	L	A	A	D	L	R	int3d
sp|Q8N8Z6|DCBD1_HUMAN	10-15	6	0	-	M	V	P	G	A	R	G	G	G	G	R	G	L	L	A	L	L	L	A	-
sp|Q9BQE5|APOL2_HUMAN	157-162	6	0	V	L	L	D	T	G	M	G	L	G	G	I	T	C	S	V	V	E	L	V	-
sp|Q9HCC8|GDPD2_HUMAN	164-169	6	0	Q	A	T	A	P	F	L	H	I	G	L	L	A	W	P	V	A	D	T	F	-
sp|Q9NYQ7|CELR3_HUMAN	477-485	9	0	N	L	R	Y	R	F	V	G	P	P	F	E	I	D	P	R	S	G	L	I	-
sp|Q9NYQ7|CELR3_HUMAN	1338-1343	6	0	V	S	F	S	A	L	A	P	R	G	G	P	W	F	S	S	E	E	L	Q	-
sp|Q9NYQ7|CELR3_HUMAN	1361-1365	5	0	E	L	Q	E	Q	L	Y	V	R	R	R	S	L	L	D	V	L	P	F	D	-
sp|Q9NYQ7|CELR3_HUMAN	2576-2581	6	0	S	L	K	S	N	V	R	G	I	H	L	G	V	A	E	L	L	F	L	L	-
sp|Q9NYQ7|CELR3_HUMAN	2776-2781	6	0	A	V	L	L	L	F	C	V	L	N	W	M	P	A	C	L	G	R	K	A	-
sp|Q9Y2Z0|SGT1_HUMAN	2-9	8	0	-	-	-	-	-	-	-	-	-	M	T	S	Q	R	F	F	Q	S	F	S	-
sp|Q9Y4E1|WAC2C_HUMAN	1095-1101	7	0	A	A	S	G	E	D	S	T	E	E	P	W	E	G	G	P	V	P	G	V	-
sp|A0A1B0GVG4|CC194_HUMAN	25-32	8	0	L	A	L	C	G	V	A	V	F	L	L	V	A	W	N	L	A	A	S	A	-
sp|A0A1B0GVG4|CC194_HUMAN	39-43	5	0	A	G	G	A	L	V	A	W	N	L	R	G	P	R	C	P	E	P	G	A	-
sp|A0A1B0GVG4|CC194_HUMAN	175-180	6	0	G	V	A	E	A	E	G	E	A	C	L	R	E	R	L	N	V	L	E	A	-
sp|A6NNM3|RIM3B_HUMAN	827-831	5	0	V	S	L	A	L	E	M	G	G	S	P	K	L	K	I	F	M	A	Q	Y	-
sp|P05787|K2C8_HUMAN	333-338	6	1	G	L	K	G	Q	R	A	S	L	E	E	Q	R	G	E	L	A	I	K	D	int3d
sp|P07237|PDIA1_HUMAN	35-40	6	1	H	V	L	V	L	R	K	S	N	F	H	K	Y	L	L	V	E	F	Y	A	int3d
sp|P0DMV9|HS71B_HUMAN	2-6	5	1	-	-	-	-	-	-	-	-	-	M	I	G	I	D	L	G	T	T	Y	S	int3d
sp|P0DMV9|HS71B_HUMAN	178-182	5	1	N	V	L	R	I	I	N	E	P	T	Y	G	L	D	R	T	G	K	G	E	int3d
sp|P0DMV9|HS71B_HUMAN	373-378	6	1	I	N	P	D	E	A	V	A	Y	G	I	L	M	G	D	K	S	E	N	V	int3d
sp|P46092|CCR10_HUMAN	68-73	6	0	G	N	G	L	V	L	A	T	H	L	R	S	P	T	S	A	H	L	L	Q	-
sp|P46092|CCR10_HUMAN	98-102	5	0	D	L	L	L	A	L	T	L	P	F	L	Q	G	W	S	L	G	S	A	T	paralog
sp|Q07021|C1QBP_HUMAN	21-25	5	0	V	L	G	S	S	V	A	G	L	R	S	P	F	R	Q	L	L	Q	P	A	-
sp|Q0VD83|APOBR_HUMAN	954-959	6	0	R	G	Q	E	E	Q	P	T	H	Q	P	E	S	V	G	E	A	E	T	A	-
sp|Q10587|TEF_HUMAN	66-69	4	0	K	G	K	E	K	L	E	E	D	E	S	T	M	A	V	S	A	S	L	M	-
sp|Q13434|MKRN4_HUMAN	2-6	5	0	-	-	-	-	-	-	-	-	-	M	P	G	T	T	V	T	T	S	G	A	-
sp|Q13434|MKRN4_HUMAN	16-24	9	0	A	P	G	T	T	V	T	T	S	G	E	T	A	E	A	V	S	P	T	P	-
sp|Q13461|FOXE3_HUMAN	174-179	6	0	R	K	R	F	K	R	A	E	L	P	P	G	P	P	L	P	F	P	Y	A	-
sp|Q13461|FOXE3_HUMAN	241-249	9	0	G	L	G	A	P	E	P	P	C	C	F	P	P	C	A	A	A	A	S	P	-
sp|Q13461|FOXE3_HUMAN	254-257	4	0	D	A	A	A	A	A	F	P	P	C	S	P	P	L	Y	S	Q	V	P	D	-
sp|Q13461|FOXE3_HUMAN	290-295	6	0	P	L	P	A	E	P	L	L	A	L	L	G	P	L	S	P	G	E	A	Y	-
sp|Q5VVH5|IKBP1_HUMAN	80-84	5	0	V	V	V	R	V	S	S	T	K	E	K	K	S	V	C	R	R	L	D	Y	-
sp|Q86UU5|GGN_HUMAN	90-95	6	0	P	S	P	V	M	P	P	P	E	E	P	P	P	A	P	A	G	T	L	L	-
sp|Q86UU5|GGN_HUMAN	513-519	7	0	T	V	A	E	P	S	P	P	V	S	P	I	K	T	R	T	R	R	N	K	-
sp|Q8IXQ6|PARP9_HUMAN	7-11	5	0	-	-	-	-	M	D	F	S	M	V	Y	N	E	K	S	G	R	I	T	S	-
sp|Q8IXQ6|PARP9_HUMAN	286-291	6	0	H	L	V	S	N	E	D	P	T	V	S	E	F	I	L	G	K	S	E	L	-
sp|Q8N3X1|FNBP4_HUMAN	60-66	7	0	A	P	S	A	A	T	T	T	T	T	S	D	D	S	P	S	E	D	E	Q	-
sp|Q8N3X1|FNBP4_HUMAN	866-870	5	0	M	S	L	Q	S	N	Y	L	G	L	I	M	S	Y	A	E	C	S	V	P	-
sp|Q8NBM8|PCYXL_HUMAN	13-20	8	0	R	A	A	P	L	L	A	A	L	T	G	G	D	A	P	P	G	K	I	A	-
sp|Q96EN8|MOCOS_HUMAN	2-6	5	0	-	-	-	-	-	-	-	-	-	M	E	S	G	R	E	L	W	T	F	A	-
sp|Q96S55|WRIP1_HUMAN	144-152	9	0	P	G	R	K	G	S	G	K	R	P	S	P	R	S	W	D	E	A	E	A	-
sp|Q96S55|WRIP1_HUMAN	191-199	9	0	D	G	E	D	D	P	G	H	W	D	F	G	A	S	G	G	G	R	P	H	-
sp|Q9H488|OFUT1_HUMAN	3-7	5	0	-	-	-	-	-	-	-	-	M	G	R	P	L	S	V	S	F	L	L	L	-
sp|Q9HCF6|TRPM3_HUMAN	1404-1409	6	0	S	S	H	S	V	A	K	E	P	K	N	T	L	A	I	V	P	D	S	R	-
sp|Q9NYX4|CALY_HUMAN	182-188	7	0	A	K	E	E	R	K	G	P	T	Q	T	E	P	P	G	K	P	S	A	K	-
sp|Q9NYX4|CALY_HUMAN	203-212	10	0	G	K	P	S	A	K	A	E	K	E	P	P	P	A	Q	-	-	-	-	-	-
sp|Q9UGM6|SYWM_HUMAN	24-28	5	0	S	F	I	R	A	L	H	K	G	S	L	Q	K	D	S	K	K	R	V	F	-
sp|O14497|ARI1A_HUMAN	6-10	5	0	-	-	-	-	-	M	A	A	Q	V	S	S	L	G	N	P	P	P	P	P	-
sp|O14497|ARI1A_HUMAN	39-45	7	0	Q	Q	Q	R	E	E	A	G	G	E	E	R	G	E	M	K	A	A	A	G	-
sp|O14497|ARI1A_HUMAN	139-142	4	0	S	D	G	V	G	A	P	P	H	S	L	P	P	P	A	Y	G	F	G	Q	-
sp|O14497|ARI1A_HUMAN	160-167	8	0	F	G	Q	P	Y	G	R	S	P	S	V	F	H	Q	Q	H	G	G	Q	Q	-
sp|O14497|ARI1A_HUMAN	243-247	5	0	S	P	R	G	G	T	P	G	S	G	G	S	K	P	P	P	S	S	S	A	-
sp|O14497|ARI1A_HUMAN	339-349	11	0	P	A	D	M	A	S	Q	C	W	G	S	G	G	A	Q	Q	R	S	H	H	-
sp|O14497|ARI1A_HUMAN	1437-1442	6	0	V	Y	N	Q	Y	G	N	A	Y	P	T	E	R	R	P	A	G	G	P	Q	-
sp|O14497|ARI1A_HUMAN	2181-2186	6	1	L	A	N	L	A	Q	G	D	S	L	V	Q	K	G	S	I	G	N	L	L	int3d
sp|O14556|G3PT_HUMAN	333-338	6	1	Q	P	A	P	Y	S	A	I	K	E	K	G	P	M	A	G	I	L	A	Y	int3d
sp|O14732|IMPA2_HUMAN	9-13	5	0	-	-	M	K	P	S	G	E	D	Q	G	P	W	E	E	C	F	Q	A	A	-
sp|O14732|IMPA2_HUMAN	80-88	9	1	R	E	R	F	P	S	H	R	F	I	K	C	V	L	T	H	S	P	T	W	int3d
sp|O15126|SCAM1_HUMAN	316-329	14	0	G	V	M	S	N	K	T	V	Q	T	Q	N	A	F	K	G	N	Q	I	-	-
sp|O15234|CASC3_HUMAN	385-391	7	0	E	K	E	E	A	A	S	E	P	P	P	P	P	P	D	R	P	I	E	K	-
sp|P08729|K2C7_HUMAN	334-339	6	0	N	I	K	N	Q	R	A	K	L	E	E	E	R	G	E	L	A	L	K	D	paralog
sp|P31270|HXA11_HUMAN	174-186	13	0	S	A	E	K	G	P	P	A	A	T	P	A	T	S	S	S	D	S	G	G	-
sp|P31270|HXA11_HUMAN	204-207	4	0	S	G	G	G	G	G	C	R	E	T	E	E	K	E	R	R	R	R	P	E	-
sp|P51798|CLCN7_HUMAN	291-295	5	1	R	D	T	E	K	R	D	F	V	S	G	V	S	A	A	F	G	A	P	V	int3d
sp|P53597|SUCA_HUMAN	3-12	10	0	-	-	-	-	-	-	-	-	M	T	T	M	V	S	G	S	S	G	L	A	-
sp|P53597|SUCA_HUMAN	125-128	4	1	A	S	V	I	Y	V	P	P	P	F	I	N	E	A	I	E	A	E	I	P	int3d
sp|Q12837|PO4F2_HUMAN	111-116	6	0	G	G	L	D	E	S	L	L	A	R	V	D	I	V	S	Q	S	K	S	H	-
sp|Q3C1V8|BSH_HUMAN	194-200	7	0	S	P	E	G	S	P	R	G	S	E	R	L	S	L	P	A	G	P	F	V	-
sp|Q69YG0|TMM42_HUMAN	51-57	7	0	F	N	C	L	C	A	G	A	F	G	K	L	A	F	G	S	E	V	S	M	-
sp|Q6QNY1|BL1S2_HUMAN	2-5	4	0	-	-	-	-	-	-	-	-	-	M	E	G	V	L	A	T	R	S	D	E	-
sp|Q6ZN55|ZN574_HUMAN	657-663	7	0	S	S	L	R	L	R	E	H	R	C	P	R	R	F	E	C	G	T	C	G	-
sp|Q6ZN55|ZN574_HUMAN	687-692	6	0	G	S	A	A	R	L	Q	A	H	E	G	P	G	E	V	L	A	K	E	P	-
sp|Q6ZN55|ZN574_HUMAN	857-862	6	0	Q	H	Q	A	A	V	R	Q	Q	L	V	G	L	A	V	M	E	T	A	V	-
sp|Q6ZSJ9|SHSA6_HUMAN	78-88	11	0	P	E	A	G	S	R	R	G	Q	P	V	T	Y	E	T	C	W	G	Y	Y	-
sp|Q86UK7|ZN598_HUMAN	2-7	6	0	-	-	-	-	-	-	-	-	-	M	E	G	R	R	A	A	L	E	A	A	-
sp|Q86UK7|ZN598_HUMAN	12-21	10	0	A	A	A	G	G	A	E	G	R	R	P	E	R	G	G	G	S	C	V	L	-
sp|Q86UK7|ZN598_HUMAN	346-351	6	0	Y	K	R	E	E	E	D	R	E	V	S	V	A	A	Q	Q	Q	E	E	A	-
sp|Q8IVD9|NUDC3_HUMAN	101-104	4	0	K	E	E	E	E	A	K	T	V	S	E	K	E	P	V	P	V	P	V	Q	-
sp|Q8IVD9|NUDC3_HUMAN	154-159	6	0	H	G	S	Q	E	A	E	A	P	G	E	V	P	R	E	P	P	I	L	P	-
sp|Q92900|RENT1_HUMAN	65-71	7	0	G	G	G	G	A	G	G	P	G	G	G	Q	L	D	A	Q	V	G	P	E	-
sp|Q96G74|OTUD5_HUMAN	116-122	7	0	P	G	G	P	G	G	G	P	G	D	G	V	G	A	A	G	V	V	V	G	-
sp|Q96G74|OTUD5_HUMAN	183-186	4	1	A	G	Y	N	S	E	D	E	Y	E	R	I	E	A	M	D	P	A	T	V	int3d
sp|Q96G74|OTUD5_HUMAN	437-441	5	0	P	R	K	A	S	A	T	C	S	S	S	S	G	L	E	E	W	T	S	R	-
sp|Q9H2Z4|NKX24_HUMAN	44-50	7	0	A	P	P	G	L	G	A	P	L	G	P	P	P	G	P	S	S	Q	A	A	-
sp|Q9H2Z4|NKX24_HUMAN	76-91	16	0	Q	P	S	H	A	M	A	G	H	N	T	Y	H	M	P	P	G	V	S	Q	-
sp|Q9H2Z4|NKX24_HUMAN	181-187	7	1	D	A	A	K	S	L	G	P	L	H	P	R	R	K	R	R	V	L	F	S	int3d
sp|Q9H2Z4|NKX24_HUMAN	330-336	7	0	P	A	L	H	G	P	G	G	G	L	G	E	Y	S	G	G	V	L	G	A	-
sp|Q9HCU0|CD248_HUMAN	8-12	5	0	-	-	-	M	L	L	R	L	L	L	G	P	T	L	G	Q	D	P	W	A	-
sp|Q9HD45|TM9S3_HUMAN	11-15	5	0	M	R	P	L	P	G	A	L	G	V	L	W	L	L	L	L	L	L	P	R	-
sp|Q9ULX6|AKP8L_HUMAN	481-486	6	0	A	M	E	H	F	V	K	K	V	E	C	D	L	F	I	P	M	Q	F	G	-
sp|Q9UPU9|SMAG1_HUMAN	454-459	6	0	E	S	Q	S	P	D	C	K	D	G	T	A	T	P	S	A	G	A	S	G	-
sp|A2VEC9|SSPO_HUMAN	754-761	8	0	S	P	C	T	T	H	S	Q	R	H	I	L	H	S	S	V	F	Q	E	C	-
sp|A2VEC9|SSPO_HUMAN	2038-2045	8	0	P	G	E	N	Q	T	V	Q	P	M	P	S	P	Q	I	R	F	P	L	A	-
sp|A2VEC9|SSPO_HUMAN	4281-4286	6	0	C	G	G	G	N	Q	V	R	T	R	P	H	H	R	S	P	P	C	L	G	-
sp|O43525|KCNQ3_HUMAN	8-12	5	0	-	-	-	M	G	L	K	A	R	R	G	G	G	G	D	G	G	G	G	G	paralog
sp|O43525|KCNQ3_HUMAN	33-36	4	0	G	G	A	A	N	P	A	G	G	D	G	D	E	E	R	K	V	G	L	A	paralog
sp|O43615|TIM44_HUMAN	2-5	4	0	-	-	-	-	-	-	-	-	-	M	L	R	S	G	W	C	R	C	P	R	-
sp|O60941|DTNB_HUMAN	409-414	6	0	D	E	E	H	R	L	I	A	R	Y	E	A	G	N	V	T	R	P	P	T	paralog
sp|O95470|SGPL1_HUMAN	402-407	6	1	I	A	G	S	R	P	G	G	I	S	L	M	H	F	G	E	N	G	Y	V	int3d
sp|P11047|LAMC1_HUMAN	22-33	12	0	R	P	R	G	R	L	W	P	V	L	Q	A	A	M	D	E	C	T	D	E	-
sp|P11047|LAMC1_HUMAN	1155-1160	6	0	I	E	I	A	S	R	E	L	E	K	N	V	S	V	T	Q	P	E	S	T	-
sp|P11047|LAMC1_HUMAN	1340-1349	10	0	T	E	Q	Q	T	A	D	Q	L	L	E	E	A	A	K	K	G	R	D	T	-
sp|P11047|LAMC1_HUMAN	1415-1419	5	0	T	R	E	A	Q	Q	A	L	G	S	T	E	A	K	N	K	A	H	E	A	-
sp|P29474|NOS3_HUMAN	701-706	6	0	Q	E	E	A	F	R	G	W	A	Q	C	E	T	F	C	V	G	E	D	A	-
sp|P29474|NOS3_HUMAN	716-720	5	0	A	C	E	T	F	C	V	G	E	D	R	D	I	F	S	P	K	R	S	W	-
sp|P55884|EIF3B_HUMAN	71-77	7	0	G	P	E	S	E	V	R	T	E	P	S	G	P	S	E	S	P	S	P	P	-
sp|Q15772|SPEG_HUMAN	784-789	6	0	G	E	R	H	T	L	L	L	R	E	G	S	Y	M	A	T	A	T	N	E	-
sp|Q15772|SPEG_HUMAN	2512-2517	6	0	R	R	L	G	L	P	H	N	Q	L	T	T	P	S	A	E	S	L	G	S	-
sp|Q49A26|GLYR1_HUMAN	524-527	4	1	G	D	A	V	N	H	P	T	P	M	N	E	V	Y	K	R	A	K	A	L	int3d
sp|Q5T036|F120S_HUMAN	182-187	6	0	T	K	S	S	M	L	P	P	K	Q	R	N	L	C	R	G	A	G	C	N	-
sp|Q7L2E3|DHX30_HUMAN	113-117	5	0	G	S	K	K	I	D	A	E	R	Q	C	Q	L	F	K	G	W	G	L	L	-
sp|Q7L2E3|DHX30_HUMAN	304-308	5	0	G	R	R	K	A	E	A	E	N	K	C	K	K	L	K	S	L	G	L	V	-
sp|Q7L4I2|RSRC2_HUMAN	267-271	5	0	M	V	E	K	Q	K	Q	Q	E	I	T	G	G	S	V	L	N	V	A	A	-
sp|Q7L4I2|RSRC2_HUMAN	296-301	6	0	G	T	Q	V	T	P	Q	I	A	M	L	Q	A	K	A	L	A	E	T	G	-
sp|Q86TC9|MYPN_HUMAN	241-246	6	0	Q	E	A	K	R	R	E	A	E	Q	G	G	D	T	T	P	G	S	S	P	-
sp|Q86YC3|LRC33_HUMAN	125-130	6	0	N	C	L	S	E	N	Y	E	E	T	L	P	G	L	R	R	L	D	L	S	-
sp|Q8N6S4|AN13C_HUMAN	30-33	4	0	G	D	L	L	E	P	G	D	E	E	L	G	G	T	F	T	R	S	R	I	-
sp|Q8N7R0|NANG2_HUMAN	192-197	6	0	Q	P	N	S	P	A	S	D	L	Q	G	E	G	L	N	V	I	Q	Q	T	-
sp|Q8NI27|THOC2_HUMAN	2-5	4	0	-	-	-	-	-	-	-	-	-	M	V	V	V	P	A	E	W	I	K	N	-
sp|Q9BPX5|ARP5L_HUMAN	30-35	6	0	E	N	K	F	V	D	E	Q	E	E	E	P	G	P	D	P	S	E	V	D	-
sp|Q9BXJ7|AMNLS_HUMAN	396-402	7	0	A	G	R	L	R	W	R	R	H	E	P	L	G	F	R	N	P	V	F	D	-
sp|Q9H3U1|UN45A_HUMAN	568-573	6	0	A	D	V	K	E	E	F	V	E	D	L	F	Q	L	S	R	L	E	E	R	-
sp|Q9H3U1|UN45A_HUMAN	708-713	6	0	L	E	G	T	D	V	G	Q	T	K	K	L	T	I	T	S	N	P	E	M	paralog
sp|Q9H3U1|UN45A_HUMAN	923-926	4	0	A	K	G	D	H	S	P	V	T	R	C	L	D	K	A	V	E	Y	G	L	-
sp|Q9HC44|GPBL1_HUMAN	207-213	7	0	V	I	K	K	V	S	K	E	D	P	F	T	S	P	G	S	H	H	A	N	-
sp|Q9NQT4|EXOS5_HUMAN	211-216	6	1	Y	S	D	T	E	L	Q	Q	C	L	S	Q	H	V	F	R	F	Y	R	E	int3d
sp|Q9ULC8|ZDHC8_HUMAN	18-22	5	0	R	L	K	P	A	K	Y	I	P	V	L	L	V	G	S	S	T	L	F	F	-
sp|Q9ULL4|PLXB3_HUMAN	626-631	6	0	F	S	F	Y	D	C	S	A	V	Q	P	C	R	A	C	V	G	S	I	W	-
sp|Q9Y2G0|EFR3B_HUMAN	319-324	6	0	R	A	G	I	V	E	V	L	S	E	T	G	S	V	G	P	T	V	L	E	-
sp|Q9Y5E6|PCDB3_HUMAN	676-681	6	0	F	S	Q	P	Y	L	P	L	P	E	Q	A	D	L	L	T	V	Y	L	V	-
sp|O95544|NADK_HUMAN	326-333	8	1	V	I	V	S	T	P	T	G	S	T	S	M	I	H	P	N	V	P	A	I	int3d
sp|P22681|CBL_HUMAN	756-760	5	0	E	S	S	T	F	G	E	G	N	L	N	T	G	P	E	E	S	E	N	E	-
sp|P22681|CBL_HUMAN	847-853	7	0	A	G	S	C	Q	Q	G	S	G	P	S	P	Q	L	S	S	E	I	E	N	-
sp|P39656|OST48_HUMAN	23-28	6	0	G	R	R	R	K	M	E	P	S	T	L	F	W	L	L	L	P	L	L	G	-
sp|P51787|KCNQ1_HUMAN	68-72	5	0	A	P	G	P	A	P	P	A	S	P	P	P	V	A	S	D	L	G	P	R	-
sp|P53675|CLH2_HUMAN	198-202	5	0	R	K	V	S	Q	P	I	E	G	H	E	F	K	M	E	G	N	A	K	P	-
sp|P53675|CLH2_HUMAN	380-385	6	0	T	L	F	A	Q	G	S	Y	A	E	S	A	P	K	G	I	L	R	T	R	-
sp|P78549|NTH_HUMAN	44-48	5	0	E	E	P	G	P	L	R	R	R	E	R	K	S	H	S	P	V	K	R	P	-
sp|Q13367|AP3B2_HUMAN	286-290	5	0	E	A	K	G	A	G	S	E	E	T	P	S	R	K	P	Y	V	M	D	P	-
sp|Q14451|GRB7_HUMAN	119-124	6	0	E	D	G	A	C	R	S	V	E	V	R	H	V	C	E	M	L	V	Q	R	-
sp|Q15768|EFNB3_HUMAN	227-232	6	0	E	G	P	L	P	P	P	S	M	P	G	G	L	A	L	L	L	L	G	V	-
sp|Q6WKZ4|RFIP1_HUMAN	83-86	4	0	E	L	P	S	L	L	S	S	G	P	T	L	Q	L	T	V	L	H	R	A	-
sp|Q6WKZ4|RFIP1_HUMAN	820-825	6	0	S	F	S	E	Q	L	F	T	E	E	L	L	V	E	G	H	S	S	C	P	-
sp|Q7L0X0|TRIL_HUMAN	499-505	7	0	P	G	L	Q	Q	P	S	P	S	V	P	Q	S	L	D	L	H	K	K	P	-
sp|Q7L0X0|TRIL_HUMAN	713-718	6	0	L	T	V	N	A	L	L	V	L	L	S	R	W	L	R	R	K	L	R	A	-
sp|Q7Z6I6|RHG30_HUMAN	333-337	5	0	R	P	A	K	S	M	D	S	L	S	S	D	E	P	E	G	L	V	G	P	-
sp|Q7Z6I6|RHG30_HUMAN	532-540	9	0	E	W	V	G	A	E	D	G	E	V	F	S	P	G	E	D	D	P	G	M	-
sp|Q7Z6I6|RHG30_HUMAN	999-1004	6	0	W	R	N	G	G	S	L	S	F	D	R	D	R	Q	R	T	E	A	Q	G	-
sp|Q8N137|CNTRB_HUMAN	219-224	6	0	T	R	V	L	E	L	Q	Q	Q	L	D	R	K	K	D	T	M	I	E	Q	-
sp|Q8NAT2|TDRD5_HUMAN	955-964	10	0	K	L	Y	I	P	R	S	T	A	T	T	S	R	S	L	L	H	W	Y	P	-
sp|Q8WVT3|TPC12_HUMAN	270-275	6	0	P	E	P	V	A	M	R	G	P	Q	S	P	E	P	F	A	H	I	Q	A	-
sp|Q8WXF3|REL3_HUMAN	23-28	6	1	W	V	L	T	G	E	L	W	P	G	P	Y	G	V	R	L	C	G	R	E	int3d
sp|Q92874|DNSL2_HUMAN	16-21	6	0	A	L	L	A	A	L	W	A	L	E	L	R	I	G	A	F	N	I	Q	S	-
sp|Q9HBB8|CDHR5_HUMAN	344-348	5	0	R	Y	S	V	T	Q	V	T	V	E	G	S	P	P	R	F	P	Q	R	L	-
sp|Q9HBB8|CDHR5_HUMAN	763-767	5	0	A	S	P	G	G	A	P	E	P	P	G	G	S	P	T	A	V	R	S	I	-
sp|Q9P2E5|CHPF2_HUMAN	498-505	8	0	R	V	Q	L	V	L	P	L	L	V	F	L	E	A	F	A	A	N	V	L	-
sp|Q9P2E5|CHPF2_HUMAN	547-550	4	0	G	A	P	D	P	F	L	G	V	K	E	L	E	R	R	Y	P	G	T	R	-
sp|Q9Y2I1|NISCH_HUMAN	1060-1068	9	0	A	L	A	P	A	P	A	E	V	P	S	G	P	A	K	T	P	A	P	A	-
sp|Q9Y664|KPTN_HUMAN	5-9	5	0	-	-	-	-	-	-	M	M	G	E	G	P	C	P	L	R	E	D	S	F	-
sp|U3KPV4|A3LT2_HUMAN	238-245	8	0	P	S	W	L	L	P	F	E	R	D	W	G	Q	G	D	F	Y	N	H	A	-
sp|O00217|NDUS8_HUMAN	12-19	8	0	R	C	L	T	T	P	M	L	L	R	G	P	P	G	G	R	S	L	H	S	-
sp|O15294|OGT1_HUMAN	130-136	7	1	P	D	F	I	D	G	Y	I	N	L	G	D	M	E	G	A	V	Q	A	Y	int3d
sp|P13501|CCL5_HUMAN	5-9	5	0	-	-	-	-	-	-	M	K	V	S	V	I	L	I	A	T	A	L	C	A	-
sp|P14902|I23O1_HUMAN	173-177	5	1	F	F	L	V	S	L	L	V	E	I	I	K	V	I	P	T	V	F	K	A	int3d
sp|P16389|KCNA2_HUMAN	9-14	6	0	-	-	M	T	V	A	T	G	D	P	L	P	G	H	P	Q	D	T	Y	D	paralog
sp|P22736|NR4A1_HUMAN	42-46	5	0	K	P	T	M	D	L	A	S	P	E	P	T	A	L	P	S	F	S	T	F	-
sp|P25391|LAMA1_HUMAN	1819-1822	4	0	L	I	V	Q	G	R	G	L	I	D	Q	T	D	A	V	Q	D	A	L	E	-
sp|P35716|SOX11_HUMAN	172-180	9	0	G	S	S	K	K	C	G	K	L	K	G	A	G	K	A	A	Q	S	G	D	-
sp|P38935|SMBP2_HUMAN	686-690	5	0	G	S	Q	R	Q	E	G	G	Q	E	R	Q	G	R	K	K	P	A	G	K	-
sp|Q5JTZ9|SYAM_HUMAN	2-9	8	0	-	-	-	-	-	-	-	-	-	M	R	R	L	R	R	A	I	R	R	S	-
sp|Q5JTZ9|SYAM_HUMAN	36-41	6	0	S	H	R	P	L	S	S	E	P	P	V	R	A	A	F	L	N	F	F	R	-
sp|Q6AI14|SL9A4_HUMAN	44-49	6	0	A	N	S	T	A	Q	Y	A	S	N	S	S	E	P	E	E	G	I	S	V	-
sp|Q8WZA2|RPGF4_HUMAN	3-7	5	0	-	-	-	-	-	-	-	-	M	V	H	S	S	S	S	A	E	W	I	A	-
sp|Q96RN5|MED15_HUMAN	93-97	5	0	N	A	L	Q	S	L	T	G	G	P	G	I	G	M	P	P	R	G	P	G	-
sp|Q99829|CPNE1_HUMAN	402-406	5	0	A	P	I	I	N	H	V	A	R	F	H	Q	G	T	A	S	Q	Y	F	M	-
sp|Q9H8N7|ZN395_HUMAN	333-341	9	0	Y	T	E	V	Q	L	K	E	E	S	G	T	P	V	P	G	T	P	T	S	-
sp|Q9H8N7|ZN395_HUMAN	431-437	7	0	S	P	H	I	Y	T	S	V	S	W	C	S	L	S	P	V	R	S	R	S	-
sp|Q9NRJ2|GSAS1_HUMAN	130-134	5	0	T	S	G	T	P	T	E	S	T	V	S	T	T	E	V	P	S	R	L	P	-
sp|Q9UFD9|RIM3A_HUMAN	589-594	6	0	Q	R	R	R	E	C	Q	E	L	G	R	R	R	G	E	E	A	E	T	Q	-
sp|Q9UFD9|RIM3A_HUMAN	827-831	5	0	V	S	L	A	L	E	M	G	G	S	P	K	L	K	I	F	M	A	Q	Y	-
sp|Q9UFG5|CS025_HUMAN	107-115	9	0	L	E	R	E	V	A	Q	M	K	Q	S	S	G	-	-	-	-	-	-	-	-
sp|Q9Y2Y9|KLF13_HUMAN	2-5	4	0	-	-	-	-	-	-	-	-	-	M	Y	V	D	H	F	A	A	E	C	L	-
sp|Q9Y2Y9|KLF13_HUMAN	38-42	5	0	R	E	G	P	E	S	R	P	E	G	T	P	T	L	P	R	V	E	E	R	-
sp|Q9Y2Y9|KLF13_HUMAN	87-92	6	0	A	P	A	P	A	E	R	R	E	G	R	T	P	C	R	L	P	P	P	A	-
sp|Q9Y2Y9|KLF13_HUMAN	110-116	7	0	P	P	A	P	E	P	T	S	P	G	P	P	S	P	A	W	S	E	P	E	-
sp|Q9Y3R5|DOP2_HUMAN	749-753	5	0	L	G	G	S	R	E	E	R	R	E	C	H	L	L	L	D	C	A	T	F	-
sp|Q9Y3R5|DOP2_HUMAN	974-979	6	0	V	L	D	S	L	A	C	T	D	G	Q	G	W	L	V	R	A	L	S	L	-
sp|Q9Y3R5|DOP2_HUMAN	1689-1693	5	0	L	T	A	H	L	G	V	Q	L	T	V	W	S	R	K	K	A	Q	R	H	-
sp|Q9Y3R5|DOP2_HUMAN	1879-1884	6	0	E	S	D	A	E	E	D	L	Y	D	M	V	S	S	S	A	P	S	V	Y	-
sp|A8MPP1|D11L8_HUMAN	546-551	6	0	L	Q	S	L	Q	P	R	T	T	E	D	E	S	Q	A	S	V	P	Q	P	-
sp|O60292|SI1L3_HUMAN	372-382	11	0	V	S	Q	R	R	N	T	T	T	G	S	L	T	A	S	R	A	H	S	L	-
sp|P06865|HEXA_HUMAN	13-17	5	0	S	S	R	L	W	F	S	L	L	L	G	R	A	T	A	L	W	P	W	P	-
sp|P0C1S8|WEE2_HUMAN	425-430	6	0	A	D	I	F	A	L	G	L	T	I	E	S	L	P	T	N	G	A	A	W	-
sp|P0C1S8|WEE2_HUMAN	477-481	5	0	I	Q	P	D	A	E	Q	R	P	S	R	N	T	V	L	R	P	S	L	G	-
sp|P17661|DESM_HUMAN	134-138	5	0	E	K	V	R	F	L	E	Q	Q	N	E	V	N	R	L	K	G	R	E	P	-
sp|P29353|SHC1_HUMAN	372-377	6	0	G	V	V	D	M	R	L	R	E	G	R	P	T	A	P	N	A	Q	T	P	-
sp|Q13324|CRFR2_HUMAN	129-134	6	1	V	N	Y	L	G	H	C	V	S	V	F	L	L	F	L	A	L	R	S	I	int3d
sp|Q13621|S12A1_HUMAN	749-753	5	0	L	I	K	N	K	I	K	A	F	Y	D	C	F	R	D	G	V	R	S	L	-
sp|Q15759|MK11_HUMAN	299-304	6	1	L	V	L	D	S	D	Q	R	V	S	H	A	Y	F	S	Q	Y	H	D	P	int3d
sp|Q5SW24|DACT2_HUMAN	73-77	5	0	G	L	H	G	P	E	Q	Q	L	E	L	Q	E	Q	L	S	R	L	R	Q	-
sp|Q5U651|RAIN_HUMAN	562-565	4	0	E	E	A	L	L	G	E	I	V	R	G	S	G	D	L	P	P	L	G	P	-
sp|Q5VYV0|FOXB2_HUMAN	220-234	15	0	Q	P	S	H	P	G	K	M	Q	E	V	G	S	V	G	R	L	S	Q	F	-
sp|Q5VYV0|FOXB2_HUMAN	252-261	10	0	S	Q	F	P	P	Y	G	L	G	S	S	T	S	G	F	K	H	P	F	A	-
sp|Q5VYV0|FOXB2_HUMAN	324-333	10	0	W	P	H	V	G	V	M	D	S	V	G	V	P	V	G	P	E	Y	G	A	-
sp|Q5VYV0|FOXB2_HUMAN	400-403	4	0	Q	P	P	A	P	S	T	V	C	S	S	P	V	A	S	L	L	E	P	T	-
sp|Q6ZVZ8|ASB18_HUMAN	258-263	6	0	R	N	G	R	G	E	T	A	L	S	R	R	P	D	E	H	G	R	C	L	-
sp|Q7RTT9|S29A4_HUMAN	36-40	5	0	F	T	F	D	S	H	Q	L	E	E	Q	G	Q	G	L	R	A	R	G	V	-
sp|Q86U38|NOP9_HUMAN	472-478	7	0	E	G	A	V	P	A	E	H	Q	V	L	G	D	V	T	V	L	G	S	L	-
sp|Q86UE4|LYRIC_HUMAN	72-78	7	0	L	L	L	F	L	L	G	Y	G	W	R	K	K	R	R	S	P	P	R	K	-
sp|Q86UE4|LYRIC_HUMAN	92-99	8	0	R	R	S	P	P	R	K	R	E	E	P	D	D	L	A	L	L	K	N	L	-
sp|Q8TCN5|ZN507_HUMAN	295-298	4	0	N	E	P	L	G	L	L	D	S	S	P	G	G	V	D	A	V	V	I	A	-
sp|Q8WXX7|AUTS2_HUMAN	714-718	5	0	D	L	A	R	P	S	T	L	F	S	H	P	T	G	T	P	F	G	P	P	-
sp|Q8WXX7|AUTS2_HUMAN	819-823	5	0	W	L	K	P	G	E	L	E	R	S	H	D	R	D	R	D	V	D	K	R	-
sp|Q99811|PRRX2_HUMAN	4-9	6	0	-	-	-	-	-	-	-	M	D	S	L	D	K	P	A	L	G	P	G	P	-
sp|Q99929|ASCL2_HUMAN	49-53	5	0	R	P	A	T	A	E	T	G	G	G	R	R	N	E	R	E	R	N	R	V	-
sp|Q9BTK6|PAGR1_HUMAN	11-16	6	0	M	S	L	A	R	G	H	G	D	T	P	L	S	E	E	G	E	V	T	S	-
sp|Q9NZU1|FLRT1_HUMAN	360-364	5	0	C	F	E	T	G	P	Q	G	G	V	K	T	T	A	S	N	H	A	S	A	-
sp|Q9Y6V0|PCLO_HUMAN	17-22	6	0	L	E	G	E	G	L	P	E	G	L	G	G	G	A	S	G	A	G	S	P	-
sp|Q9Y6V0|PCLO_HUMAN	4374-4378	5	0	L	S	P	V	G	Q	P	M	G	M	G	P	L	P	P	I	S	A	D	T	-
sp|Q9Y6V0|PCLO_HUMAN	4912-4922	11	0	T	S	V	T	Q	T	H	L	E	D	V	Q	Q	L	R	I	Q	P	T	K	-
sp|A6NKD9|CC85C_HUMAN	5-11	7	0	-	-	-	-	-	-	M	A	K	P	S	E	E	L	S	Q	V	P	D	E	-
sp|A6NKD9|CC85C_HUMAN	156-164	9	0	E	L	V	L	L	L	D	E	E	R	S	G	G	G	G	G	G	G	G	A	-
sp|B0YJ81|HACD1_HUMAN	7-10	4	0	-	-	-	-	M	G	R	L	T	E	G	S	G	S	R	A	A	G	W	A	-
sp|O14493|CLD4_HUMAN	199-205	7	0	T	D	K	P	Y	S	A	K	Y	S	S	N	Y	V	-	-	-	-	-	-	-
sp|O15303|GRM6_HUMAN	647-652	6	0	I	T	F	L	M	V	A	E	P	G	R	R	L	F	L	G	L	G	T	T	-
sp|P05388|RLA0_HUMAN	109-115	7	0	R	D	M	L	L	A	N	K	V	P	I	A	P	C	E	V	T	V	P	A	-
sp|P05388|RLA0_HUMAN	274-296	23	0	K	V	K	A	F	L	A	D	P	S	K	V	E	A	K	E	E	S	E	E	paralog
sp|P35052|GPC1_HUMAN	13-19	7	0	L	R	A	R	G	W	W	L	L	C	C	A	R	G	D	P	A	S	K	S	-
sp|P83111|LACTB_HUMAN	10-14	5	0	-	M	Y	R	L	M	S	A	V	T	P	G	G	L	A	S	S	C	G	R	-
sp|Q13395|TARB1_HUMAN	99-103	5	0	Q	P	R	H	R	R	R	V	L	R	L	R	S	C	V	R	L	A	G	R	-
sp|Q13395|TARB1_HUMAN	117-121	5	0	C	V	R	L	A	G	R	P	Q	L	E	E	A	L	R	D	L	L	A	G	-
sp|Q13395|TARB1_HUMAN	184-192	9	0	G	G	G	D	G	D	E	A	G	P	G	R	L	L	P	V	L	V	Q	C	-
sp|Q14416|GRM2_HUMAN	838-842	5	0	H	R	A	P	T	S	R	F	G	S	S	S	S	L	G	Q	G	S	G	S	-
sp|Q6P988|NOTUM_HUMAN	41-45	5	0	Q	Q	P	P	P	P	P	R	T	E	G	Q	P	V	E	S	F	P	L	D	-
sp|Q6P995|F171B_HUMAN	28-32	5	0	V	V	L	L	K	A	R	L	V	P	E	L	S	R	S	D	L	S	L	I	-
sp|Q8IVL5|P3H2_HUMAN	49-54	6	0	G	P	L	Q	P	F	D	L	L	Y	Y	Y	S	G	D	Y	E	R	A	V	-
sp|Q8IYD8|FANCM_HUMAN	44-48	5	0	S	P	G	S	S	K	A	P	L	P	Q	L	E	S	D	D	D	V	L	L	-
sp|Q96AE4|FUBP1_HUMAN	535-539	5	0	P	A	K	A	G	T	D	P	N	S	Y	Y	A	H	Y	Y	Q	Q	Q	A	-
sp|Q96AE4|FUBP1_HUMAN	554-559	6	0	Y	Y	Q	Q	Q	A	Q	P	P	P	P	T	T	T	Q	T	N	G	Q	G	-
sp|Q96ES6|MFSD3_HUMAN	177-186	10	0	F	L	L	L	A	A	T	Y	W	L	L	R	R	L	P	Q	Q	P	P	S	-
sp|Q9C0B6|BRNP2_HUMAN	36-40	5	0	G	L	P	G	W	V	L	A	V	S	V	V	P	E	Q	H	A	S	V	A	-
sp|Q9HCJ3|RAVR2_HUMAN	2-5	4	0	-	-	-	-	-	-	-	-	-	M	G	D	G	G	G	E	G	G	A	G	-
sp|Q9HCJ3|RAVR2_HUMAN	318-323	6	0	A	P	G	A	P	G	R	S	T	L	Q	R	V	M	H	S	N	Q	K	G	-
sp|Q9Y226|S22AD_HUMAN	428-432	5	0	V	T	M	L	A	V	V	G	K	M	F	T	I	S	Y	V	Y	S	A	E	-
sp|O43151|TET3_HUMAN	1166-1171	6	0	A	K	S	C	R	Q	R	Q	L	E	E	K	K	K	I	Q	K	E	K	L	-
sp|O60422|ONEC3_HUMAN	28-33	6	0	Q	A	G	E	L	L	S	P	G	H	Q	H	R	G	L	V	A	P	G	R	-
sp|O60422|ONEC3_HUMAN	128-136	9	0	A	A	V	A	D	K	F	H	Q	H	H	G	G	H	P	H	A	H	P	H	-
sp|O60422|ONEC3_HUMAN	291-295	5	0	A	G	L	L	A	P	L	G	G	L	H	G	P	H	G	G	G	G	G	P	-
sp|O60422|ONEC3_HUMAN	314-318	5	0	G	P	G	G	S	G	G	G	P	S	E	E	I	N	T	K	E	V	A	Q	-
sp|P30044|PRDX5_HUMAN	26-30	5	0	I	L	V	G	G	A	G	G	Q	S	R	R	Y	S	E	G	E	W	A	S	-
sp|P30044|PRDX5_HUMAN	49-54	6	1	A	S	G	G	V	R	S	F	S	R	P	I	K	V	G	D	A	I	P	A	int3d
sp|Q15717|ELAV1_HUMAN	298-303	6	1	G	F	V	T	M	T	N	Y	E	E	S	L	N	G	Y	R	L	G	D	K	int3d
sp|Q5JU69|TOR2A_HUMAN	23-27	5	0	S	L	L	G	L	L	G	L	V	S	W	D	L	A	S	L	R	C	T	L	-
sp|Q5ST30|SYVM_HUMAN	489-494	6	0	Q	W	F	V	R	C	Q	E	M	G	V	E	S	G	A	L	E	L	S	P	-
sp|Q5ST30|SYVM_HUMAN	696-701	6	0	R	S	G	N	L	D	P	A	E	L	Q	K	K	D	F	P	H	G	I	P	-
sp|Q68DC2|ANKS6_HUMAN	59-64	6	0	P	A	G	A	E	V	A	G	P	G	V	G	A	P	V	P	V	D	C	S	-
sp|Q6IWH7|ANO7_HUMAN	4-9	6	0	-	-	-	-	-	-	-	M	R	M	G	L	Q	G	P	P	L	P	T	L	-
sp|Q6IWH7|ANO7_HUMAN	96-101	6	0	A	H	A	S	E	P	G	G	Q	Q	G	S	P	A	K	P	R	I	A	D	-
sp|Q6PJG2|MDEAS_HUMAN	740-744	5	1	Q	A	E	I	P	L	M	R	D	R	D	P	H	K	A	D	L	V	W	Q	int3d
sp|Q6PJG2|MDEAS_HUMAN	965-970	6	0	Q	E	E	G	R	E	R	S	R	R	T	Q	T	L	Q	A	N	E	S	A	-
sp|Q6ZN28|MACC1_HUMAN	349-354	6	0	D	L	S	Q	V	M	Y	L	V	V	L	P	S	P	A	A	T	I	W	D	-
sp|Q86YW9|MD12L_HUMAN	1912-1917	6	0	P	F	Q	Q	G	Q	P	G	D	Q	Q	A	R	P	S	P	Q	L	P	Q	-
sp|Q8N1G4|LRC47_HUMAN	2-5	4	0	-	-	-	-	-	-	-	-	-	M	V	S	E	S	W	P	E	L	E	L	-
sp|Q8N7J2|AMER2_HUMAN	210-215	6	0	G	M	R	W	H	R	K	D	K	R	E	G	R	A	P	G	G	G	L	I	-
sp|Q8N7J2|AMER2_HUMAN	457-463	7	0	E	E	Q	G	P	E	P	Q	E	G	L	E	T	K	V	V	P	E	T	P	-
sp|Q8NDA2|HMCN2_HUMAN	15-20	6	0	P	L	L	R	L	L	T	A	V	S	V	A	G	A	P	G	T	V	M	P	-
sp|Q8TF44|C2C4C_HUMAN	186-190	5	0	V	G	S	P	G	A	G	R	R	R	N	G	G	D	G	G	P	R	E	A	-
sp|Q8WXI9|P66B_HUMAN	350-355	6	0	S	A	M	T	D	A	A	N	S	Q	L	R	K	Q	L	E	K	T	L	L	-
sp|Q96JW4|S41A2_HUMAN	255-259	5	0	Q	V	Q	A	T	V	V	G	F	L	I	I	L	G	W	I	P	E	G	K	-
sp|Q96N77|ZN641_HUMAN	97-103	7	0	Q	E	G	N	T	G	D	W	E	M	G	S	Q	G	L	V	T	I	K	D	-
sp|Q9BR26|OCSTP_HUMAN	56-63	8	0	G	Q	L	L	T	Q	L	L	L	C	G	L	V	Y	H	W	L	A	S	L	-
sp|Q9BR26|OCSTP_HUMAN	218-222	5	0	L	E	D	F	S	G	L	E	S	L	L	G	T	Q	R	V	V	T	G	L	-
sp|Q9BR26|OCSTP_HUMAN	399-405	7	0	C	P	L	L	P	A	R	R	P	R	G	A	L	Q	L	L	A	G	S	T	-
sp|Q9HAW0|BRF2_HUMAN	407-412	6	0	Q	E	V	R	D	F	Q	R	A	Q	T	S	V	P	N	P	P	-	-	-	-
sp|Q9NR33|DPOE4_HUMAN	2-7	6	0	-	-	-	-	-	-	-	-	-	M	G	S	G	T	P	R	E	E	E	G	-
sp|Q9NR33|DPOE4_HUMAN	19-24	6	1	S	G	T	P	R	E	E	E	G	P	S	Q	P	Q	A	P	T	S	V	P	int3d
sp|Q9NZ53|PDXL2_HUMAN	289-294	6	0	F	E	A	P	Q	E	A	S	E	E	G	L	S	G	Q	H	E	E	V	P	-
sp|Q9P217|ZSWM5_HUMAN	125-130	6	0	F	Q	Y	R	G	G	P	G	A	G	G	A	S	P	A	E	E	G	P	Q	-
sp|Q9P217|ZSWM5_HUMAN	145-149	5	0	A	E	E	G	P	Q	P	P	P	G	G	S	A	P	G	G	V	A	A	G	-
sp|Q9P217|ZSWM5_HUMAN	166-171	6	0	V	A	A	G	A	S	P	G	L	G	G	C	G	G	E	G	L	P	F	R	-
sp|Q9P217|ZSWM5_HUMAN	987-992	6	0	H	I	A	F	E	A	A	Y	Q	I	G	G	M	T	H	S	Q	L	F	T	-
sp|Q9Y2U9|KLDC2_HUMAN	219-224	6	1	I	T	T	G	K	A	P	S	P	R	T	V	G	N	R	G	F	V	F	G	int3d
sp|Q9Y3L3|3BP1_HUMAN	524-529	6	0	A	P	A	P	A	P	A	P	A	P	T	K	E	R	T	E	S	E	V	P	-
sp|Q9Y4B4|ARIP4_HUMAN	1183-1188	6	0	P	E	I	I	S	E	L	Q	Q	Y	R	E	S	R	Q	S	S	P	S	T	-
sp|A2A3K4|PTPC1_HUMAN	593-598	6	0	E	L	S	A	E	A	R	R	I	L	N	L	N	E	S	V	E	K	E	E	-
sp|A2A3K4|PTPC1_HUMAN	668-673	6	0	E	D	V	D	M	L	V	D	R	R	L	F	L	L	E	K	G	Q	H	Q	-
sp|B7Z6K7|ZN814_HUMAN	2-5	4	0	-	-	-	-	-	-	-	-	-	M	T	L	R	L	S	A	Q	G	T	V	-
sp|O15146|MUSK_HUMAN	295-299	5	0	T	N	K	H	G	E	K	F	S	T	T	I	S	I	A	E	W	S	K	P	-
sp|P23284|PPIB_HUMAN	14-19	6	0	L	S	E	R	N	M	K	V	L	L	G	S	V	F	F	L	L	L	P	G	-
sp|P27815|PDE4A_HUMAN	465-471	7	1	D	A	V	F	T	D	L	E	I	L	I	H	D	V	D	H	P	G	V	S	int3d
sp|P35914|HMGCL_HUMAN	115-121	7	1	V	L	T	P	N	L	K	G	F	E	K	E	V	V	I	F	G	A	A	S	int3d
sp|Q01085|TIAR_HUMAN	61-67	7	1	C	F	V	E	F	Y	E	H	R	D	M	N	G	R	K	I	L	G	K	E	int3d
sp|Q14807|KIF22_HUMAN	15-21	7	0	G	S	T	Q	Q	R	R	R	E	M	I	S	G	A	G	R	C	R	L	S	-
sp|Q14807|KIF22_HUMAN	417-422	6	0	E	E	E	I	G	S	P	E	P	M	S	Q	K	L	S	P	L	Q	K	L	-
sp|Q5VWQ8|DAB2P_HUMAN	112-117	6	0	F	R	H	I	L	P	G	F	R	S	D	N	E	R	S	H	L	M	P	R	-
sp|Q5VWQ8|DAB2P_HUMAN	776-779	4	0	G	P	D	V	L	P	T	D	G	Q	Q	L	V	A	G	W	P	A	R	A	-
sp|Q5VWQ8|DAB2P_HUMAN	867-870	4	0	L	S	S	H	S	N	S	E	E	L	K	L	G	S	F	S	T	A	A	E	-
sp|Q66K41|Z385C_HUMAN	202-205	4	0	P	G	R	E	A	P	G	P	E	P	V	G	S	S	M	S	G	E	G	R	-
sp|Q6UXN7|TO20L_HUMAN	12-19	8	0	P	S	V	R	S	L	L	R	L	L	F	A	F	L	G	Y	C	I	Y	L	-
sp|Q7Z6J0|SH3R1_HUMAN	417-424	8	0	A	T	V	L	A	S	T	P	P	G	G	M	G	P	R	P	M	A	G	S	-
sp|Q7Z6J0|SH3R1_HUMAN	657-662	6	0	I	S	I	S	R	A	S	A	P	L	P	L	T	S	P	S	I	T	S	A	-
sp|Q7Z6J0|SH3R1_HUMAN	784-791	8	0	P	V	D	G	D	G	P	V	T	T	Q	D	A	F	H	R	K	A	S	S	-
sp|Q8IYK4|GT252_HUMAN	2-7	6	0	-	-	-	-	-	-	-	-	-	M	T	L	A	W	S	L	L	L	L	S	-
sp|Q8NHY5|HUS1B_HUMAN	90-95	6	1	L	E	L	T	A	E	H	L	S	R	G	A	S	S	L	K	L	Q	L	T	int3d
sp|Q8TF17|S3TC2_HUMAN	1237-1241	5	0	A	H	D	A	T	E	Y	F	L	L	V	L	L	G	D	E	E	L	Q	D	-
sp|Q99856|ARI3A_HUMAN	60-70	11	0	E	S	A	R	M	Q	R	A	Q	M	G	L	G	H	P	A	S	P	G	G	-
sp|Q99856|ARI3A_HUMAN	424-445	22	0	P	V	S	L	A	G	H	P	V	V	L	E	Q	L	R	E	K	L	E	S	-
sp|Q9C0B1|FTO_HUMAN	130-135	6	1	V	K	G	S	N	I	K	H	T	E	C	E	T	F	L	K	L	N	D	Y	int3d
sp|Q9H228|S1PR5_HUMAN	85-91	7	1	L	G	S	L	T	L	S	D	L	L	N	I	L	L	S	G	P	L	T	L	int3d
sp|Q9H228|S1PR5_HUMAN	153-158	6	1	A	P	V	S	S	R	G	R	T	L	W	G	V	S	L	L	L	G	L	L	int3d
sp|Q9H228|S1PR5_HUMAN	339-344	6	0	G	R	D	P	S	G	S	Q	Q	S	S	G	G	L	R	R	C	L	P	P	-
sp|Q9H361|PABP3_HUMAN	489-499	11	0	T	S	T	Q	T	V	G	P	R	P	V	R	T	V	P	R	Y	K	Y	A	-
sp|Q9H7C4|SYNCI_HUMAN	13-17	5	0	S	P	E	P	R	R	G	G	D	G	R	K	T	R	V	E	A	N	S	P	-
sp|Q9P107|GMIP_HUMAN	328-333	6	1	R	G	A	Q	A	E	R	G	P	R	E	C	C	A	P	F	E	P	G	Q	int3d
sp|Q9UGF7|O12D3_HUMAN	143-146	4	0	I	M	N	P	Q	V	C	I	L	L	W	L	I	S	F	F	Y	A	L	M	-
tr|A0A8I5KXM2|A0A8I5KXM2_HUMAN	20-30	11	0	P	K	E	F	Q	C	D	G	L	S	E	I	C	L	Q	F	A	E	T	D	-
sp|O14763|TR10B_HUMAN	371-376	6	0	L	G	L	M	D	N	E	I	K	V	G	H	R	D	T	L	Y	T	M	L	-
sp|P0CJ78|ZN865_HUMAN	52-57	6	0	F	E	P	M	E	L	Y	G	E	H	L	P	C	A	P	G	P	P	P	Q	-
sp|P0CJ78|ZN865_HUMAN	199-202	4	0	A	P	S	Q	T	P	P	G	P	P	C	D	P	T	K	D	D	K	G	Y	-
sp|P0CJ78|ZN865_HUMAN	298-308	11	0	G	P	H	L	P	P	L	G	L	P	P	S	T	V	S	S	G	P	P	A	-
sp|P0CJ78|ZN865_HUMAN	427-432	6	0	R	D	A	S	Y	L	L	K	H	Q	G	A	G	G	P	R	P	V	Y	P	-
sp|P0CJ78|ZN865_HUMAN	464-472	9	0	Q	S	L	L	R	H	K	A	A	H	P	K	D	G	A	A	S	A	P	Q	-
sp|P0CJ78|ZN865_HUMAN	506-512	7	0	P	D	P	P	T	T	D	S	E	K	V	V	Y	G	A	V	P	V	P	L	-
sp|P0CJ78|ZN865_HUMAN	635-640	6	0	R	Q	V	H	R	L	Q	L	P	C	G	L	P	S	T	Q	G	T	P	G	-
sp|P0CJ78|ZN865_HUMAN	759-765	7	0	L	D	N	G	L	A	G	E	V	G	G	V	S	G	G	E	D	A	G	G	-
sp|P0CJ78|ZN865_HUMAN	776-781	6	0	G	V	S	G	G	E	D	A	G	G	G	G	G	A	S	S	G	P	E	R	-
sp|P32745|SSR3_HUMAN	199-204	6	1	S	T	C	H	M	Q	W	P	E	P	G	F	I	I	Y	T	A	A	L	G	int3d
sp|P33402|GCYA2_HUMAN	51-60	10	0	S	P	P	G	P	L	E	P	S	P	P	T	P	A	A	S	A	A	A	A	-
sp|P33402|GCYA2_HUMAN	64-76	13	0	A	A	A	A	A	P	A	P	T	P	R	R	V	Q	R	R	R	R	V	N	-
sp|Q08AE8|SPIR1_HUMAN	28-33	6	0	V	G	G	E	G	P	R	E	P	G	G	G	S	R	D	A	L	S	L	E	-
sp|Q14257|RCN2_HUMAN	17-22	6	0	T	A	A	L	G	L	L	L	L	C	G	K	A	E	E	L	H	Y	P	L	-
sp|Q5EBL2|ZN628_HUMAN	28-34	7	0	A	E	G	A	G	E	K	P	G	P	Q	Y	E	C	G	E	C	G	K	S	-
sp|Q5EBL2|ZN628_HUMAN	349-353	5	0	P	S	P	L	P	Q	P	P	P	P	P	G	F	A	C	L	P	C	G	K	-
sp|Q5EBL2|ZN628_HUMAN	664-671	8	0	T	A	P	A	A	G	P	Q	P	P	P	P	A	T	Q	D	V	H	V	L	-
sp|Q5EBL2|ZN628_HUMAN	787-792	6	0	P	G	P	G	G	L	G	V	Q	G	S	G	T	G	Q	S	L	I	V	L	-
sp|Q6ZN44|UNC5A_HUMAN	821-825	5	0	H	F	P	N	G	N	L	S	Q	L	G	L	G	Q	P	D	A	G	L	F	-
sp|Q6ZUA9|MROH5_HUMAN	387-392	6	0	S	T	I	L	L	A	Y	G	Q	V	H	I	L	P	W	V	D	N	I	V	-
sp|Q6ZUA9|MROH5_HUMAN	1140-1144	5	0	F	F	N	D	E	R	D	G	I	R	L	F	G	D	L	V	A	A	M	A	-
sp|Q8N9H9|CA127_HUMAN	240-245	6	0	V	P	P	A	A	S	S	Q	V	W	Q	E	W	L	S	R	D	L	L	H	-
sp|Q96EV2|RBM33_HUMAN	2-7	6	0	-	-	-	-	-	-	-	-	-	M	S	G	G	A	G	A	G	D	D	D	-
sp|Q96EV2|RBM33_HUMAN	250-255	6	0	R	N	I	P	E	T	L	E	L	S	L	L	E	F	E	E	R	E	R	Q	-
sp|Q96H79|ZCCHL_HUMAN	63-71	9	0	E	V	E	T	Q	E	G	L	G	D	V	G	G	G	G	T	S	A	W	R	-
sp|Q96H79|ZCCHL_HUMAN	273-279	7	0	S	Q	G	L	E	K	Q	G	V	H	G	P	L	A	S	V	P	A	Q	S	-
sp|Q96N53|CK037_HUMAN	69-74	6	0	S	C	A	W	V	S	R	A	P	R	K	P	A	S	R	A	P	E	G	P	-
sp|Q96N53|CK037_HUMAN	94-99	6	0	P	V	S	R	K	T	R	G	G	E	R	P	A	T	D	C	L	R	S	G	-
sp|Q96NU0|CNT3B_HUMAN	658-663	6	0	S	G	H	P	L	S	A	V	S	F	G	Q	L	R	A	A	V	N	L	A	-
sp|Q96NU0|CNT3B_HUMAN	1204-1208	5	0	R	G	H	V	A	P	M	A	R	C	S	G	S	P	A	R	E	L	A	P	-
sp|Q9BTN0|LRFN3_HUMAN	99-104	6	0	S	L	S	R	N	T	I	R	H	V	D	L	R	A	L	R	A	L	H	L	-
sp|Q9BTN0|LRFN3_HUMAN	144-150	7	0	R	H	L	I	L	S	N	N	Q	L	L	D	D	C	A	E	T	L	E	D	-
sp|Q9BTN0|LRFN3_HUMAN	368-372	5	0	P	G	D	G	G	I	F	T	C	I	G	E	A	T	A	A	V	E	L	T	-
sp|Q9BTN0|LRFN3_HUMAN	413-418	6	0	G	D	P	D	A	L	T	P	P	S	K	V	A	D	T	G	P	P	T	D	-
sp|Q9BUU2|MET22_HUMAN	5-9	5	0	-	-	-	-	-	-	M	V	Q	L	M	D	E	V	T	F	R	S	D	T	-
sp|Q9BZ11|ADA33_HUMAN	339-344	6	0	S	T	D	H	S	E	L	P	I	G	H	E	I	G	H	S	L	G	L	S	-
sp|Q9Y666|S12A7_HUMAN	963-966	4	0	I	H	D	R	N	T	A	S	H	T	R	T	Q	A	P	P	T	P	D	K	-
sp|A6NMZ7|CO6A6_HUMAN	1119-1124	6	0	L	T	D	G	Q	S	Q	D	E	V	L	R	H	R	G	I	D	I	Y	S	-
sp|A8MYZ6|FOXO6_HUMAN	226-232	7	0	P	S	A	P	A	P	G	P	V	P	S	P	A	S	H	A	S	D	D	Y	-
sp|A8MYZ6|FOXO6_HUMAN	349-356	8	0	G	P	V	L	G	A	P	G	E	L	Y	P	G	K	G	A	A	P	Y	A	-
sp|A8MYZ6|FOXO6_HUMAN	419-423	5	0	L	L	L	D	A	L	P	G	P	Y	G	P	L	G	A	A	P	D	R	F	-
sp|K9M1U5|IFNL4_HUMAN	7-11	5	0	-	-	-	-	M	R	P	S	V	W	G	L	W	V	L	C	T	V	I	A	-
sp|K9M1U5|IFNL4_HUMAN	41-45	5	0	H	Y	R	S	L	E	P	R	T	L	L	R	D	R	Y	E	E	E	A	L	-
sp|O75155|CAND2_HUMAN	809-814	6	0	Q	V	F	H	S	L	A	R	C	V	C	P	Q	E	A	A	S	T	A	S	-
sp|O75155|CAND2_HUMAN	879-884	6	0	A	L	G	S	P	S	E	D	V	R	L	G	R	V	G	A	G	S	L	P	-
sp|O95263|PDE8B_HUMAN	83-87	5	0	E	L	G	S	G	S	S	A	G	S	T	T	S	R	G	R	R	R	H	C	-
sp|O95263|PDE8B_HUMAN	647-652	6	0	K	G	S	L	D	Q	L	D	E	V	T	V	H	D	V	D	H	P	G	R	paralog
sp|P04628|WNT1_HUMAN	20-28	9	0	W	V	S	A	T	L	L	L	A	L	N	S	S	G	R	W	W	G	I	V	-
sp|P12931|SRC_HUMAN	52-59	8	0	A	S	A	D	G	H	R	G	P	S	E	P	K	L	F	G	G	F	N	S	-
sp|P16989|YBOX3_HUMAN	22-26	5	0	T	T	T	L	P	Q	A	P	T	E	P	Q	D	P	A	P	K	S	P	V	-
sp|P16989|YBOX3_HUMAN	40-50	11	0	P	A	P	K	S	P	V	G	S	G	H	V	A	G	N	P	G	G	D	A	-
sp|P16989|YBOX3_HUMAN	60-64	5	0	A	H	V	A	G	N	P	G	G	D	T	G	T	A	A	A	A	S	L	A	-
sp|P16989|YBOX3_HUMAN	68-74	7	0	G	D	A	A	P	A	A	T	G	T	T	A	A	G	S	E	D	A	E	K	-
sp|P24941|CDK2_HUMAN	277-282	6	1	L	H	Y	D	P	N	K	R	I	S	H	P	F	F	Q	D	V	T	K	P	int3d
sp|P27708|PYR1_HUMAN	541-545	5	0	P	S	E	A	A	N	S	L	E	Q	E	R	L	G	Y	P	V	L	V	R	-
sp|P27708|PYR1_HUMAN	814-819	6	0	T	P	T	D	K	R	I	F	V	V	G	Y	S	V	D	R	L	Y	E	L	-
sp|P27708|PYR1_HUMAN	1490-1494	5	1	T	H	K	E	D	F	A	S	G	T	G	G	I	T	M	V	C	A	M	P	int3d
sp|P27708|PYR1_HUMAN	1981-1985	5	1	E	V	S	T	R	T	S	S	S	F	R	L	G	G	A	V	L	S	F	S	int3d
sp|P54652|HSP72_HUMAN	179-183	5	1	N	V	L	R	I	I	N	E	P	T	Y	G	L	D	K	K	G	C	A	G	int3d
sp|P54652|HSP72_HUMAN	376-381	6	1	I	N	P	D	E	A	V	A	Y	G	I	L	I	G	D	K	S	E	N	V	int3d
sp|Q08623|HDHD1_HUMAN	183-187	5	0	V	F	E	D	A	P	N	G	V	E	G	M	Q	V	V	M	V	P	D	G	-
sp|Q13153|PAK1_HUMAN	535-540	6	1	K	P	L	S	S	L	T	P	L	I	T	K	N	N	H	-	-	-	-	-	int3d
sp|Q5TH69|BIG3_HUMAN	939-944	6	0	G	V	A	A	N	C	A	S	A	L	S	C	V	Q	E	E	K	E	E	R	-
sp|Q6YI46|TMM64_HUMAN	52-64	13	0	P	A	D	R	L	P	R	G	G	G	L	L	G	A	Y	L	E	R	H	G	-
sp|Q86XP1|DGKH_HUMAN	13-24	12	0	G	A	G	G	Q	H	H	P	P	G	V	T	S	A	A	A	S	A	G	P	-
sp|Q86XP1|DGKH_HUMAN	28-32	5	0	A	A	G	A	G	A	A	V	T	S	G	P	G	E	D	S	S	D	S	E	-
sp|Q8IUW3|SPA2L_HUMAN	379-384	6	0	L	C	C	D	T	C	R	Q	L	H	L	P	A	C	R	P	G	H	S	L	-
sp|Q8IY33|MILK2_HUMAN	244-248	5	0	G	T	F	V	C	T	S	H	L	P	S	P	K	L	T	G	L	V	P	R	-
sp|Q8IY33|MILK2_HUMAN	356-359	4	0	M	G	W	S	S	A	A	P	C	T	S	H	P	A	V	P	P	S	A	P	-
sp|Q96DU7|IP3KC_HUMAN	17-22	6	0	R	G	S	L	N	E	A	E	A	G	R	M	G	L	E	A	P	R	G	G	-
sp|Q96E14|RMI2_HUMAN	2-5	4	0	-	-	-	-	-	-	-	-	-	M	D	S	F	S	G	G	P	A	G	V	-
sp|Q9BTW9|TBCD_HUMAN	203-208	6	0	A	E	S	Y	L	I	V	S	D	K	V	L	V	S	R	F	I	T	R	P	-
sp|Q9BTW9|TBCD_HUMAN	509-513	5	0	V	F	D	R	D	I	N	C	R	R	F	Q	E	N	V	G	R	Q	G	T	-
sp|Q9H2F5|EPC1_HUMAN	792-795	4	0	S	A	V	P	S	S	A	L	K	L	N	C	Q	V	S	K	V	P	S	S	-
sp|Q9H6A0|DEN2D_HUMAN	273-276	4	0	G	L	S	T	L	S	Q	C	I	H	L	L	Y	P	F	S	W	A	H	T	-
sp|Q9NQR1|KMT5A_HUMAN	6-26	21	0	-	-	-	-	-	M	G	E	G	G	G	Q	R	R	R	R	L	G	R	R	-
sp|Q9NQR1|KMT5A_HUMAN	55-67	13	0	A	A	G	G	K	M	S	K	P	C	P	G	P	E	M	V	E	R	R	G	-
sp|Q9NXW9|ALKB4_HUMAN	2-6	5	0	-	-	-	-	-	-	-	-	-	M	E	T	P	E	V	L	R	E	C	G	-
sp|Q9P2P5|HECW2_HUMAN	746-750	5	0	V	W	Q	R	R	G	S	L	E	G	E	S	P	P	Q	E	E	G	S	A	-
sp|Q9UI47|CTNA3_HUMAN	462-468	7	1	L	E	T	L	C	P	Q	I	I	N	R	P	K	S	Q	A	V	K	N	T	int3d
sp|Q9UL68|MYT1L_HUMAN	728-733	6	0	S	S	F	D	Y	T	H	D	M	E	T	A	I	L	N	L	S	T	R	C	-
sp|Q9Y4B5|MTCL1_HUMAN	69-74	6	0	P	G	P	A	V	P	S	S	G	R	P	R	S	P	N	L	A	G	K	A	-
sp|Q9Y4B5|MTCL1_HUMAN	115-120	6	0	P	G	A	K	D	K	P	P	P	G	G	G	A	K	A	A	L	G	S	R	-
sp|Q9Y4B5|MTCL1_HUMAN	271-276	6	0	P	G	S	P	E	P	P	A	L	L	G	A	C	P	G	G	R	S	I	P	-
sp|A6NC98|CC88B_HUMAN	817-821	5	0	A	S	Q	E	R	E	A	L	V	E	G	R	E	R	R	Q	W	E	R	E	-
sp|A6NGR9|MROH6_HUMAN	656-661	6	0	L	G	R	L	Q	S	D	P	K	P	H	V	S	A	Q	Q	V	A	M	L	-
sp|A6NHC0|CAN8_HUMAN	2-6	5	0	-	-	-	-	-	-	-	-	-	M	G	V	S	R	Q	R	A	A	T	Q	-
sp|A6NHC0|CAN8_HUMAN	247-252	6	1	L	L	G	C	S	I	D	V	S	S	I	T	S	Q	K	L	V	K	S	H	int3d
sp|O00287|RFXAP_HUMAN	22-29	8	0	P	G	A	A	S	G	V	P	H	P	P	T	L	A	P	A	S	V	A	A	-
sp|O00287|RFXAP_HUMAN	35-41	7	0	A	P	A	A	A	P	T	L	A	P	S	Q	F	T	L	L	V	M	Q	P	-
sp|O43149|ZZEF1_HUMAN	13-16	4	0	N	A	P	S	H	S	S	E	D	E	G	G	E	G	W	G	P	H	Q	D	-
sp|O43149|ZZEF1_HUMAN	59-62	4	0	A	L	L	E	P	A	R	L	R	E	L	L	P	T	P	P	C	E	S	L	-
sp|O60229|KALRN_HUMAN	2667-2672	6	0	S	E	F	V	R	L	P	E	Y	D	T	I	S	W	K	E	N	F	D	S	-
sp|O60229|KALRN_HUMAN	2725-2730	6	1	V	S	K	K	M	K	K	K	E	Q	L	L	Q	H	L	Q	H	P	Q	Y	int3d
sp|O75129|ASTN2_HUMAN	2-6	5	0	-	-	-	-	-	-	-	-	-	M	R	L	S	P	G	P	G	S	G	L	-
sp|O75129|ASTN2_HUMAN	49-55	7	0	L	L	L	L	P	P	P	P	L	L	S	R	E	P	D	S	P	C	R	L	-
sp|O75129|ASTN2_HUMAN	96-103	8	0	A	R	A	G	A	G	A	G	T	G	S	P	G	S	P	G	S	A	G	T	-
sp|O75129|ASTN2_HUMAN	339-343	5	0	G	E	E	K	V	D	F	E	K	K	T	Q	E	T	V	E	S	L	M	Q	-
sp|O76024|WFS1_HUMAN	57-61	5	0	Q	A	G	P	G	P	G	V	R	D	E	P	Q	A	Q	H	T	R	S	R	-
sp|P35368|ADA1B_HUMAN	498-503	6	0	D	G	G	A	S	N	G	G	C	E	N	G	Q	P	G	F	K	S	N	M	-
sp|P51610|HCFC1_HUMAN	404-409	6	0	L	L	Q	L	Q	K	Y	D	I	P	T	S	P	T	P	N	P	V	P	S	-
sp|P51610|HCFC1_HUMAN	429-436	8	0	S	V	P	A	N	P	P	K	S	P	V	Q	P	L	T	Q	V	G	I	T	-
sp|P51610|HCFC1_HUMAN	547-555	9	0	I	G	S	S	P	Q	M	S	G	M	T	Q	K	I	P	P	S	S	A	P	-
sp|P51610|HCFC1_HUMAN	1613-1626	14	0	M	V	T	G	L	T	P	E	E	L	T	E	E	A	Q	A	L	A	I	Q	-
sp|Q16831|UPP1_HUMAN	238-242	5	1	T	E	K	D	K	Q	A	Y	L	E	G	V	R	N	I	E	M	E	S	S	int3d
sp|Q495A1|TIGIT_HUMAN	203-208	6	0	A	P	S	P	P	G	S	C	V	Q	G	L	C	G	E	Q	R	G	E	D	-
sp|Q6PI78|TMM65_HUMAN	21-25	5	0	R	T	A	R	S	L	R	P	G	P	P	R	P	P	S	W	C	C	C	G	-
sp|Q6PI78|TMM65_HUMAN	157-160	4	0	I	G	I	I	L	G	I	S	T	M	L	G	N	L	V	S	D	L	A	G	-
sp|Q8IZC6|CORA1_HUMAN	13-18	6	0	A	G	S	A	R	G	A	R	G	T	R	G	G	G	F	L	F	S	W	I	-
sp|Q8NEA9|GMCL2_HUMAN	183-188	6	1	D	V	L	I	K	P	S	R	V	V	C	M	L	Q	L	D	G	L	I	Q	int3d
sp|Q8TAA9|VANG1_HUMAN	327-333	7	0	P	S	N	N	A	T	G	Q	S	R	R	R	R	D	S	S	H	N	E	L	-
sp|Q8WUU4|ZN296_HUMAN	200-208	9	0	E	A	P	E	A	P	L	L	G	L	V	V	G	P	A	A	E	A	K	S	-
sp|Q8WUU4|ZN296_HUMAN	307-312	6	0	E	Q	A	S	A	A	P	P	E	P	P	T	S	T	L	P	C	S	G	G	-
sp|Q8WUU4|ZN296_HUMAN	325-331	7	0	S	T	L	P	C	S	G	G	E	G	G	V	Q	E	P	G	A	P	G	S	-
sp|Q8WYQ3|CHC10_HUMAN	31-37	7	0	A	H	P	P	A	H	P	P	P	S	P	S	G	Q	P	G	L	M	A	Q	-
sp|Q92539|LPIN2_HUMAN	172-177	6	0	Y	K	Q	D	S	K	K	E	E	Q	E	D	T	C	D	V	G	V	S	S	-
sp|Q92539|LPIN2_HUMAN	367-372	6	0	S	M	L	D	A	D	H	L	P	N	P	S	E	S	K	P	A	A	K	V	-
sp|Q96BF6|NACC2_HUMAN	152-157	6	0	P	Q	S	P	C	N	Q	L	Q	P	P	Y	V	V	S	P	S	V	P	I	-
sp|Q96BF6|NACC2_HUMAN	202-211	10	0	P	L	E	T	G	P	R	D	G	V	G	T	A	P	L	K	L	P	R	V	-
sp|Q96BF6|NACC2_HUMAN	520-525	6	0	R	T	D	A	V	N	V	D	L	S	F	D	A	G	E	E	V	D	G	A	-
sp|Q96BF6|NACC2_HUMAN	573-576	4	0	G	G	G	P	S	R	P	Q	T	P	R	R	P	E	G	T	Y	A	G	T	-
sp|Q96KE9|BTBD6_HUMAN	43-49	7	0	A	R	A	R	G	A	A	S	T	G	P	P	A	K	M	A	A	E	L	Y	-
sp|Q96KE9|BTBD6_HUMAN	60-70	11	0	P	P	A	K	M	A	A	E	L	Y	N	S	N	A	G	A	A	V	G	R	-
sp|Q9BTD8|RBM42_HUMAN	101-107	7	0	T	Y	Q	Q	V	Q	Q	T	L	E	T	V	V	P	P	M	V	G	G	P	-
sp|Q9BTD8|RBM42_HUMAN	251-257	7	0	L	G	L	G	L	K	E	K	E	E	G	L	E	E	A	S	A	A	V	A	-
sp|Q9BTD8|RBM42_HUMAN	262-267	6	0	V	V	A	A	A	A	G	L	E	E	V	G	A	G	G	A	P	A	G	P	-
sp|Q9HCM7|FBSL_HUMAN	377-382	6	0	L	R	S	Q	A	Q	H	Q	L	H	P	P	T	L	P	P	P	P	A	L	-
sp|Q9HCM7|FBSL_HUMAN	907-914	8	0	P	F	R	G	L	E	L	P	R	R	P	G	S	A	A	L	L	E	P	P	-
sp|Q9HCM7|FBSL_HUMAN	992-998	7	0	H	N	G	L	L	A	R	T	P	P	P	P	P	L	V	T	A	A	G	P	-
sp|Q9NNW5|WDR6_HUMAN	667-672	6	0	H	R	S	W	A	F	S	D	T	E	Y	L	K	D	G	D	V	M	L	Y	-
sp|Q9NZQ9|TMOD4_HUMAN	326-331	6	0	G	Y	H	F	T	Q	Q	G	P	R	M	T	R	N	N	E	L	R	R	Q	-
sp|Q9UNP4|SIAT9_HUMAN	20-25	6	0	E	R	R	P	L	Q	P	R	T	E	G	R	A	M	P	S	E	Y	T	Y	-
sp|Q9Y4D8|HECD4_HUMAN	1588-1591	4	0	G	G	C	C	E	V	I	T	E	E	L	R	K	A	T	K	W	A	Q	S	-
sp|Q9Y4D8|HECD4_HUMAN	2193-2198	6	0	P	G	T	H	G	P	P	C	R	I	Q	Q	Q	Y	D	S	D	T	S	C	-
sp|O00291|HIP1_HUMAN	788-793	6	0	E	L	G	D	L	V	D	K	E	M	I	E	T	A	T	A	R	I	E	E	paralog
sp|O60641|AP180_HUMAN	332-337	6	0	I	D	T	S	P	P	V	D	L	F	V	P	V	S	T	S	K	P	S	S	-
sp|O60641|AP180_HUMAN	361-368	8	0	D	L	Q	P	D	F	S	S	G	G	P	P	P	P	A	G	G	A	T	A	-
sp|O60641|AP180_HUMAN	458-462	5	0	P	G	E	A	P	A	A	S	E	G	T	P	T	P	V	A	A	A	L	D	-
sp|O60641|AP180_HUMAN	468-473	6	0	A	A	A	P	A	T	P	T	P	V	C	S	G	N	D	P	F	A	P	S	-
sp|O60641|AP180_HUMAN	526-543	18	0	P	P	V	P	A	T	A	P	S	P	T	T	T	T	T	T	S	A	A	T	-
sp|O75208|COQ9_HUMAN	2-5	4	0	-	-	-	-	-	-	-	-	-	M	V	S	G	A	L	G	R	A	G	W	-
sp|O94900|TOX_HUMAN	10-18	9	0	-	M	D	V	R	F	Y	P	P	P	P	C	L	G	P	S	P	C	L	D	-
sp|O95388|CCN4_HUMAN	10-17	8	0	-	M	R	W	F	L	P	W	T	L	S	T	V	L	A	T	A	L	S	P	-
sp|P07954|FUMH_HUMAN	17-25	9	0	L	L	A	R	S	R	P	L	V	R	P	G	L	G	G	A	A	V	P	S	-
sp|P07954|FUMH_HUMAN	294-299	6	1	N	T	R	I	G	F	A	E	K	V	L	T	G	L	P	F	V	T	A	P	int3d
sp|P0DKB5|TPBGL_HUMAN	75-79	5	0	I	V	G	A	N	L	T	V	L	R	G	G	D	G	D	G	D	Q	A	A	-
sp|P0DKB5|TPBGL_HUMAN	162-167	6	0	A	L	V	R	G	G	P	A	L	L	L	A	P	L	A	E	L	R	L	L	-
sp|P0DKB5|TPBGL_HUMAN	364-371	8	0	R	Y	E	Q	D	A	D	P	R	R	G	S	R	A	T	S	P	G	S	G	-
sp|P17542|TAL1_HUMAN	44-47	4	0	L	N	G	V	A	K	E	T	S	R	E	P	P	V	I	E	L	G	A	R	-
sp|P17542|TAL1_HUMAN	79-84	6	0	G	A	A	R	D	L	K	G	R	D	R	H	R	V	P	T	T	E	L	C	-
sp|P17542|TAL1_HUMAN	125-131	7	0	D	G	R	M	V	Q	L	S	P	P	P	G	R	A	L	L	Y	S	L	S	-
sp|P29762|RABP1_HUMAN	33-37	5	0	L	G	V	N	A	M	L	R	K	V	S	K	P	H	V	E	I	R	Q	D	paralog
sp|P37108|SRP14_HUMAN	108-123	16	0	D	K	K	N	K	T	K	K	T	K	P	T	T	A	A	T	T	A	A	T	-
sp|P37108|SRP14_HUMAN	127-135	9	0	P	A	A	A	A	T	A	P	T	T	Q	-	-	-	-	-	-	-	-	-	-
sp|P55084|ECHB_HUMAN	231-235	5	1	E	T	M	G	H	S	A	D	R	L	V	S	R	L	E	Q	D	E	Y	A	int3d
sp|P55084|ECHB_HUMAN	456-460	5	1	R	K	E	G	G	Q	Y	G	L	V	G	G	Q	G	H	A	M	I	V	E	int3d
sp|P78563|RED1_HUMAN	284-289	6	1	F	E	G	S	G	R	N	K	K	L	Q	S	A	L	A	A	I	F	N	L	int3d
sp|Q15464|SHB_HUMAN	146-150	5	0	A	A	G	C	C	C	A	S	S	G	S	S	S	S	S	S	G	S	P	H	-
sp|Q15464|SHB_HUMAN	225-229	5	0	C	G	G	K	K	L	L	N	K	C	E	E	S	G	A	G	K	K	D	K	-
sp|Q15526|SURF1_HUMAN	2-6	5	0	-	-	-	-	-	-	-	-	-	M	L	Q	L	G	L	R	A	A	G	L	-
sp|Q15526|SURF1_HUMAN	19-24	6	0	L	G	L	R	A	A	G	L	G	R	W	R	S	V	L	R	V	S	P	R	-
sp|Q15526|SURF1_HUMAN	48-53	6	0	A	W	R	P	S	R	C	G	S	S	T	K	A	E	D	D	S	F	L	Q	-
sp|Q5JR98|DYLT4_HUMAN	129-133	5	0	E	A	A	R	A	Q	R	A	L	E	G	L	H	D	A	C	Y	S	S	D	-
sp|Q8N7X8|SIGL1_HUMAN	146-154	9	0	L	I	V	K	H	I	R	K	K	Q	K	K	S	S	K	V	R	A	S	Q	-
sp|Q92698|RAD54_HUMAN	367-372	6	0	F	E	L	P	I	L	K	G	R	D	D	R	Q	L	G	E	E	R	L	R	-
sp|Q92698|RAD54_HUMAN	722-727	6	0	K	W	G	L	R	D	E	V	L	Q	S	T	A	I	T	F	V	F	H	Q	-
sp|Q9C0C2|TB182_HUMAN	506-512	7	0	P	P	S	P	I	T	E	A	S	E	G	N	L	A	V	S	S	R	E	E	-
sp|Q9C0C2|TB182_HUMAN	1487-1492	6	0	G	L	G	G	L	L	E	E	E	G	Q	E	E	V	L	E	P	G	R	D	-
sp|Q9H0R6|GATA_HUMAN	176-181	6	1	L	I	T	G	G	S	S	G	G	S	F	T	C	Y	A	A	L	G	S	D	int3d
sp|Q9H2U2|IPYR2_HUMAN	12-16	5	0	S	A	L	L	R	L	L	R	T	G	C	L	R	L	G	T	S	A	G	T	-
sp|Q9Y230|RUVB2_HUMAN	51-56	6	1	Q	A	S	Q	G	M	V	G	Q	L	G	V	V	L	E	M	I	R	E	G	int3d
sp|Q9Y619|ORNT1_HUMAN	116-121	6	0	D	L	Q	N	A	A	A	G	S	F	L	V	L	C	P	T	E	L	V	K	-
sp|C0HLV8|MP31_HUMAN	8-13	6	0	-	-	-	M	W	R	D	S	L	C	L	G	A	G	T	R	L	R	S	V	-
sp|P07478|TRY2_HUMAN	11-16	6	0	M	N	L	L	L	I	L	T	F	V	P	F	D	D	D	D	K	I	V	G	-
sp|P0C025|NUD17_HUMAN	219-225	7	0	S	A	L	M	W	L	T	P	D	V	E	D	G	T	E	T	P	G	L	L	-
sp|P12980|LYL1_HUMAN	210-215	6	0	G	F	L	V	R	L	L	R	D	Q	G	P	T	P	P	G	P	R	K	R	-
sp|P12980|LYL1_HUMAN	243-247	5	0	D	G	A	R	R	G	S	G	R	R	R	S	Q	P	A	P	P	A	D	P	-
sp|Q01804|OTUD4_HUMAN	214-218	5	0	S	E	D	D	S	C	K	S	K	T	D	V	N	G	F	K	P	L	S	G	-
sp|Q04912|RON_HUMAN	205-209	5	1	S	Y	F	Y	V	A	S	S	L	D	S	F	S	P	R	S	V	S	I	R	int3d
sp|Q04912|RON_HUMAN	970-975	6	0	G	I	L	L	P	L	L	L	L	V	L	V	F	S	Y	W	W	R	R	K	-
sp|Q12778|FOXO1_HUMAN	61-68	8	0	N	P	D	A	A	A	G	L	P	S	D	F	M	S	N	L	S	L	L	E	-
sp|Q12778|FOXO1_HUMAN	91-102	12	0	E	D	F	P	Q	A	P	G	S	V	T	G	G	L	C	G	D	F	Q	G	-
sp|Q5TA89|HES5_HUMAN	74-79	6	0	M	A	V	S	Y	L	K	H	S	K	G	P	K	S	L	H	Q	D	Y	S	-
sp|Q5TA89|HES5_HUMAN	124-130	7	0	K	L	L	Y	H	F	Q	R	P	P	K	E	P	K	A	P	G	A	A	P	-
sp|Q5TA89|HES5_HUMAN	146-155	10	0	P	G	A	A	P	P	P	A	L	S	H	Q	P	A	C	G	L	W	R	P	-
sp|Q6GPH6|IPIL1_HUMAN	549-554	6	0	L	L	T	Q	V	K	T	L	P	H	P	-	-	-	-	-	-	-	-	-	-
sp|Q6NUI2|GPAT2_HUMAN	700-706	7	0	L	C	R	L	L	S	P	L	L	K	F	L	R	Q	G	Q	L	P	D	T	-
sp|Q6ZS81|WDFY4_HUMAN	1950-1955	6	0	F	R	D	G	K	E	P	Q	P	S	P	S	L	A	N	I	S	C	F	T	-
sp|Q6ZS81|WDFY4_HUMAN	2256-2261	6	0	V	Q	R	R	K	C	G	N	I	K	R	I	Q	E	Q	L	F	G	E	L	-
sp|Q8NC56|LEMD2_HUMAN	76-81	6	0	A	R	L	R	E	D	A	P	L	R	S	P	R	A	E	P	W	L	S	Q	-
sp|Q8NC56|LEMD2_HUMAN	193-198	6	0	P	G	L	R	A	T	R	A	G	P	R	P	E	V	G	R	R	L	E	R	-
sp|Q8TDY8|IGDC4_HUMAN	61-64	4	0	Q	A	A	V	L	N	C	S	L	G	G	P	P	T	R	V	T	W	S	K	-
sp|Q8TDY8|IGDC4_HUMAN	323-327	5	0	R	A	N	K	P	R	T	R	D	F	E	L	R	V	L	A	A	P	A	I	-
sp|Q8TDY8|IGDC4_HUMAN	414-421	8	0	Q	C	V	A	E	N	S	A	G	M	V	V	V	R	E	G	L	P	S	A	-
sp|Q969T9|WBP2_HUMAN	218-230	13	0	V	S	G	P	D	V	P	S	T	P	Y	Y	N	P	G	N	P	H	N	V	-
sp|Q9BUH8|BEGIN_HUMAN	273-280	8	0	T	D	S	A	A	E	E	E	E	E	G	F	Q	H	E	A	F	P	S	Y	-
sp|Q9BUH8|BEGIN_HUMAN	350-358	9	0	A	T	T	Y	E	G	S	P	R	F	P	L	E	A	E	V	A	P	G	F	-
sp|Q9BXA5|SUCR1_HUMAN	16-20	5	0	A	W	N	A	T	C	K	N	W	L	L	E	K	Y	Y	L	S	I	F	Y	-
sp|Q9UBJ2|ABCD2_HUMAN	19-24	6	0	A	D	R	V	K	W	T	R	S	S	C	L	V	A	A	A	Y	A	L	K	-
sp|Q9UBJ2|ABCD2_HUMAN	28-32	5	0	S	A	A	K	R	A	A	C	L	V	L	K	T	L	Y	P	I	I	G	K	-
sp|Q9UBJ2|ABCD2_HUMAN	54-60	7	0	L	K	Q	S	G	H	G	K	K	K	E	N	T	E	I	L	H	C	T	E	-
sp|Q9Y2J4|AMOL2_HUMAN	583-592	10	0	Y	L	E	E	R	A	M	R	Q	F	Q	R	D	T	T	L	I	R	H	S	-
sp|Q9Y2J4|AMOL2_HUMAN	673-677	5	0	R	P	A	K	S	V	P	S	V	F	G	T	Q	G	W	Q	G	L	S	S	-
sp|H3BPF8|GOG8S_HUMAN	518-523	6	0	A	G	A	Q	G	G	D	E	D	E	D	G	I	A	A	Y	S	N	Y	N	-
sp|O94819|KBTBB_HUMAN	57-62	6	0	E	E	S	P	P	Q	S	L	A	S	T	S	P	P	S	S	G	G	P	R	-
sp|O95758|PTBP3_HUMAN	145-150	6	0	E	L	K	T	D	N	L	P	N	Q	L	Q	A	V	S	A	V	Q	S	G	-
sp|O95758|PTBP3_HUMAN	292-297	6	0	D	G	Q	P	S	L	E	P	P	M	P	G	I	I	S	S	P	Y	A	G	-
sp|P01588|EPO_HUMAN	151-155	5	1	A	Q	K	E	A	I	S	P	P	D	P	L	R	T	I	T	A	D	T	F	int3d
sp|P0CJ90|DU4L7_HUMAN	211-217	7	0	A	L	P	Q	G	A	F	V	S	Q	L	Q	P	S	Q	A	A	P	A	E	-
sp|P0CJ90|DU4L7_HUMAN	240-245	6	0	S	Q	P	A	P	A	R	G	D	F	P	P	D	G	A	L	S	H	P	Q	-
sp|P0DP57|SLUR2_HUMAN	18-22	5	0	L	L	A	A	V	L	S	L	Q	L	I	W	C	H	Q	C	T	G	F	G	-
sp|P56270|MAZ_HUMAN	96-119	24	0	L	P	V	L	A	A	A	Q	E	S	S	T	V	D	T	A	A	L	K	Q	-
sp|P56270|MAZ_HUMAN	142-148	7	0	A	P	P	P	P	P	P	P	V	S	P	P	A	S	A	A	T	I	A	A	-
sp|P56270|MAZ_HUMAN	153-163	11	0	P	A	A	E	A	A	P	P	A	S	V	V	A	P	T	S	T	V	A	V	-
sp|P56270|MAZ_HUMAN	257-262	6	0	G	G	G	E	A	G	A	G	G	G	G	G	V	V	T	T	T	A	S	G	-
sp|P56270|MAZ_HUMAN	435-451	17	0	N	K	G	T	G	E	V	C	P	M	P	P	T	A	V	G	S	L	S	G	-
sp|P57086|SCND1_HUMAN	66-71	6	0	A	V	P	E	A	I	P	T	P	R	L	E	L	P	L	G	P	A	P	V	-
sp|Q01892|SPIB_HUMAN	64-67	4	0	P	A	T	P	Y	E	A	F	D	P	F	S	H	P	Q	A	A	Q	L	C	-
sp|Q13064|MKRN3_HUMAN	13-23	11	0	E	P	A	A	P	S	E	A	H	E	R	E	G	V	S	G	P	D	L	P	-
sp|Q14657|LAGE3_HUMAN	30-34	5	0	G	H	S	C	R	G	G	V	D	T	G	G	A	P	P	A	H	A	P	G	-
sp|Q14657|LAGE3_HUMAN	49-53	5	0	P	A	H	A	P	G	P	G	R	D	R	G	S	R	M	R	P	H	I	F	-
sp|Q5T1M5|FKB15_HUMAN	646-650	5	0	Q	E	K	A	K	V	T	E	E	L	Q	V	S	H	L	Q	L	K	M	T	-
sp|Q5T8P6|RBM26_HUMAN	702-707	6	0	T	G	L	T	K	T	V	Y	N	P	Q	K	T	L	L	V	S	T	S	A	-
sp|Q5T8P6|RBM26_HUMAN	936-942	7	0	L	H	A	V	I	T	F	K	T	R	V	H	G	A	R	F	K	G	Q	D	-
sp|Q5VYK3|ECM29_HUMAN	2-8	7	0	-	-	-	-	-	-	-	-	-	M	S	Q	D	E	L	N	Q	L	E	R	-
sp|Q7L1V2|MON1B_HUMAN	313-318	6	0	D	L	Q	L	L	L	D	W	V	G	G	E	A	W	A	P	V	C	L	P	-
sp|Q7Z4H3|HDDC2_HUMAN	196-199	4	1	E	L	E	A	E	R	S	T	N	I	S	E	P	H	S	-	-	-	-	-	int3d
sp|Q86Y39|NDUAB_HUMAN	63-68	6	1	V	A	K	V	G	Q	Y	T	F	T	V	F	G	L	T	T	C	I	S	A	int3d
sp|Q8N4J0|CARME_HUMAN	40-50	11	0	V	Q	F	S	A	G	R	W	G	S	T	R	S	T	E	E	E	E	E	R	-
sp|Q8N653|LZTR1_HUMAN	13-17	5	0	G	P	G	S	T	G	G	Q	I	G	G	G	A	R	S	K	V	A	P	S	-
sp|Q8NFP4|MDGA1_HUMAN	590-594	5	0	Q	L	L	P	P	P	P	V	V	P	P	D	H	A	E	L	R	L	D	A	-
sp|Q8WWZ4|ABCAA_HUMAN	93-98	6	0	Y	W	L	K	G	F	V	A	F	Q	I	I	E	V	T	T	N	H	S	V	-
sp|Q969E3|UCN3_HUMAN	145-151	7	0	F	N	I	A	K	A	K	N	L	R	H	L	M	A	Q	I	G	R	K	K	-
sp|Q96NT5|PCFT_HUMAN	13-18	6	0	G	S	A	S	P	P	E	K	P	R	V	L	C	R	G	P	V	E	P	L	-
sp|Q96PG8|BBC3B_HUMAN	194-197	4	0	R	T	V	R	A	A	E	T	R	G	P	P	L	T	L	E	G	P	V	Q	-
sp|Q9BZE9|ASPC1_HUMAN	191-198	8	0	T	P	G	S	L	G	S	S	A	S	P	L	P	L	E	S	G	E	L	S	-
sp|Q9BZE9|ASPC1_HUMAN	236-240	5	0	E	H	T	Q	E	K	Q	S	T	R	P	F	V	P	F	S	G	G	G	Q	-
sp|Q9NZ56|FMN2_HUMAN	309-314	6	0	L	P	V	S	E	A	P	S	L	P	K	D	S	P	S	S	T	A	F	P	-
sp|Q9NZ56|FMN2_HUMAN	391-395	5	0	E	P	E	E	E	A	Q	G	P	D	S	L	P	G	S	P	A	P	S	Q	-
sp|Q9NZ56|FMN2_HUMAN	518-523	6	0	A	S	D	S	G	G	G	V	S	P	S	G	A	P	A	A	A	D	G	F	-
sp|Q9NZ56|FMN2_HUMAN	526-530	5	0	S	P	A	L	A	A	K	A	S	G	D	G	F	Q	N	V	F	T	G	R	-
sp|Q9ULL5|PRR12_HUMAN	253-258	6	0	T	Q	F	N	L	L	A	S	S	S	E	Q	S	S	P	Q	L	Y	N	F	-
sp|Q9ULL5|PRR12_HUMAN	398-403	6	0	G	Y	K	T	G	K	G	G	Y	G	T	R	P	P	P	P	R	S	T	A	-
sp|Q9ULL5|PRR12_HUMAN	424-428	5	0	T	P	K	C	Q	S	L	G	G	P	T	G	K	A	S	G	A	G	G	A	-
sp|Q9ULL5|PRR12_HUMAN	1425-1429	5	0	D	T	S	T	P	D	G	P	P	L	V	P	G	P	P	P	L	P	G	L	-
sp|Q9ULL5|PRR12_HUMAN	1519-1525	7	0	M	P	S	P	P	P	P	P	P	P	P	P	E	E	P	A	A	P	S	P	-
sp|Q9UNX9|KCJ14_HUMAN	161-165	5	0	G	V	R	S	V	T	E	E	C	P	V	V	L	Q	C	I	A	G	C	V	-
sp|C9JLR9|ZFTA_HUMAN	358-363	6	0	Q	D	L	T	G	K	S	R	D	S	P	S	S	Q	D	L	S	P	P	D	-
sp|O43493|TGON2_HUMAN	13-17	5	0	F	V	V	A	L	V	L	L	N	V	V	P	L	L	A	T	E	S	V	K	-
sp|P23945|FSHR_HUMAN	497-501	5	0	A	S	V	M	V	M	G	W	I	F	L	F	P	I	F	G	I	S	S	Y	-
sp|P27544|CERS1_HUMAN	2-8	7	0	-	-	-	-	-	-	-	-	-	M	G	P	T	G	P	E	P	M	P	S	-
sp|P27544|CERS1_HUMAN	30-34	5	0	A	Q	L	V	Q	R	G	W	G	S	R	G	C	T	D	C	G	W	G	L	-
sp|P36268|GGT2_HUMAN	41-47	7	0	K	E	P	D	N	H	V	Y	T	R	K	Q	C	L	E	I	G	R	D	T	-
sp|P36268|GGT2_HUMAN	67-71	5	0	T	L	R	D	G	G	S	A	V	D	L	L	C	V	G	L	M	N	A	H	-
sp|P78333|GPC5_HUMAN	134-139	6	0	I	L	F	C	S	T	Y	R	N	M	S	V	Q	E	F	F	T	D	V	G	-
sp|Q4G112|HSF5_HUMAN	160-165	6	0	N	R	F	Q	R	L	L	I	T	S	P	L	Q	H	Q	Q	P	P	P	P	-
sp|Q5TC12|ATPF1_HUMAN	7-12	6	0	-	-	-	-	M	A	A	V	V	V	G	P	A	V	L	Q	V	A	G	L	-
sp|Q6H3X3|ULBP5_HUMAN	2-8	7	0	-	-	-	-	-	-	-	-	-	M	F	L	L	R	L	P	L	L	L	L	-
sp|Q86UX6|ST32C_HUMAN	349-354	6	0	H	R	L	S	S	L	Q	D	V	Q	G	V	L	W	D	H	L	S	E	K	-
sp|Q86VI1|EX3L1_HUMAN	201-209	9	0	L	D	L	L	F	E	A	L	G	Q	G	K	L	A	R	E	D	P	A	L	-
sp|Q86VI1|EX3L1_HUMAN	331-336	6	0	Q	N	L	L	A	G	P	E	L	E	L	L	H	W	A	L	H	V	Y	L	-
sp|Q8IV32|CCD71_HUMAN	290-297	8	0	T	A	Q	A	K	V	A	R	T	L	K	V	A	R	T	Q	A	K	A	A	-
sp|Q8IV32|CCD71_HUMAN	304-316	13	0	R	A	Q	A	K	V	A	R	T	Q	Q	V	K	A	K	A	K	A	K	A	-
sp|Q8IV32|CCD71_HUMAN	322-327	6	0	K	A	K	A	A	Q	V	K	A	K	Q	V	K	A	K	A	K	V	M	A	-
sp|Q8IV32|CCD71_HUMAN	337-342	6	0	A	Q	V	K	A	K	A	K	V	M	K	A	K	A	K	A	V	R	A	K	-
sp|Q8N7X0|ADGB_HUMAN	1639-1644	6	0	E	A	E	H	L	K	L	E	T	L	M	K	L	E	T	E	K	M	T	P	-
sp|Q8NG04|S2610_HUMAN	119-123	5	0	E	Q	L	D	A	Q	R	V	G	V	F	G	S	G	A	L	M	L	G	M	-
sp|Q8NG04|S2610_HUMAN	477-482	6	0	V	V	L	D	F	S	G	V	T	F	R	E	V	V	Q	V	R	E	R	L	-
sp|Q8NG04|S2610_HUMAN	537-541	5	0	P	D	Q	L	F	V	S	V	Q	D	L	G	S	L	L	R	G	S	S	T	-
sp|Q96EK2|PF21B_HUMAN	160-164	5	0	Y	A	I	I	S	T	S	P	S	N	P	S	T	A	V	S	V	V	S	D	-
sp|Q96HH4|TM169_HUMAN	24-30	7	0	P	S	P	H	Q	G	S	L	R	K	L	D	G	E	S	T	M	G	H	R	-
sp|Q96L34|MARK4_HUMAN	680-684	5	0	P	E	A	L	M	A	A	L	R	Q	R	C	R	C	R	Q	P	Q	P	F	-
sp|Q9BSJ6|PIMRE_HUMAN	84-89	6	0	T	P	E	P	G	Q	Q	G	L	Q	K	S	A	L	G	A	V	S	Q	R	-
sp|Q9H6Y5|MAGIX_HUMAN	41-45	5	0	L	L	A	R	L	D	A	R	P	L	V	D	V	A	A	L	V	R	R	A	-
sp|Q9ULJ6|ZMIZ1_HUMAN	280-297	18	0	T	R	P	P	A	D	F	T	Q	P	T	A	T	A	T	V	A	A	L	Q	-
sp|Q9UPN9|TRI33_HUMAN	26-31	6	0	G	S	G	S	A	P	V	T	A	G	Q	E	A	E	P	P	L	T	A	V	-
sp|Q9Y223|GLCNE_HUMAN	456-460	5	1	I	N	L	I	L	Q	M	C	V	E	V	K	L	N	C	R	I	L	G	V	int3d
sp|Q9Y3P4|RHBD3_HUMAN	177-182	6	0	Q	L	L	C	G	L	L	A	G	L	F	R	W	L	E	P	S	E	R	R	-
sp|Q9Y4F5|C170B_HUMAN	367-373	7	0	G	T	Q	S	D	S	E	D	P	L	G	V	P	L	E	A	S	G	E	Q	-
sp|Q9Y4F5|C170B_HUMAN	896-901	6	0	I	S	S	H	P	L	L	Q	D	L	R	M	D	F	H	S	Q	D	T	H	-
sp|Q9Y5E1|PCDB9_HUMAN	676-681	6	0	F	S	Q	P	Y	L	P	L	P	E	Q	A	D	L	L	T	V	Y	L	V	-
sp|A4GXA9|EME2_HUMAN	46-50	5	0	S	D	A	E	D	S	A	G	S	E	R	D	P	A	G	E	R	R	A	A	-
sp|A4GXA9|EME2_HUMAN	59-63	5	0	R	A	R	D	P	A	G	E	R	R	L	R	L	L	R	P	E	Q	V	L	-
sp|Q01082|SPTB2_HUMAN	1601-1606	6	1	A	H	R	A	Q	Q	Y	Y	F	D	W	M	S	E	Q	E	L	Y	M	M	int3d
sp|Q02447|SP3_HUMAN	44-51	8	0	L	Q	Q	Q	Q	Q	H	G	N	G	Q	D	T	Q	P	S	P	L	A	L	-
sp|Q02447|SP3_HUMAN	81-93	13	0	P	P	S	P	G	D	D	E	E	E	T	G	D	L	A	S	A	Q	L	G	-
sp|Q13370|PDE3B_HUMAN	102-106	5	0	L	L	L	G	A	E	P	E	S	W	W	L	R	T	L	L	S	V	C	S	-
sp|Q5SRE5|NU188_HUMAN	2-5	4	1	-	-	-	-	-	-	-	-	-	M	G	G	P	C	V	R	S	S	R	E	int3d
sp|Q5SRE5|NU188_HUMAN	1524-1528	5	1	V	A	Q	R	V	Q	R	P	P	S	P	S	S	S	K	Q	P	A	A	D	int3d
sp|Q76KP1|B4GN4_HUMAN	463-468	6	0	A	P	P	R	S	G	P	Q	S	P	Q	P	G	A	T	L	A	P	P	T	-
sp|Q76KP1|B4GN4_HUMAN	497-501	5	0	T	P	R	H	S	R	A	L	S	W	R	P	L	P	L	F	L	G	R	A	-
sp|Q8N7B9|EFCB3_HUMAN	203-209	7	0	D	I	C	T	P	P	S	S	S	M	R	I	A	I	M	K	E	K	D	L	-
sp|Q8NHH9|ATLA2_HUMAN	385-390	6	0	L	Q	A	T	A	E	A	N	N	L	R	D	T	Y	C	K	S	M	E	Q	paralog
sp|Q8TDW4|ST7L_HUMAN	10-15	6	0	-	M	A	D	R	G	G	V	G	E	S	P	A	S	V	P	G	L	N	P	-
sp|Q92542|NICA_HUMAN	307-311	5	1	S	A	V	A	S	F	V	T	Q	L	L	Q	K	A	P	D	V	T	T	L	int3d
sp|Q92839|HYAS1_HUMAN	82-85	4	0	L	F	A	Y	L	E	H	R	R	V	R	G	P	L	D	A	A	T	A	R	-
sp|Q92839|HYAS1_HUMAN	173-177	5	0	D	G	N	Y	H	Q	P	W	E	P	V	G	A	G	A	Y	R	E	V	E	-
sp|Q92839|HYAS1_HUMAN	442-450	9	0	L	W	V	L	L	C	V	Q	G	V	W	L	R	G	C	L	R	M	V	L	-
sp|Q92839|HYAS1_HUMAN	542-547	6	0	P	S	R	A	A	E	A	Y	H	L	Y	V	G	Y	W	V	A	M	L	T	-
sp|Q96PF2|TSSK2_HUMAN	179-183	5	0	I	I	L	S	K	T	F	C	G	S	P	E	V	L	Q	S	I	P	Y	Q	-
sp|Q96QS6|PSKH2_HUMAN	38-43	6	0	G	V	G	G	A	G	P	G	P	E	Q	R	I	Q	V	A	R	F	R	A	-
sp|Q96RE7|NACC1_HUMAN	229-239	11	0	P	P	P	P	Q	Q	A	P	V	V	G	Q	P	A	G	G	V	A	A	A	-
sp|Q9BPZ2|SPI2B_HUMAN	16-21	6	0	A	Q	E	A	E	G	Q	Q	T	R	T	G	S	A	N	M	T	K	K	K	-
sp|Q9BQN1|FA83C_HUMAN	44-49	6	0	S	S	P	L	V	L	R	H	S	E	D	A	L	L	E	R	G	E	A	A	-
sp|Q9BYX2|TBD2A_HUMAN	348-353	6	0	A	A	Q	Q	E	K	R	A	S	S	E	D	K	D	R	L	E	L	V	R	-
sp|Q9H0E3|SP130_HUMAN	234-238	5	0	H	I	G	A	S	H	L	P	R	G	V	M	S	S	S	K	V	T	T	V	-
sp|Q9H0E3|SP130_HUMAN	376-381	6	0	K	T	I	F	S	T	G	T	P	V	P	I	L	A	T	N	T	I	P	S	-
sp|Q9H0E3|SP130_HUMAN	640-644	5	0	V	A	N	P	I	S	N	P	F	S	T	T	V	V	Q	T	H	S	Q	S	-
sp|A6NM62|LRC53_HUMAN	253-258	6	0	A	K	D	L	N	C	Q	P	S	T	Q	S	V	L	R	L	S	E	T	N	-
sp|O15085|ARHGB_HUMAN	641-645	5	0	P	R	S	R	S	D	V	D	M	D	T	R	L	H	Q	S	A	S	S	S	-
sp|O15085|ARHGB_HUMAN	1514-1518	5	0	G	S	D	A	P	L	E	D	S	T	S	P	G	P	-	-	-	-	-	-	-
sp|O43313|ATMIN_HUMAN	2-21	20	0	-	-	-	-	-	-	-	-	-	M	V	P	A	A	T	T	G	A	A	A	-
sp|O43313|ATMIN_HUMAN	29-33	5	0	A	R	A	V	P	A	A	T	T	G	S	G	P	W	V	P	P	G	P	R	-
sp|O43829|ZBT14_HUMAN	432-439	8	0	A	I	Q	S	E	T	E	Q	L	Q	E	Q	Q	L	E	T	I	A	C	S	-
sp|O95460|MATN4_HUMAN	158-163	6	0	G	R	P	Q	D	R	V	A	E	V	R	G	I	E	I	Y	A	V	G	V	-
sp|P0CG23|ZN853_HUMAN	451-456	6	0	V	V	V	Q	E	L	M	V	L	P	V	V	A	I	P	G	P	A	G	S	-
sp|P0CG23|ZN853_HUMAN	648-653	6	0	A	L	G	G	P	A	R	A	E	Q	P	A	D	K	A	L	-	-	-	-	-
sp|P35237|SPB6_HUMAN	330-336	7	0	F	V	E	V	N	E	E	G	T	E	I	M	M	M	R	C	A	R	F	V	paralog
sp|P35346|SSR5_HUMAN	159-163	5	0	R	W	R	R	P	R	V	A	K	L	W	V	L	S	L	C	M	S	L	P	-
sp|P35346|SSR5_HUMAN	350-355	6	0	I	R	Q	Q	Q	E	A	T	P	P	N	G	L	M	Q	T	S	K	L	-	-
sp|P57727|TMPS3_HUMAN	33-38	6	0	D	L	K	I	S	P	V	A	P	D	Q	I	L	S	L	L	P	L	K	F	-
sp|Q04727|TLE4_HUMAN	405-415	11	0	G	L	H	N	I	S	P	Q	M	S	Y	G	R	S	P	V	V	G	F	D	-
sp|Q08397|LOXL1_HUMAN	214-222	9	0	Y	Y	R	P	A	G	G	G	V	G	G	V	I	Y	P	Y	Q	P	R	A	-
sp|Q4AC94|C2CD3_HUMAN	1211-1217	7	0	V	Q	I	I	R	A	C	G	L	Q	E	R	E	P	A	L	Q	F	S	A	-
sp|Q5TGS1|HES3_HUMAN	126-131	6	0	L	F	R	P	C	T	P	A	V	W	G	G	P	R	S	P	P	P	L	L	-
sp|Q8IXK2|GLT12_HUMAN	43-48	6	0	L	G	S	V	L	R	A	Q	R	G	E	P	G	P	P	R	T	P	R	P	-
sp|Q8N3K9|CMYA5_HUMAN	1147-1152	6	0	K	G	E	R	E	A	S	S	S	V	L	P	A	Q	S	S	I	V	K	E	-
sp|Q8N443|RIBC1_HUMAN	13-18	6	0	N	I	K	Q	S	T	D	T	K	E	R	R	N	R	E	K	E	R	Q	N	-
sp|Q8N4F7|RN175_HUMAN	2-11	10	0	-	-	-	-	-	-	-	-	-	M	P	V	L	E	A	P	P	Q	Q	E	-
sp|Q96E22|NGBR_HUMAN	43-47	5	0	W	N	W	I	W	R	R	C	C	R	V	L	A	P	L	G	F	T	L	R	-
sp|Q96IZ6|MET2A_HUMAN	47-50	4	0	W	D	N	V	E	W	S	E	E	Q	E	R	K	V	Q	E	N	S	I	Q	-
sp|Q96T92|INSM2_HUMAN	142-147	6	0	P	V	S	A	E	S	F	P	G	G	F	S	C	S	V	A	P	A	A	A	-
sp|Q96T92|INSM2_HUMAN	153-157	5	0	A	A	V	A	A	F	S	C	S	V	P	T	P	G	E	Q	F	L	L	P	-
sp|Q96T92|INSM2_HUMAN	318-323	6	0	S	H	R	R	W	H	K	P	R	P	T	V	S	S	A	D	G	K	P	P	-
sp|Q9BV20|MTNA_HUMAN	232-236	5	1	P	A	T	L	I	T	D	S	M	V	H	R	G	V	S	A	V	V	V	G	int3d
sp|Q9GZR7|DDX24_HUMAN	314-319	6	0	I	E	S	E	A	L	P	S	D	I	K	T	G	G	T	V	S	D	Q	A	-
sp|Q9GZR7|DDX24_HUMAN	755-758	4	0	A	C	L	H	N	S	W	I	E	Q	L	E	I	E	L	E	E	D	M	Y	-
sp|Q9HCE6|ARGAL_HUMAN	96-100	5	0	G	V	P	A	W	V	S	N	G	D	F	S	G	A	R	H	S	S	W	K	-
sp|Q9NX77|ENK13_HUMAN	306-311	6	0	A	V	L	A	G	L	L	A	V	T	G	V	A	I	R	S	S	V	Q	T	-
sp|Q9UJH8|METRN_HUMAN	18-23	6	0	L	L	C	A	L	C	C	G	L	L	G	Y	S	E	E	R	C	S	W	R	-
sp|Q9UJH8|METRN_HUMAN	279-283	5	0	R	F	Q	E	F	R	R	A	Y	E	H	L	H	P	C	E	V	A	L	H	-
sp|Q9Y2U8|MAN1_HUMAN	2-8	7	0	-	-	-	-	-	-	-	-	-	M	P	Q	Q	L	S	D	E	E	L	F	-
sp|Q9Y2U8|MAN1_HUMAN	72-87	16	0	K	T	R	N	S	N	N	N	N	T	G	M	G	V	R	P	V	S	G	D	-
sp|Q9Y2U8|MAN1_HUMAN	125-131	7	0	P	E	S	L	L	G	G	P	G	G	G	S	K	V	L	L	G	F	S	S	-
sp|Q9Y2U8|MAN1_HUMAN	322-325	4	0	G	G	G	G	L	A	M	N	D	R	G	S	L	D	R	S	R	N	L	E	-
sp|Q9Y2U8|MAN1_HUMAN	337-340	4	0	S	L	D	R	S	R	N	L	E	E	E	Q	G	G	G	C	D	Q	V	D	-
sp|Q9Y2U8|MAN1_HUMAN	414-418	5	0	R	I	Y	S	N	S	L	P	P	S	S	S	S	L	R	I	N	H	A	N	-
sp|Q9Y6K5|OAS3_HUMAN	35-39	5	0	F	V	E	K	A	R	R	A	L	G	L	R	E	R	G	G	R	L	G	A	-
sp|Q9Y6K5|OAS3_HUMAN	717-722	6	0	N	V	G	H	G	S	W	E	L	L	L	G	M	Q	A	C	F	L	S	R	-
sp|Q9Y6K5|OAS3_HUMAN	1058-1063	6	0	L	G	H	N	A	R	W	D	L	L	C	T	S	A	L	C	C	M	G	R	-
sp|O15027|SC16A_HUMAN	741-746	6	0	L	P	D	F	G	G	N	V	L	L	L	Y	V	C	A	K	P	Q	P	P	-
sp|O15027|SC16A_HUMAN	1205-1210	6	0	Y	E	P	R	Y	R	P	Y	D	G	Q	N	Y	R	Y	P	E	P	E	R	-
sp|O15027|SC16A_HUMAN	1608-1611	4	0	A	Q	L	S	F	L	T	G	G	P	S	S	L	E	R	E	T	E	R	F	-
sp|O43763|TLX2_HUMAN	188-193	6	1	R	Q	K	Y	L	A	S	A	E	R	L	R	M	T	D	A	Q	V	K	T	int3d
sp|O60678|ANM3_HUMAN	172-179	8	0	L	K	H	M	E	A	R	A	L	S	R	E	D	L	Q	K	M	K	Q	F	-
sp|O60678|ANM3_HUMAN	273-278	6	1	G	C	G	T	G	I	L	S	M	F	K	K	V	L	G	V	D	Q	S	E	int3d
sp|O60907|TBL1X_HUMAN	159-175	17	0	A	F	R	E	K	L	A	Q	Q	Q	T	T	T	S	A	G	V	S	H	Q	-
sp|O75493|CAH11_HUMAN	17-23	7	0	L	S	A	P	R	A	L	V	L	W	H	I	G	P	A	P	D	P	E	D	-
sp|O95169|NDUB8_HUMAN	49-52	4	1	G	P	Y	P	R	T	P	E	E	R	K	K	Y	N	M	R	V	E	D	Y	int3d
sp|P0DW12|TFKL7_HUMAN	138-143	6	0	A	I	T	G	S	S	V	S	E	N	G	I	A	K	L	F	V	G	E	V	-
sp|P48681|NEST_HUMAN	153-158	6	0	A	H	E	E	E	R	V	G	L	N	P	R	C	P	A	P	P	R	G	P	-
sp|P55198|AF17_HUMAN	766-771	6	0	Q	L	S	V	P	F	P	A	L	P	N	G	P	V	P	G	P	Y	G	L	-
sp|P55198|AF17_HUMAN	1040-1051	12	0	P	S	L	G	N	N	T	S	L	M	G	G	P	P	V	L	T	A	Q	T	-
sp|Q13698|CAC1S_HUMAN	814-818	5	0	F	I	L	L	F	I	L	L	S	S	E	D	P	I	R	A	D	S	M	R	-
sp|Q569G3|CE047_HUMAN	85-89	5	0	L	R	V	P	T	T	P	G	V	E	S	S	Q	L	R	A	S	R	V	Q	-
sp|Q6P1N9|TATD1_HUMAN	182-185	4	0	V	V	H	S	F	D	G	T	K	E	L	I	D	L	D	L	Y	I	G	F	-
sp|Q8N8D1|PDCD7_HUMAN	262-267	6	0	R	A	R	E	R	E	A	E	R	E	V	E	R	E	Q	E	I	D	R	W	-
sp|Q96Q04|LMTK3_HUMAN	1256-1261	6	0	P	G	P	R	R	P	P	W	E	G	G	G	E	A	G	G	A	G	A	P	-
sp|Q96Q04|LMTK3_HUMAN	1291-1298	8	0	E	D	E	D	E	E	E	D	E	E	G	P	R	G	P	G	R	A	R	A	-
sp|Q96Q04|LMTK3_HUMAN	1318-1323	6	0	A	A	P	V	P	V	V	V	S	S	R	P	L	R	G	L	L	K	S	P	-
sp|Q9H078|CLPB_HUMAN	117-121	5	0	V	P	S	R	A	G	L	G	M	C	L	V	V	H	C	Y	S	K	S	P	-
sp|Q9NUK0|MBNL3_HUMAN	94-99	6	0	G	R	N	N	L	I	Q	Q	K	T	Q	Q	M	Q	L	M	L	Q	N	A	-
sp|Q9NUK0|MBNL3_HUMAN	253-258	6	0	K	A	A	H	H	Q	M	N	H	S	L	Q	P	G	T	L	Q	L	I	P	-
sp|Q9NWW9|PLAT2_HUMAN	43-48	6	0	V	V	H	L	A	P	A	S	E	I	S	V	L	S	A	L	T	N	K	A	paralog
sp|Q9NYF0|DACT1_HUMAN	79-86	8	0	V	R	G	A	L	R	G	A	G	G	G	E	L	L	G	E	A	A	Q	R	-
sp|Q9UPQ7|PZRN3_HUMAN	200-205	6	0	R	A	G	K	R	E	K	S	L	V	Q	L	E	L	Q	M	T	A	L	R	-
sp|Q9Y5J7|TIM9_HUMAN	77-82	6	1	F	Q	E	Y	H	I	Q	Q	N	E	G	L	L	G	Q	P	R	-	-	-	int3d
sp|O75081|MTG16_HUMAN	449-453	5	0	S	D	A	E	D	T	K	K	G	P	R	P	R	S	S	S	A	G	P	E	-
sp|O95684|CEP43_HUMAN	2-10	9	0	-	-	-	-	-	-	-	-	-	M	E	E	D	T	E	L	R	D	L	L	-
sp|O95863|SNAI1_HUMAN	123-128	6	0	F	S	S	T	S	V	S	S	L	E	F	P	G	L	G	Q	V	P	K	Q	-
sp|P58004|SESN2_HUMAN	116-121	6	1	P	L	A	S	S	W	R	H	Y	I	R	H	Q	C	S	Y	L	V	G	S	int3d
sp|Q08379|GOGA2_HUMAN	781-785	5	0	L	L	A	S	A	Q	K	E	P	E	P	G	T	G	G	D	S	V	C	G	-
sp|Q2TB90|HKDC1_HUMAN	387-392	6	0	I	V	S	F	R	S	A	N	L	C	I	L	T	R	L	R	E	N	K	K	paralog
sp|Q6P4R8|NFRKB_HUMAN	665-672	8	0	S	E	E	E	F	E	R	I	H	Q	R	K	A	L	Q	Q	K	P	K	P	-
sp|Q6T4P5|PLPR3_HUMAN	80-86	7	0	L	I	P	L	L	M	L	L	S	L	S	I	M	V	A	E	G	M	L	Y	-
sp|Q6T4P5|PLPR3_HUMAN	240-245	6	0	T	K	L	L	K	P	I	L	V	F	G	V	C	G	L	T	Q	I	T	Q	-
sp|Q6T4P5|PLPR3_HUMAN	294-299	6	0	N	F	Q	A	P	P	A	E	K	P	K	D	A	L	R	A	L	T	Q	R	-
sp|Q86X55|CARM1_HUMAN	2-7	6	0	-	-	-	-	-	-	-	-	-	M	V	G	P	G	A	G	G	A	G	S	-
sp|Q86X55|CARM1_HUMAN	202-207	6	1	G	C	G	S	G	I	L	S	F	F	R	K	I	Y	A	V	E	A	S	T	int3d
sp|Q86Y56|DAAF5_HUMAN	7-12	6	0	-	-	-	-	M	A	A	L	G	V	P	H	P	A	E	G	A	E	T	A	-
sp|Q86Y56|DAAF5_HUMAN	190-196	7	0	A	A	V	R	R	E	S	C	S	C	T	P	D	H	F	H	M	Q	S	E	-
sp|Q96PN7|TREF1_HUMAN	1122-1130	9	0	E	E	Q	Q	R	Q	K	A	Q	K	T	I	E	R	T	T	G	P	V	G	-
sp|Q96T76|MMS19_HUMAN	2-11	10	0	-	-	-	-	-	-	-	-	-	M	P	M	G	A	L	W	G	L	V	H	-
sp|Q96T76|MMS19_HUMAN	377-383	7	1	L	V	W	P	S	A	K	L	L	Q	R	A	C	D	S	V	T	S	N	V	int3d
sp|Q99832|TCPH_HUMAN	505-510	6	1	P	A	M	V	R	I	N	A	L	T	C	L	I	V	S	V	D	E	T	I	int3d
sp|Q99932|SPAG8_HUMAN	43-63	21	0	F	P	S	S	D	D	S	P	R	S	F	T	T	A	K	A	A	A	L	S	-
sp|Q99932|SPAG8_HUMAN	67-71	5	0	A	A	A	A	T	A	A	F	T	T	L	S	T	K	T	P	A	P	C	S	-
sp|Q9BQ04|RBM4B_HUMAN	231-240	10	0	Y	K	R	Y	R	V	R	S	Y	E	Y	N	Y	A	E	Q	T	M	S	H	-
sp|Q9BQ04|RBM4B_HUMAN	281-293	13	0	Y	D	R	H	L	L	P	N	S	G	T	T	S	S	Y	Y	G	R	D	R	paralog
sp|Q9C0D5|TANC1_HUMAN	975-978	4	0	S	E	N	G	M	T	A	L	C	Y	G	H	M	K	L	V	C	L	L	T	-
sp|Q9C0D5|TANC1_HUMAN	1044-1049	6	0	T	L	R	K	S	H	A	L	Q	Q	S	M	G	H	S	S	V	V	Q	C	-
sp|Q9C0D5|TANC1_HUMAN	1082-1087	6	0	N	G	T	D	T	L	W	G	E	T	G	R	G	K	L	E	V	C	E	L	-
sp|Q9C0D5|TANC1_HUMAN	1273-1278	6	0	L	L	R	K	G	A	K	L	G	N	T	S	K	P	D	I	L	I	I	L	-
sp|Q9GZT3|SLIRP_HUMAN	2-11	10	0	-	-	-	-	-	-	-	-	-	M	L	R	R	S	I	N	Q	P	V	A	-
sp|Q9NV92|NFIP2_HUMAN	38-43	6	0	R	G	T	A	T	N	A	E	V	S	T	G	S	E	E	L	P	P	G	D	-
sp|Q9NV92|NFIP2_HUMAN	192-202	11	0	S	L	P	T	Y	D	E	A	E	K	E	T	S	Q	R	I	Q	E	E	E	-
sp|Q9UBI9|HDC_HUMAN	27-57	31	0	N	S	S	G	D	E	Q	E	N	G	P	G	A	G	G	A	A	G	A	G	-
sp|Q9UBI9|HDC_HUMAN	73-88	16	0	A	A	G	A	G	G	A	G	T	G	K	N	E	A	P	C	A	T	P	L	-
sp|Q9UBI9|HDC_HUMAN	254-262	9	0	S	M	D	R	Q	N	S	Q	E	K	R	S	P	G	G	S	P	G	Q	S	-
sp|Q9UHV2|SRTD1_HUMAN	82-86	5	0	N	T	L	R	R	I	Q	A	S	M	L	P	P	V	P	S	P	P	A	A	-
sp|Q9UMF0|ICAM5_HUMAN	345-350	6	0	S	E	G	Q	M	V	T	V	T	C	L	V	T	L	E	G	V	P	A	A	-
sp|Q9UMF0|ICAM5_HUMAN	687-692	6	0	Q	T	W	L	E	G	A	E	A	S	R	G	R	P	S	P	G	V	R	C	-
sp|Q9UMF0|ICAM5_HUMAN	843-852	10	0	G	P	W	L	W	V	A	V	G	G	G	A	G	L	A	F	Y	V	Q	S	-
sp|Q9UMF0|ICAM5_HUMAN	903-908	6	0	G	A	A	G	A	E	G	G	P	E	E	S	P	A	E	G	E	V	F	A	-
sp|Q9UQV4|LAMP3_HUMAN	7-13	7	0	-	-	-	-	M	P	R	Q	L	S	S	L	A	V	I	L	H	D	G	S	-
sp|Q9Y3Q4|HCN4_HUMAN	761-765	5	0	E	M	A	H	C	A	H	R	V	Q	T	P	T	P	T	P	V	I	W	T	-
sp|Q9Y3Q4|HCN4_HUMAN	784-787	4	0	W	T	P	L	I	Q	A	P	L	Q	T	T	S	V	A	I	A	L	T	H	-
sp|A0A1W2PR64|TFKL9_HUMAN	138-143	6	0	A	I	T	G	S	S	V	S	E	N	G	I	A	K	L	F	V	G	E	V	-
sp|O14562|UBFD1_HUMAN	2-6	5	0	-	-	-	-	-	-	-	-	-	M	P	D	G	M	E	E	P	G	M	D	-
sp|O14562|UBFD1_HUMAN	36-44	9	0	A	P	A	R	P	V	N	C	L	E	E	D	S	G	A	A	R	G	S	L	-
sp|O14569|C56D2_HUMAN	18-23	6	0	E	S	H	I	Y	R	A	L	R	T	H	L	V	A	L	G	F	T	I	F	-
sp|O15440|MRP5_HUMAN	1424-1429	6	0	L	L	S	N	D	S	S	R	F	Y	E	N	K	V	A	V	K	G	-	-	-
sp|O43826|G6PT1_HUMAN	405-410	6	0	T	A	F	W	V	A	E	V	I	C	F	F	L	L	R	N	I	R	T	K	-
sp|O75962|TRIO_HUMAN	8-13	6	0	-	-	-	M	S	G	S	S	G	G	S	S	G	P	A	A	A	A	S	A	-
sp|O75962|TRIO_HUMAN	18-24	7	0	A	A	A	P	A	A	S	S	G	P	G	S	G	C	G	G	G	A	G	E	-
sp|O75962|TRIO_HUMAN	432-436	5	0	I	A	S	Q	L	E	Q	E	W	K	L	D	E	R	S	T	L	L	D	M	-
sp|O95450|ATS2_HUMAN	37-43	7	0	L	L	P	P	P	P	P	P	A	N	D	P	P	G	G	P	L	G	H	G	-
sp|P08962|CD63_HUMAN	99-103	5	0	F	L	S	L	I	M	L	V	E	V	G	Y	V	F	R	D	K	V	M	S	-
sp|P08962|CD63_HUMAN	207-210	4	0	G	W	L	R	K	N	V	L	V	V	L	G	I	A	F	V	E	V	L	G	-
sp|P59780|AP3S2_HUMAN	156-161	6	0	R	L	E	K	S	E	G	G	L	S	V	S	A	V	K	N	I	N	L	P	-
sp|P98161|PKD1_HUMAN	316-321	6	0	D	F	G	D	G	S	A	E	V	D	S	H	R	Y	V	L	P	G	R	Y	-
sp|P98161|PKD1_HUMAN	354-358	5	0	A	L	L	G	T	D	V	Q	V	E	L	E	L	V	C	P	S	S	V	Q	-
sp|P98161|PKD1_HUMAN	438-445	8	0	A	W	L	Q	A	Q	E	Q	C	Q	M	V	D	S	P	A	V	Q	R	F	-
sp|P98161|PKD1_HUMAN	1200-1204	5	0	R	L	E	V	N	N	T	V	S	G	D	V	R	V	F	E	E	L	R	G	-
sp|P98161|PKD1_HUMAN	2665-2669	5	0	V	H	T	V	D	D	I	Q	Q	I	Q	C	M	G	P	S	R	E	L	V	-
sp|P98161|PKD1_HUMAN	3236-3241	6	1	N	G	G	L	V	E	K	E	V	L	L	L	R	F	R	R	L	L	V	A	int3d
sp|Q12931|TRAP1_HUMAN	21-26	6	0	W	G	R	R	L	R	P	L	L	R	V	P	G	G	K	P	I	L	C	P	-
sp|Q5T4S7|UBR4_HUMAN	9-15	7	0	-	-	M	A	T	S	G	G	E	E	P	G	T	P	A	T	G	A	D	T	-
sp|Q5T4S7|UBR4_HUMAN	3084-3088	5	0	I	C	E	S	S	S	L	I	S	S	L	L	S	S	G	A	V	D	Y	C	-
sp|Q5T4S7|UBR4_HUMAN	3334-3338	5	0	S	C	A	L	C	G	S	K	V	L	S	S	G	S	S	S	A	S	S	S	-
sp|Q5T4S7|UBR4_HUMAN	4140-4145	6	0	R	Q	V	L	F	T	P	A	T	Q	C	T	I	V	E	A	L	A	T	I	-
sp|Q6NZI2|CAVN1_HUMAN	27-32	6	0	P	D	A	E	A	P	E	P	S	S	E	E	P	S	G	A	G	S	E	E	-
sp|Q7Z3B3|KANL1_HUMAN	2-7	6	0	-	-	-	-	-	-	-	-	-	M	L	T	D	A	A	A	E	A	H	H	-
sp|Q7Z3B3|KANL1_HUMAN	11-15	5	0	M	A	A	M	A	P	A	L	T	D	H	H	I	R	F	K	L	A	P	P	-
sp|Q7Z3B3|KANL1_HUMAN	439-444	6	0	P	L	R	R	R	S	E	W	K	W	I	V	S	R	W	N	W	L	Q	A	-
[truncated: 5,264 more rows]
