# Supplementary material for: Predicting the involvement of polyQ- and polyA in protein-protein interactions by their amino acid context
Source: Heliyon. 2024 Sep 14;10(18):e37861. doi: 10.1016/j.heliyon.2024.e37861 (PMC11422028; doi:10.1016/j.heliyon.2024.e37861)
Supplement: Multimedia component 8 [file mmc8.csv]

score	ac	polyQ	ppi
0.836	sp|Q9UHD9|UBQL2_HUMAN	583-588	1
0.83	sp|P35125|UBP6_HUMAN	620-625	0
0.798	sp|Q92793|CBP_HUMAN	1967-1970	1
0.794	sp|Q9NRR5|UBQL4_HUMAN	560-565	1
0.792	sp|P63027|VAMP2_HUMAN	33-38	1
0.79	sp|Q9UMX0|UBQL1_HUMAN	548-553	1
0.788	sp|Q9Y4E8|UBP15_HUMAN	377-382	1
0.788	sp|Q8NFA0|UBP32_HUMAN	822-827	1
0.788	sp|Q13107|UBP4_HUMAN	390-395	1
0.784	sp|Q9Y5T5|UBP16_HUMAN	296-301	1
0.764	sp|Q15836|VAMP3_HUMAN	16-21	1
0.76	sp|A8K979|ERI2_HUMAN	307-312	0
0.76	sp|P05556|ITB1_HUMAN	113-118	1
0.756	sp|O75449|KTNA1_HUMAN	49-54	1
0.746	sp|P15056|BRAF_HUMAN	93-98	1
0.74	sp|Q8N9R8|SCAI_HUMAN	105-110	0
0.74	sp|O00505|IMA4_HUMAN	358-362	1
0.738	sp|P23763|VAMP1_HUMAN	35-40	1
0.736	sp|P56524|HDAC4_HUMAN	80-87	1
0.734	sp|Q04724|TLE1_HUMAN	98-106	1
0.734	sp|Q04727|TLE4_HUMAN	104-112	0
0.734	sp|O00629|IMA3_HUMAN	358-362	1
0.73	sp|Q9UQL6|HDAC5_HUMAN	74-78	0
0.728	sp|Q8IZU3|SYCP3_HUMAN	114-119	1
0.726	sp|P52292|IMA1_HUMAN	367-372	1
0.724	sp|P35243|RECO_HUMAN	46-50	1
0.72	sp|Q15233|NONO_HUMAN	280-284	1
0.716	sp|Q9UQL6|HDAC5_HUMAN	85-92	0
0.714	sp|Q9Y6V0|PCLO_HUMAN	3210-3213	0
0.712	sp|Q9H3P7|GCP60_HUMAN	241-245	1
0.712	sp|Q7Z3B4|NUP54_HUMAN	205-208	1
0.71	sp|Q9NPJ6|MED4_HUMAN	108-113	1
0.71	sp|O60266|ADCY3_HUMAN	301-306	0
0.71	sp|Q08117|TLE5_HUMAN	98-103	1
0.706	sp|Q9UIQ6|LCAP_HUMAN	800-806	1
0.706	sp|Q70EL2|UBP45_HUMAN	290-295	0
0.706	sp|Q04725|TLE2_HUMAN	97-105	0
0.706	sp|Q86UP3|ZFHX4_HUMAN	1686-1691	0
0.704	sp|Q8IY31|IFT20_HUMAN	89-94	0
0.704	sp|Q04727|TLE4_HUMAN	131-136	0
0.704	sp|Q9BVL2|NUP58_HUMAN	358-363	1
0.702	sp|Q9Y3Y2|CHTOP_HUMAN	42-46	0
0.702	sp|O15372|EIF3H_HUMAN	270-276	1
0.702	sp|Q96BP3|PPWD1_HUMAN	329-334	1
0.7	sp|Q04724|TLE1_HUMAN	125-131	1
0.7	sp|O60749|SNX2_HUMAN	499-503	1
0.7	sp|Q92922|SMRC1_HUMAN	930-934	1
0.698	sp|Q9UHE8|STEA1_HUMAN	198-202	1
0.698	sp|Q6NZ63|STEAL_HUMAN	179-183	0
0.696	sp|P56524|HDAC4_HUMAN	69-73	1
0.694	sp|Q96HW7|INT4_HUMAN	611-616	1
0.694	sp|O14503|BHE40_HUMAN	113-116	0
0.694	sp|Q08378|GOGA3_HUMAN	1365-1369	0
0.692	sp|P42229|STA5A_HUMAN	6-11	1
0.69	sp|Q14209|E2F2_HUMAN	207-212	1
0.69	sp|Q9C0A1|ZFHX2_HUMAN	1359-1362	0
0.688	sp|Q04726|TLE3_HUMAN	98-106	1
0.686	sp|Q969Q1|TRI63_HUMAN	247-252	1
0.686	sp|Q9C0D2|CE295_HUMAN	1506-1511	0
0.684	sp|Q9H6T3|RPAP3_HUMAN	276-281	1
0.684	sp|Q9BZ72|PITM2_HUMAN	1238-1242	0
0.684	sp|Q8NEZ4|KMT2C_HUMAN	2393-2397	0
0.684	sp|Q9H3D4|P63_HUMAN	437-444	1
0.684	sp|P12821|ACE_HUMAN	611-616	1
0.684	sp|P20700|LMNB1_HUMAN	352-356	1
0.682	sp|Q15911|ZFHX3_HUMAN	1789-1794	0
0.682	sp|Q8TE49|OTU7A_HUMAN	253-257	0
0.682	sp|Q9Y3S1|WNK2_HUMAN	1949-1954	0
0.682	sp|Q9H2G2|SLK_HUMAN	853-858	0
0.68	sp|Q5M775|CYTSB_HUMAN	401-406	0
0.68	sp|Q13145|BAMBI_HUMAN	184-189	0
0.68	sp|Q8NAA4|A16L2_HUMAN	148-152	0
0.676	sp|Q6NUN9|ZN746_HUMAN	195-200	0
0.676	sp|P20309|ACM3_HUMAN	571-577	0
0.676	sp|P49750|YLPM1_HUMAN	444-449	0
0.676	sp|O95857|TSN13_HUMAN	101-106	0
0.676	sp|P55899|FCGRN_HUMAN	162-167	1
0.674	sp|Q9BV73|CP250_HUMAN	1475-1480	0
0.672	sp|Q15149|PLEC_HUMAN	2203-2208	0
0.672	sp|P54284|CACB3_HUMAN	47-51	1
0.672	sp|Q7L2H7|EIF3M_HUMAN	345-349	1
0.67	sp|Q0P6D6|CCD15_HUMAN	167-171	0
0.67	sp|P01266|THYG_HUMAN	97-102	1
0.668	sp|Q96MK2|RIPR3_HUMAN	362-367	0
0.664	sp|Q9H5N1|RABE2_HUMAN	106-113	0
0.664	sp|Q14289|FAK2_HUMAN	232-237	1
0.664	sp|Q7Z3Y9|K1C26_HUMAN	341-348	1
0.664	sp|Q99747|SNAG_HUMAN	244-249	0
0.664	sp|Q9H254|SPTN4_HUMAN	345-349	0
0.664	sp|Q5VZ46|K1614_HUMAN	469-474	0
0.664	sp|Q9H1Z8|AUGN_HUMAN	81-86	0
0.662	sp|Q13772|NCOA4_HUMAN	86-91	0
0.662	sp|Q12802|AKP13_HUMAN	2588-2593	0
0.662	sp|Q01082|SPTB2_HUMAN	338-342	0
0.662	sp|O43895|XPP2_HUMAN	59-64	0
0.66	sp|Q2TAC2|CCD57_HUMAN	117-121	0
0.66	sp|O60437|PEPL_HUMAN	792-796	0
0.66	sp|A0A1B0GV03|GG6L7_HUMAN	274-281	0
0.658	sp|O95376|ARI2_HUMAN	352-357	0
0.658	sp|P60006|APC15_HUMAN	31-38	1
0.658	sp|Q86YT6|MIB1_HUMAN	948-955	1
0.658	sp|O75694|NU155_HUMAN	757-761	1
0.656	sp|Q9NRY4|RHG35_HUMAN	265-269	0
0.656	sp|O94759|TRPM2_HUMAN	1137-1142	1
0.656	sp|Q9ULH7|MRTFB_HUMAN	320-323	0
0.656	sp|P11277|SPTB1_HUMAN	1851-1856	1
0.656	sp|Q96PY6|NEK1_HUMAN	452-456	0
0.656	sp|P67936|TPM4_HUMAN	15-20	0
0.654	sp|Q8TES7|FBF1_HUMAN	615-619	0
0.654	sp|P11509|CP2A6_HUMAN	234-239	1
0.654	sp|Q8TB73|NDNF_HUMAN	112-116	0
0.654	sp|Q96R06|SPAG5_HUMAN	786-789	0
0.652	sp|Q6PL18|ATAD2_HUMAN	1303-1308	0
0.652	sp|P16389|KCNA2_HUMAN	282-286	1
0.652	sp|O00287|RFXAP_HUMAN	249-253	1
0.652	sp|O15273|TELT_HUMAN	53-58	1
0.652	sp|Q9NUQ8|ABCF3_HUMAN	430-435	0
0.652	sp|Q9NRM2|ZN277_HUMAN	161-164	0
0.652	sp|Q92793|CBP_HUMAN	2081-2085	1
0.65	sp|Q8IWX8|CHERP_HUMAN	117-121	0
0.65	sp|Q99996|AKAP9_HUMAN	3127-3132	0
0.65	sp|Q92841|DDX17_HUMAN	258-262	1
0.65	sp|O75935|DCTN3_HUMAN	135-139	1
0.648	sp|Q9H2X3|CLC4M_HUMAN	244-252	1
0.648	sp|Q15942|ZYX_HUMAN	417-423	1
0.648	sp|Q9NVI7|ATD3A_HUMAN	192-197	0
0.648	sp|Q5T9A4|ATD3B_HUMAN	144-149	0
0.648	sp|Q6GQQ9|OTU7B_HUMAN	237-241	1
0.646	sp|P55055|NR1H2_HUMAN	173-178	1
0.646	sp|O15400|STX7_HUMAN	218-223	1
0.646	sp|Q14667|BLTP2_HUMAN	1695-1701	0
0.646	sp|Q96S82|UBL7_HUMAN	339-344	1
0.646	sp|Q09472|EP300_HUMAN	2066-2069	1
0.644	sp|Q9P0W8|SPAT7_HUMAN	461-466	0
0.644	sp|Q68DE3|USF3_HUMAN	1462-1481	0
0.644	sp|Q7RTX7|CTSR4_HUMAN	439-444	0
0.644	sp|Q9Y6K9|NEMO_HUMAN	265-269	1
0.644	sp|Q9C0J8|WDR33_HUMAN	34-40	0
0.642	sp|Q9UKV0|HDAC9_HUMAN	54-62	0
0.642	sp|Q8IZQ8|MYCD_HUMAN	536-541	0
0.642	sp|Q9BTY7|HGH1_HUMAN	361-365	0
0.642	sp|Q9Y6H5|SNCAP_HUMAN	540-545	0
0.642	sp|Q70CQ2|UBP34_HUMAN	1255-1260	0
0.638	sp|Q5VXU9|SHOC1_HUMAN	735-739	0
0.638	sp|Q99719|SEPT5_HUMAN	364-369	1
0.638	sp|P05121|PAI1_HUMAN	78-82	1
0.638	sp|Q9H3P7|GCP60_HUMAN	286-291	1
0.638	sp|P0CG43|F157C_HUMAN	73-88	0
0.636	sp|Q5VTY9|HHAT_HUMAN	228-232	0
0.636	sp|P42566|EPS15_HUMAN	388-395	0
0.636	sp|Q9H270|VPS11_HUMAN	780-785	0
0.636	sp|Q92552|RT27_HUMAN	391-399	1
0.636	sp|Q8TAK5|GABP2_HUMAN	358-362	0
0.636	sp|Q9BRD0|BUD13_HUMAN	503-509	1
0.636	sp|Q7Z7A1|CNTRL_HUMAN	1926-1930	0
0.636	sp|Q9UPA5|BSN_HUMAN	1199-1204	0
0.636	sp|Q7L576|CYFP1_HUMAN	222-227	1
0.636	sp|Q92753|RORB_HUMAN	116-122	0
0.634	sp|Q8N5I4|DHRSX_HUMAN	309-314	0
0.634	sp|Q969V6|MRTFA_HUMAN	264-267	0
0.634	sp|Q96M86|DNHD1_HUMAN	3179-3184	0
0.634	sp|Q9UIL8|PHF11_HUMAN	290-295	0
0.634	sp|Q14246|AGRE1_HUMAN	332-337	0
0.632	sp|Q86SS6|SYT9_HUMAN	184-189	0
0.632	sp|P49454|CENPF_HUMAN	35-40	0
0.632	sp|O60216|RAD21_HUMAN	430-436	1
0.632	sp|Q15075|EEA1_HUMAN	997-1002	0
0.632	sp|Q9UJT2|TSKS_HUMAN	228-232	0
0.632	sp|Q14980|NUMA1_HUMAN	621-625	0
0.63	sp|Q8NC60|NOA1_HUMAN	92-98	0
0.63	sp|Q13042|CDC16_HUMAN	16-20	1
0.63	sp|Q8TCJ0|FBX25_HUMAN	210-214	0
0.63	sp|Q9Y2J4|AMOL2_HUMAN	257-263	0
0.63	sp|Q96FV2|SCRN2_HUMAN	377-384	0
0.63	sp|P26196|DDX6_HUMAN	56-60	0
0.63	sp|Q9NQ66|PLCB1_HUMAN	1012-1015	0
0.63	sp|Q9BVV6|TALD3_HUMAN	247-250	0
0.63	sp|Q8N428|GLT16_HUMAN	548-553	0
0.63	sp|Q99959|PKP2_HUMAN	57-62	0
0.63	sp|Q9Y613|FHOD1_HUMAN	996-1001	0
0.628	sp|Q07890|SOS2_HUMAN	970-975	0
0.628	sp|Q13183|S13A2_HUMAN	305-309	0
0.628	sp|Q8NEZ4|KMT2C_HUMAN	663-668	0
0.628	sp|Q86T90|K1328_HUMAN	399-404	0
0.626	sp|Q5TF58|IFFO2_HUMAN	84-89	0
0.626	sp|Q08379|GOGA2_HUMAN	363-367	0
0.626	sp|Q9Y4G6|TLN2_HUMAN	951-956	0
0.626	sp|Q6P5Q4|LMOD2_HUMAN	361-366	0
0.626	sp|Q9UL01|DSE_HUMAN	798-803	0
0.626	sp|Q9HAU5|RENT2_HUMAN	1201-1206	0
0.624	sp|P04198|MYCN_HUMAN	448-453	1
0.624	sp|Q13625|ASPP2_HUMAN	161-169	0
0.624	sp|Q92576|PHF3_HUMAN	1904-1908	0
0.624	sp|Q86UV5|UBP48_HUMAN	178-183	1
0.624	sp|P17707|DCAM_HUMAN	329-333	0
0.624	sp|Q16821|PPR3A_HUMAN	121-126	0
0.624	sp|Q3KQU3|MA7D1_HUMAN	699-703	0
0.624	sp|Q9H0C1|ZMY12_HUMAN	78-84	0
0.624	sp|A0A1W2PPK0|CPHL2_HUMAN	278-282	0
0.624	sp|Q5TB80|CE162_HUMAN	1334-1339	0
0.622	sp|Q8TAE8|G45IP_HUMAN	136-139	1
0.622	sp|Q12802|AKP13_HUMAN	2627-2631	0
0.622	sp|Q15173|2A5B_HUMAN	448-452	1
0.622	sp|Q15075|EEA1_HUMAN	751-758	0
0.622	sp|P11277|SPTB1_HUMAN	338-342	0
0.622	sp|Q13895|BYST_HUMAN	60-66	0
0.622	sp|Q01668|CAC1D_HUMAN	11-17	0
0.622	sp|P35398|RORA_HUMAN	166-169	1
0.622	sp|P0DKL9|A14EL_HUMAN	29-34	0
0.62	sp|Q96PP9|GBP4_HUMAN	524-529	0
0.62	sp|Q9HCN4|GPN1_HUMAN	286-291	0
0.62	sp|Q9NRC6|SPTN5_HUMAN	1416-1421	0
0.62	sp|Q02224|CENPE_HUMAN	1137-1142	0
0.62	sp|Q6TFL3|CC171_HUMAN	1059-1064	0
0.618	sp|Q96KN4|LRAT1_HUMAN	237-242	0
0.618	sp|Q86WG5|MTMRD_HUMAN	959-964	0
0.618	sp|Q96L91|EP400_HUMAN	3036-3041	0
0.618	sp|Q8TER5|ARH40_HUMAN	778-784	0
0.618	sp|Q0VF49|K2012_HUMAN	1010-1017	0
0.616	sp|A0A1W2PPM1|CPHXL_HUMAN	316-322	0
0.616	sp|Q6DT37|MRCKG_HUMAN	1418-1422	0
0.616	sp|O95935|TBX18_HUMAN	31-35	0
0.616	sp|Q7RTP6|MICA3_HUMAN	1855-1860	1
0.616	sp|Q15643|TRIPB_HUMAN	1088-1092	0
0.616	sp|P09525|ANXA4_HUMAN	126-131	0
0.616	sp|Q9Y3A3|PHOCN_HUMAN	40-45	1
0.616	sp|P25105|PTAFR_HUMAN	216-221	1
0.614	sp|Q9NYG5|APC11_HUMAN	67-71	1
0.614	sp|Q9P2R7|SUCB1_HUMAN	44-50	0
0.614	sp|Q69YN2|C19L1_HUMAN	439-444	0
0.614	sp|Q9Y255|PRLD1_HUMAN	212-217	0
0.612	sp|Q9UMX0|UBQL1_HUMAN	523-528	0
0.612	sp|Q5SW79|CE170_HUMAN	749-753	0
0.612	sp|Q8NBJ4|GOLM1_HUMAN	196-201	0
0.612	sp|O95239|KIF4A_HUMAN	356-362	0
0.612	sp|Q9P2H0|CE126_HUMAN	657-662	0
0.612	sp|Q13084|RM28_HUMAN	236-241	1
0.612	sp|Q14980|NUMA1_HUMAN	515-519	0
0.612	sp|Q2VIQ3|KIF4B_HUMAN	356-362	0
0.61	sp|Q5XKE5|K2C79_HUMAN	382-387	1
0.61	sp|Q9Y3E1|HDGR3_HUMAN	100-105	0
0.61	sp|Q9UH65|SWP70_HUMAN	471-476	0
0.61	sp|O60266|ADCY3_HUMAN	271-275	0
0.61	sp|Q5CZ79|AN20B_HUMAN	703-707	0
0.61	sp|O15067|PUR4_HUMAN	296-299	0
0.61	sp|Q8N8V2|GBP7_HUMAN	509-514	0
0.608	sp|Q5T447|HECD3_HUMAN	162-166	0
0.608	sp|Q2M1P5|KIF7_HUMAN	1114-1118	0
0.608	sp|Q7Z3E5|ARMC9_HUMAN	211-216	0
0.608	sp|Q3KNS1|PTHD3_HUMAN	248-253	0
0.608	sp|O75396|SC22B_HUMAN	31-36	1
0.608	sp|Q96KP6|TNIP3_HUMAN	55-60	0
0.608	sp|Q86T82|UBP37_HUMAN	336-341	1
0.606	sp|B1AK76|SNUFL_HUMAN	45-48	0
0.606	sp|Q6UWS5|PT117_HUMAN	27-32	0
0.606	sp|P52594|AGFG1_HUMAN	188-192	0
0.606	sp|Q8WYA0|IFT81_HUMAN	443-447	0
0.606	sp|Q5VU69|CP141_HUMAN	83-87	0
0.606	sp|Q8WXH0|SYNE2_HUMAN	1787-1793	0
0.606	sp|Q96RW7|HMCN1_HUMAN	161-166	0
0.606	sp|Q8TEQ6|GEMI5_HUMAN	1480-1487	0
0.606	sp|P46531|NOTC1_HUMAN	2381-2388	0
0.606	sp|P49916|DNLI3_HUMAN	393-398	0
0.606	sp|Q96FJ0|STALP_HUMAN	166-171	0
0.604	sp|P19012|K1C15_HUMAN	360-365	1
0.604	sp|Q9NSY1|BMP2K_HUMAN	869-873	0
0.604	sp|P42224|STAT1_HUMAN	271-276	1
0.604	sp|Q6Y7W6|GGYF2_HUMAN	898-903	0
0.604	sp|Q86UD0|SAPC2_HUMAN	257-261	0
0.604	sp|Q13488|VPP3_HUMAN	258-265	0
0.604	sp|Q9NV70|EXOC1_HUMAN	331-334	0
0.604	sp|O15296|LX15B_HUMAN	135-139	1
0.604	sp|O14530|TXND9_HUMAN	59-63	0
0.604	sp|Q71SY5|MED25_HUMAN	546-550	0
0.604	sp|Q9UGQ2|FLOWR_HUMAN	153-158	0
0.604	sp|Q86UP3|ZFHX4_HUMAN	2066-2071	0
0.602	sp|Q9HAT2|SIAE_HUMAN	427-432	0
0.602	sp|Q12955|ANK3_HUMAN	516-521	1
0.602	sp|Q49A92|CH034_HUMAN	325-329	0
0.602	sp|Q8NF91|SYNE1_HUMAN	1414-1419	0
0.602	sp|Q8N998|CCD89_HUMAN	238-242	0
0.602	sp|Q0VAK6|LMOD3_HUMAN	405-409	0
0.602	sp|P38432|COIL_HUMAN	434-438	0
0.6	sp|Q9H799|CPLN1_HUMAN	674-679	0
0.6	sp|Q96DN5|TBC31_HUMAN	784-788	0
0.6	sp|Q9UBL6|CPNE7_HUMAN	50-55	0
0.598	sp|Q8IZD4|DCP1B_HUMAN	460-464	0
0.598	sp|Q6ZMI0|PPR21_HUMAN	563-567	0
0.598	sp|Q07283|TRHY_HUMAN	295-298	0
0.598	sp|Q8N4Z0|RAB42_HUMAN	178-183	0
0.598	sp|Q15027|ACAP1_HUMAN	106-110	1
0.598	sp|O60293|ZC3H1_HUMAN	443-448	0
0.598	sp|Q9Y2G8|DJC16_HUMAN	102-107	0
0.598	sp|Q99853|FOXB1_HUMAN	127-132	0
0.596	sp|Q9UPR3|SMG5_HUMAN	806-811	0
0.596	sp|Q13535|ATR_HUMAN	412-417	1
0.596	sp|P78549|NTH_HUMAN	90-95	0
0.596	sp|Q96SA4|SERC2_HUMAN	364-368	0
0.596	sp|Q0VFZ6|CF210_HUMAN	287-290	0
0.596	sp|Q5T0U0|CC122_HUMAN	33-37	0
0.596	sp|Q5T2N8|ATD3C_HUMAN	388-392	0
0.596	sp|Q9P2M7|CING_HUMAN	870-875	0
0.596	sp|Q5JVS0|HABP4_HUMAN	50-54	0
0.596	sp|Q96A22|CK052_HUMAN	58-63	0
0.596	sp|Q08J23|NSUN2_HUMAN	11-14	0
0.596	sp|Q96K21|ANCHR_HUMAN	249-254	0
0.594	sp|A6NJG6|ARGFX_HUMAN	136-140	0
0.594	sp|Q6P995|F171B_HUMAN	43-58	0
0.594	sp|Q96AY2|EME1_HUMAN	390-394	1
0.594	sp|Q92540|SMG7_HUMAN	789-793	0
0.594	sp|P17844|DDX5_HUMAN	181-185	1
0.594	sp|A4D1E1|Z804B_HUMAN	1162-1167	0
0.594	sp|Q9UPN3|MACF1_HUMAN	3849-3854	0
0.594	sp|Q07889|SOS1_HUMAN	972-977	1
0.594	sp|P13646|K1C13_HUMAN	359-364	1
0.594	sp|Q04726|TLE3_HUMAN	125-131	1
0.592	sp|P39748|FEN1_HUMAN	110-115	1
0.592	sp|P07476|INVO_HUMAN	85-90	0
0.592	sp|Q96JB5|CK5P3_HUMAN	137-141	0
0.592	sp|E9PGG2|ANHX_HUMAN	71-76	0
0.592	sp|O60934|NBN_HUMAN	448-451	0
0.592	sp|Q8N443|RIBC1_HUMAN	167-173	0
0.592	sp|Q99569|PKP4_HUMAN	363-368	0
0.592	sp|P46100|ATRX_HUMAN	2415-2425	0
0.59	sp|O75069|TMCC2_HUMAN	10-13	0
0.59	sp|Q5EBL4|RIPL1_HUMAN	195-198	0
0.59	sp|P51692|STA5B_HUMAN	6-11	1
0.59	sp|Q9UPN6|SCAF8_HUMAN	306-310	0
0.59	sp|Q96AC6|KIFC2_HUMAN	211-216	0
0.588	sp|O75381|PEX14_HUMAN	179-185	0
0.588	sp|O94986|CE152_HUMAN	629-636	0
0.588	sp|Q9BV73|CP250_HUMAN	2038-2042	0
0.588	sp|O94964|SOGA1_HUMAN	860-865	0
0.588	sp|Q32NB8|PGPS1_HUMAN	509-517	0
0.588	sp|Q96T37|RBM15_HUMAN	534-539	0
0.588	sp|P49336|CDK8_HUMAN	373-377	0
0.586	sp|Q8N4C6|NIN_HUMAN	1979-1984	0
0.586	sp|Q9HBL6|LRTM1_HUMAN	154-160	0
0.586	sp|Q9ULG6|CCPG1_HUMAN	264-269	0
0.586	sp|Q8NF91|SYNE1_HUMAN	1293-1298	0
0.586	sp|Q9UBG7|RBPJL_HUMAN	62-67	0
0.586	sp|Q96M91|CFA53_HUMAN	458-462	0
0.586	sp|O60499|STX10_HUMAN	152-157	0
0.586	sp|P41214|EIF2D_HUMAN	322-328	0
0.586	sp|Q8WXH0|SYNE2_HUMAN	4383-4386	0
0.586	sp|P41229|KDM5C_HUMAN	919-924	0
0.586	sp|Q9BT92|TCHP_HUMAN	384-388	0
0.586	sp|Q9UN79|SOX13_HUMAN	184-187	0
0.586	sp|Q92786|PROX1_HUMAN	215-223	0
0.584	sp|O95819|M4K4_HUMAN	483-488	0
0.584	sp|Q8IVE0|CROL2_HUMAN	76-81	0
0.584	sp|Q9NZJ4|SACS_HUMAN	3597-3602	0
0.584	sp|Q96M63|ODAD1_HUMAN	339-343	0
0.584	sp|Q4G0Z9|MCMD2_HUMAN	658-665	0
0.584	sp|Q00839|HNRPU_HUMAN	804-809	0
0.584	sp|Q99570|PI3R4_HUMAN	945-950	0
0.582	sp|Q9UPN9|TRI33_HUMAN	517-522	0
0.582	sp|Q8IZQ8|MYCD_HUMAN	291-294	0
0.582	sp|Q7Z406|MYH14_HUMAN	882-887	0
0.582	sp|Q15286|RAB35_HUMAN	179-184	0
0.582	sp|Q8N960|CE120_HUMAN	912-917	0
0.582	sp|O94804|STK10_HUMAN	619-623	0
0.582	sp|O75030|MITF_HUMAN	132-138	0
0.582	sp|Q9H0G5|NSRP1_HUMAN	319-324	0
0.582	sp|Q9NY93|DDX56_HUMAN	230-235	1
0.582	sp|C9JC47|F157A_HUMAN	71-84	0
0.582	sp|P30520|PURA2_HUMAN	147-154	1
0.58	sp|Q13495|MAMD1_HUMAN	492-502	0
0.58	sp|Q9NRY4|RHG35_HUMAN	719-723	0
0.58	sp|Q86VL8|S47A2_HUMAN	508-511	0
0.58	sp|Q6ZU64|CFA65_HUMAN	1827-1833	0
0.58	sp|Q9Y6M1|IF2B2_HUMAN	580-585	0
0.58	sp|Q8NBP0|TTC13_HUMAN	60-65	0
0.58	sp|Q8IX03|KIBRA_HUMAN	690-694	1
0.58	sp|Q6P1K2|PMF1_HUMAN	179-188	1
0.58	sp|Q9HCU5|PREB_HUMAN	96-101	0
0.58	sp|Q9Y6N6|LAMC3_HUMAN	1438-1443	0
0.58	sp|Q5T9S5|CCD18_HUMAN	1156-1161	0
0.58	sp|Q96E16|SMI19_HUMAN	93-98	0
0.58	sp|Q5TZA2|CROCC_HUMAN	383-387	0
0.58	sp|O15164|TIF1A_HUMAN	471-476	0
0.578	sp|O15417|TNC18_HUMAN	917-922	0
0.578	sp|P34932|HSP74_HUMAN	534-537	1
0.578	sp|Q96AQ1|CC74A_HUMAN	58-63	0
0.578	sp|Q96LY2|CC74B_HUMAN	58-63	0
0.578	sp|Q9Y2J4|AMOL2_HUMAN	430-434	0
0.578	sp|Q13326|SGCG_HUMAN	136-141	0
0.578	sp|Q7Z6B0|CCD91_HUMAN	279-284	0
0.578	sp|A8MVX0|ARG33_HUMAN	522-525	0
0.576	sp|Q9UL36|ZN236_HUMAN	1396-1401	0
0.576	sp|Q9Y2I9|TBC30_HUMAN	651-657	0
0.576	sp|Q96PQ0|SORC2_HUMAN	767-772	1
0.576	sp|Q7RTX7|CTSR4_HUMAN	319-323	0
0.576	sp|A1A5B4|ANO9_HUMAN	50-55	0
0.576	sp|O15372|EIF3H_HUMAN	278-283	1
0.576	sp|Q9Y6R9|CCD61_HUMAN	362-367	0
0.576	sp|Q6P2Q9|PRP8_HUMAN	2021-2025	1
0.574	sp|O43752|STX6_HUMAN	158-163	0
0.574	sp|Q7Z478|DHX29_HUMAN	501-508	0
0.574	sp|A0A1B0GUI7|BRDOS_HUMAN	30-34	0
0.574	sp|Q9NNZ3|DNJC4_HUMAN	144-152	0
0.574	sp|Q92817|EVPL_HUMAN	871-877	0
0.574	sp|Q9H0A0|NAT10_HUMAN	429-434	0
0.574	sp|Q9BV73|CP250_HUMAN	420-425	0
0.574	sp|O15516|CLOCK_HUMAN	744-749	0
0.574	sp|Q13485|SMAD4_HUMAN	446-450	1
0.574	sp|O14979|HNRDL_HUMAN	316-321	0
0.574	sp|Q13813|SPTN1_HUMAN	679-682	0
0.574	sp|Q96JN2|CC136_HUMAN	443-447	0
0.572	sp|Q0P6D6|CCD15_HUMAN	281-285	0
0.572	sp|A2RUB6|CCD66_HUMAN	154-159	0
0.572	sp|Q9UJF2|NGAP_HUMAN	1017-1022	0
0.572	sp|Q15911|ZFHX3_HUMAN	3362-3369	0
0.572	sp|Q86UU1|PHLB1_HUMAN	1038-1043	0
0.572	sp|Q86YW9|MD12L_HUMAN	2055-2060	0
0.572	sp|P07332|FES_HUMAN	119-125	1
0.572	sp|Q9Y485|DMXL1_HUMAN	2917-2922	0
0.57	sp|Q2M2I8|AAK1_HUMAN	524-529	0
0.57	sp|O75665|OFD1_HUMAN	966-971	0
0.57	sp|Q8IWZ8|SUGP1_HUMAN	448-453	0
0.57	sp|Q15075|EEA1_HUMAN	397-401	0
0.57	sp|Q8NBR6|MINY2_HUMAN	523-529	0
0.57	sp|Q92793|CBP_HUMAN	2288-2293	0
0.57	sp|Q8N5J2|MINY1_HUMAN	417-421	1
0.568	sp|Q8TF21|ANR24_HUMAN	1095-1099	0
0.568	sp|P51587|BRCA2_HUMAN	2159-2164	0
0.568	sp|Q03933|HSF2_HUMAN	170-173	0
0.568	sp|Q9UGI6|KCNN3_HUMAN	683-687	0
0.568	sp|Q8N841|TTLL6_HUMAN	46-51	0
0.566	sp|Q8IV76|PASD1_HUMAN	479-485	0
0.566	sp|Q8N4C8|MINK1_HUMAN	371-380	0
0.566	sp|P54753|EPHB3_HUMAN	551-556	0
0.566	sp|Q8WWB3|DYDC1_HUMAN	82-85	0
0.566	sp|Q96ST3|SIN3A_HUMAN	113-119	0
0.566	sp|Q92636|FAN_HUMAN	8-14	0
0.566	sp|Q5VT52|RPRD2_HUMAN	1054-1057	0
0.566	sp|A6NE01|F186A_HUMAN	875-882	0
0.566	sp|Q9H4K1|RIBC2_HUMAN	293-298	0
0.566	sp|O95104|SCAF4_HUMAN	197-203	0
0.566	sp|Q03001|DYST_HUMAN	4664-4669	0
0.566	sp|Q99583|MNT_HUMAN	16-21	0
0.566	sp|P50222|MEOX2_HUMAN	81-86	0
0.566	sp|O15350|P73_HUMAN	391-397	1
0.566	sp|Q9H4Z2|ZN335_HUMAN	1325-1330	0
0.566	sp|Q9Y250|LZTS1_HUMAN	543-548	0
0.564	sp|Q6ZSZ6|TSH1_HUMAN	1007-1012	0
0.564	sp|Q15147|PLCB4_HUMAN	1060-1064	0
0.564	sp|P78364|PHC1_HUMAN	381-385	0
0.564	sp|Q6PJT7|ZC3HE_HUMAN	233-238	0
0.564	sp|Q9HAU4|SMUF2_HUMAN	385-389	1
0.564	sp|Q15154|PCM1_HUMAN	740-743	0
0.564	sp|P54098|DPOG1_HUMAN	43-60	0
0.562	sp|Q9UKV0|HDAC9_HUMAN	465-470	0
0.562	sp|A0A075B6W5|TVA23_HUMAN	29-34	0
0.562	sp|Q9Y6K5|OAS3_HUMAN	663-667	0
0.562	sp|Q6ZUS5|CC121_HUMAN	228-234	0
0.562	sp|P14859|PO2F1_HUMAN	177-185	0
0.562	sp|O43379|WDR62_HUMAN	763-766	0
0.562	sp|Q5TZA2|CROCC_HUMAN	1948-1951	0
0.56	sp|Q14766|LTBP1_HUMAN	159-164	0
0.56	sp|Q86YW9|MD12L_HUMAN	1887-1892	0
0.56	sp|Q8NDH2|CC168_HUMAN	446-450	0
0.56	sp|Q9Y6H1|CHCH2_HUMAN	106-112	0
0.56	sp|Q15788|NCOA1_HUMAN	1063-1067	0
0.56	sp|Q15788|NCOA1_HUMAN	1385-1391	0
0.56	sp|Q14444|CAPR1_HUMAN	537-542	0
0.56	sp|Q9H3P7|GCP60_HUMAN	296-301	1
0.558	sp|P01574|IFNB_HUMAN	67-72	1
0.558	sp|P51610|HCFC1_HUMAN	1696-1701	0
0.558	sp|Q8N3F8|MILK1_HUMAN	239-244	0
0.558	sp|Q15075|EEA1_HUMAN	117-122	0
0.558	sp|Q92508|PIEZ1_HUMAN	741-749	0
0.558	sp|Q8IZJ3|CPMD8_HUMAN	1242-1245	0
0.558	sp|Q8WX93|PALLD_HUMAN	661-666	0
0.558	sp|Q9Y2E5|MA2B2_HUMAN	405-409	0
0.558	sp|Q9BUJ2|HNRL1_HUMAN	817-822	0
0.558	sp|P0CG42|F157B_HUMAN	71-85	0
0.558	sp|O95319|CELF2_HUMAN	222-231	0
0.558	sp|Q9Y675|SNURF_HUMAN	46-49	0
0.556	sp|O75031|HSF2B_HUMAN	111-116	0
0.556	sp|Q8IXQ6|PARP9_HUMAN	629-634	0
0.556	sp|Q9H334|FOXP1_HUMAN	150-155	0
0.556	sp|Q9C0E2|XPO4_HUMAN	512-517	0
0.556	sp|Q8WUH2|TGFA1_HUMAN	276-280	0
0.556	sp|O95625|ZBT11_HUMAN	1026-1030	0
0.556	sp|Q8IWS0|PHF6_HUMAN	354-361	0
0.556	sp|Q7Z5L2|R3HCL_HUMAN	119-123	0
0.556	sp|Q96MC2|DRC1_HUMAN	300-304	0
0.556	sp|Q5TAX3|TUT4_HUMAN	1405-1410	0
0.556	sp|Q14789|GOGB1_HUMAN	2901-2906	0
0.556	sp|Q6EIG7|CLC6A_HUMAN	3-8	0
0.554	sp|Q2M2I8|AAK1_HUMAN	533-546	0
0.554	sp|Q5SQ80|A20A2_HUMAN	701-707	0
0.554	sp|Q5VUR7|A20A3_HUMAN	701-707	0
0.554	sp|O95630|STABP_HUMAN	151-159	0
0.554	sp|Q9UL54|TAOK2_HUMAN	619-624	0
0.554	sp|Q6ZTK2|YP015_HUMAN	98-102	0
0.554	sp|Q7Z406|MYH14_HUMAN	824-830	0
0.554	sp|Q9NP58|ABCB6_HUMAN	823-828	0
0.554	sp|Q9Y2D8|ADIP_HUMAN	400-407	0
0.554	sp|Q96KN7|RPGR1_HUMAN	405-412	0
0.554	sp|Q8IWA6|CCD60_HUMAN	83-87	0
0.554	sp|Q9P2P6|STAR9_HUMAN	704-711	0
0.554	sp|Q5TYW2|A20A1_HUMAN	701-707	0
0.554	sp|Q96M86|DNHD1_HUMAN	4116-4121	0
0.554	sp|Q5TZA2|CROCC_HUMAN	613-618	0
0.554	sp|Q9P2D1|CHD7_HUMAN	592-596	0
0.552	sp|P20963|CD3Z_HUMAN	65-70	1
0.552	sp|Q8IYL2|TRM44_HUMAN	104-109	0
0.552	sp|Q9NWA0|MED9_HUMAN	113-119	1
0.552	sp|Q9P2D7|DYH1_HUMAN	1654-1659	0
0.552	sp|Q08379|GOGA2_HUMAN	606-614	0
0.552	sp|Q8WYA0|IFT81_HUMAN	224-229	0
0.552	sp|Q8IX03|KIBRA_HUMAN	125-130	0
0.552	sp|Q8N9S9|SNX31_HUMAN	406-410	0
0.552	sp|Q9UPN4|CP131_HUMAN	790-794	0
0.552	sp|P35869|AHR_HUMAN	600-603	0
0.552	sp|Q8N841|TTLL6_HUMAN	523-528	0
0.552	sp|O60663|LMX1B_HUMAN	282-288	0
0.55	sp|Q99613|EIF3C_HUMAN	906-910	0
0.55	sp|Q8N7X0|ADGB_HUMAN	1560-1565	0
0.55	sp|O95155|UBE4B_HUMAN	1068-1073	0
0.55	sp|Q9UGP8|SEC63_HUMAN	546-551	0
0.55	sp|Q12923|PTN13_HUMAN	2477-2482	0
0.55	sp|Q6EMB2|TTLL5_HUMAN	1153-1158	0
0.55	sp|Q6RI45|BRWD3_HUMAN	392-396	0
0.55	sp|B5ME19|EIFCL_HUMAN	907-911	0
0.548	sp|Q9NRD0|FBX8_HUMAN	12-16	0
0.548	sp|Q63HN1|S31F2_HUMAN	476-479	0
0.548	sp|O75069|TMCC2_HUMAN	622-630	0
0.548	sp|Q96CM3|RUSD4_HUMAN	210-214	0
0.548	sp|Q9H334|FOXP1_HUMAN	131-134	0
0.548	sp|P0CG23|ZN853_HUMAN	119-132	0
0.548	sp|P58505|CU058_HUMAN	213-218	0
0.548	sp|Q8NFC6|BD1L1_HUMAN	773-778	0
0.548	sp|Q8IVH2|FOXP4_HUMAN	180-192	0
0.548	sp|P35711|SOX5_HUMAN	243-247	0
0.548	sp|Q8WXH0|SYNE2_HUMAN	3764-3768	0
0.548	sp|Q9UMZ2|SYNRG_HUMAN	601-607	0
0.548	sp|Q9UHD9|UBQL2_HUMAN	168-174	0
0.548	sp|P54727|RD23B_HUMAN	282-287	1
0.548	sp|P19484|TFEB_HUMAN	85-90	0
0.548	sp|Q12950|FOXD4_HUMAN	363-369	0
0.548	sp|Q6ZU69|S31F1_HUMAN	746-749	0
0.546	sp|Q9BY15|AGRE3_HUMAN	603-608	0
0.546	sp|Q9Y5H6|PCDA8_HUMAN	752-756	0
0.546	sp|P07510|ACHG_HUMAN	401-406	0
0.546	sp|Q8N5R6|CCD33_HUMAN	731-736	0
0.546	sp|Q9Y5H8|PCDA3_HUMAN	752-756	0
0.546	sp|Q86YA3|ZGRF1_HUMAN	853-858	0
0.546	sp|Q8TDM6|DLG5_HUMAN	285-288	0
0.546	sp|O75204|TM127_HUMAN	157-160	0
0.544	sp|Q6ZWE6|PKHM3_HUMAN	169-175	0
0.544	sp|O43290|SNUT1_HUMAN	511-517	0
0.544	sp|P51787|KCNQ1_HUMAN	356-361	1
0.544	sp|P55040|GEM_HUMAN	16-20	0
0.544	sp|P56524|HDAC4_HUMAN	483-488	0
0.544	sp|Q8IVH2|FOXP4_HUMAN	132-135	0
0.544	sp|Q9H8Y5|ANKZ1_HUMAN	631-638	0
0.544	sp|Q9H2T7|RBP17_HUMAN	207-212	0
0.544	sp|P35869|AHR_HUMAN	621-627	0
0.544	sp|Q6ZRV2|FA83H_HUMAN	452-459	0
0.544	sp|Q6IQ23|PKHA7_HUMAN	384-389	0
0.544	sp|O95613|PCNT_HUMAN	103-108	0
0.544	sp|Q9HCE9|ANO8_HUMAN	898-901	0
0.544	sp|P40238|TPOR_HUMAN	302-306	0
0.544	sp|P19623|SPEE_HUMAN	268-273	1
0.544	sp|Q8NEG2|CG057_HUMAN	227-230	0
0.544	sp|Q7L4P6|BEND5_HUMAN	191-194	0
0.544	sp|Q86UP3|ZFHX4_HUMAN	3268-3275	0
0.544	sp|Q7Z6Z7|HUWE1_HUMAN	1316-1324	0
0.542	sp|Q5JU67|CF157_HUMAN	338-343	0
0.542	sp|Q9HCJ3|RAVR2_HUMAN	547-551	0
0.542	sp|Q6Y7W6|GGYF2_HUMAN	633-638	0
0.542	sp|Q9UMN6|KMT2B_HUMAN	808-812	0
0.542	sp|Q9BYM8|HOIL1_HUMAN	251-258	0
0.542	sp|O14607|UTY_HUMAN	326-330	0
0.542	sp|Q9Y2D4|EXC6B_HUMAN	223-227	0
0.542	sp|Q9Y264|ANGP4_HUMAN	189-194	0
0.542	sp|O15550|KDM6A_HUMAN	329-333	0
0.54	sp|Q9UKV0|HDAC9_HUMAN	108-113	0
0.54	sp|O60229|KALRN_HUMAN	542-547	1
0.54	sp|Q96PN7|TREF1_HUMAN	1110-1115	0
0.54	sp|O75962|TRIO_HUMAN	572-577	0
0.54	sp|O60266|ADCY3_HUMAN	211-214	0
0.54	sp|P12110|CO6A2_HUMAN	19-23	0
0.54	sp|Q9BQS8|FYCO1_HUMAN	736-742	0
0.54	sp|Q5T1J5|CHCH9_HUMAN	106-112	0
0.54	sp|Q8NEZ4|KMT2C_HUMAN	3269-3272	0
0.54	sp|Q9UPA5|BSN_HUMAN	2428-2431	0
0.54	sp|Q8IUD2|RB6I2_HUMAN	970-975	0
0.54	sp|Q5T5Y3|CAMP1_HUMAN	1043-1047	0
0.54	sp|Q9NRJ5|PAPOB_HUMAN	627-632	0
0.54	sp|O75030|MITF_HUMAN	76-81	0
0.54	sp|Q9UN79|SOX13_HUMAN	216-221	0
0.538	sp|Q8NB25|F184A_HUMAN	716-721	0
0.538	sp|P21854|CD72_HUMAN	123-127	0
0.538	sp|Q15036|SNX17_HUMAN	106-111	0
0.538	sp|P49327|FAS_HUMAN	2212-2216	0
0.538	sp|O43556|SGCE_HUMAN	425-430	0
0.538	sp|Q7Z7A1|CNTRL_HUMAN	1856-1860	0
0.538	sp|Q6P1W5|CA094_HUMAN	515-520	0
0.538	sp|O75177|CREST_HUMAN	359-365	0
0.538	sp|Q9UQL6|HDAC5_HUMAN	514-519	0
0.538	sp|Q96SI1|KCD15_HUMAN	154-159	1
0.538	sp|Q460N5|PAR14_HUMAN	1276-1280	0
0.538	sp|Q9NYC9|DYH9_HUMAN	477-481	0
0.538	sp|Q9BSC4|NOL10_HUMAN	652-657	0
0.538	sp|A0A1W2PR95|IGB1C_HUMAN	300-305	0
0.536	sp|P25440|BRD2_HUMAN	335-339	0
0.536	sp|A6NFQ2|TCAF2_HUMAN	215-219	0
0.536	sp|Q9BXD5|NPL_HUMAN	188-193	1
0.536	sp|Q15149|PLEC_HUMAN	2711-2720	0
0.536	sp|Q9P217|ZSWM5_HUMAN	572-576	0
0.536	sp|Q9NQV6|PRD10_HUMAN	1122-1127	0
0.536	sp|Q8IYR2|SMYD4_HUMAN	655-660	0
0.536	sp|P03372|ESR1_HUMAN	498-502	1
0.536	tr|A0A1B0GVM2|A0A1B0GVM2_HUMAN	8-12	0
0.536	sp|Q13522|PPR1A_HUMAN	94-97	0
0.536	sp|Q96T51|RUFY1_HUMAN	354-359	0
0.536	sp|Q8N3J3|HROB_HUMAN	143-146	0
0.536	sp|Q9NR09|BIRC6_HUMAN	1635-1640	0
0.536	sp|P12270|TPR_HUMAN	547-551	0
0.534	sp|Q9NSY1|BMP2K_HUMAN	439-443	0
0.534	sp|Q9UPT8|ZC3H4_HUMAN	774-778	0
0.534	sp|Q8WWZ7|ABCA5_HUMAN	738-743	0
0.534	sp|P0CG23|ZN853_HUMAN	366-382	0
0.534	sp|Q9Y6D9|MD1L1_HUMAN	42-47	0
0.534	sp|Q9NX94|WBP1L_HUMAN	71-76	0
0.534	sp|Q5T1A1|DCST2_HUMAN	682-686	0
0.534	sp|D6RIA3|CD054_HUMAN	1601-1609	0
0.534	sp|Q8IWX8|CHERP_HUMAN	311-315	0
0.534	sp|Q92793|CBP_HUMAN	2297-2304	0
0.534	sp|P48634|PRC2A_HUMAN	648-654	0
0.534	sp|Q12772|SRBP2_HUMAN	200-204	0
0.534	sp|Q9Y5J6|T10B_HUMAN	4-10	1
0.534	sp|Q9BQ95|ECSIT_HUMAN	424-430	0
0.534	sp|Q5TC82|RC3H1_HUMAN	405-410	0
0.532	sp|O94916|NFAT5_HUMAN	751-756	0
0.532	sp|Q8TES7|FBF1_HUMAN	1010-1016	0
0.532	sp|Q8N2G8|GHDC_HUMAN	64-68	0
0.532	sp|Q86YW9|MD12L_HUMAN	1987-1991	0
0.532	sp|Q96RV3|PCX1_HUMAN	820-824	0
0.532	sp|Q9UQ26|RIMS2_HUMAN	77-83	0
0.532	sp|Q9UPN6|SCAF8_HUMAN	199-205	0
0.532	sp|Q9P2K9|DISP3_HUMAN	1148-1152	0
0.532	sp|O14529|CUX2_HUMAN	705-709	0
0.532	sp|Q9ULD9|ZN608_HUMAN	1190-1194	0
0.532	sp|Q03169|TNAP2_HUMAN	545-548	0
0.532	sp|O94804|STK10_HUMAN	857-860	0
0.532	sp|Q99985|SEM3C_HUMAN	714-718	0
0.532	sp|Q15459|SF3A1_HUMAN	118-130	1
0.532	sp|Q8IYY4|DZI1L_HUMAN	121-127	0
0.532	sp|Q96G75|RMD5B_HUMAN	115-121	0
0.532	sp|Q1MSJ5|CSPP1_HUMAN	1234-1238	0
0.532	sp|Q8IZT6|ASPM_HUMAN	2365-2369	0
0.532	sp|A4D0S4|LAMB4_HUMAN	1575-1580	0
0.53	sp|Q15276|RABE1_HUMAN	32-37	0
0.53	sp|Q96JA4|M4A14_HUMAN	647-652	0
0.53	sp|Q2KHN1|RN151_HUMAN	135-140	0
0.53	sp|Q15007|FL2D_HUMAN	64-67	0
0.53	sp|Q9NQ55|SSF1_HUMAN	324-331	0
0.53	sp|Q9BTD8|RBM42_HUMAN	93-97	0
0.53	sp|Q8N283|ANR35_HUMAN	663-668	0
0.53	sp|Q68DK7|MSL1_HUMAN	235-241	1
0.53	sp|Q9NVI7|ATD3A_HUMAN	611-615	0
0.53	sp|Q9H3M9|ATX3L_HUMAN	291-300	0
0.53	sp|Q96C10|DHX58_HUMAN	388-394	1
0.53	sp|Q8N6W0|CELF5_HUMAN	390-393	0
0.53	sp|Q2TAZ0|ATG2A_HUMAN	293-298	0
0.53	sp|Q86UW9|DTX2_HUMAN	44-49	0
0.53	sp|O60496|DOK2_HUMAN	14-17	0
0.53	sp|P24468|COT2_HUMAN	71-75	0
0.53	sp|Q9H6D7|HAUS4_HUMAN	210-214	0
0.53	sp|Q5JSZ5|PRC2B_HUMAN	629-639	0
0.53	sp|Q8N5J2|MINY1_HUMAN	425-431	0
0.53	sp|Q6PK04|CC137_HUMAN	267-271	0
0.53	sp|Q9H8L6|MMRN2_HUMAN	173-177	0
0.53	sp|Q9BWT7|CAR10_HUMAN	178-182	0
0.528	sp|Q13075|BIRC1_HUMAN	1257-1261	0
0.528	sp|Q9Y2F9|BTBD3_HUMAN	81-86	0
0.528	sp|Q969V6|MRTFA_HUMAN	277-281	0
0.528	sp|Q9BV73|CP250_HUMAN	1784-1788	0
0.528	sp|Q9P0K7|RAI14_HUMAN	922-927	0
0.528	sp|Q6ZN66|GBP6_HUMAN	510-515	0
0.528	sp|Q02446|SP4_HUMAN	604-608	0
0.528	sp|Q8NHA8|OR1FC_HUMAN	21-24	0
0.528	sp|P42345|MTOR_HUMAN	1722-1729	1
0.526	sp|Q07954|LRP1_HUMAN	798-801	0
0.526	sp|Q9C0C7|AMRA1_HUMAN	526-531	0
0.526	sp|Q9P219|DAPLE_HUMAN	1154-1159	0
0.526	sp|Q86UP2|KTN1_HUMAN	982-987	0
0.526	sp|O75830|SPI2_HUMAN	68-73	0
0.526	sp|Q9HCE3|ZN532_HUMAN	548-553	0
0.526	sp|Q16656|NRF1_HUMAN	22-26	0
0.526	sp|Q96AC6|KIFC2_HUMAN	312-316	0
0.526	sp|Q9Y4P3|TBL2_HUMAN	426-434	0
0.526	sp|Q3MHD2|LSM12_HUMAN	183-188	0
0.526	sp|O15409|FOXP2_HUMAN	131-136	0
0.524	sp|Q8NEZ2|VP37A_HUMAN	26-30	0
0.524	sp|Q96A04|TSACC_HUMAN	78-83	0
0.524	sp|Q7Z5V6|SAXO4_HUMAN	156-160	0
0.524	sp|A7MCY6|TBKB1_HUMAN	167-176	0
0.524	sp|Q9Y2I6|NINL_HUMAN	1192-1197	0
0.524	sp|Q8NCF5|NF2IP_HUMAN	239-246	0
0.524	sp|Q08378|GOGA3_HUMAN	576-581	0
0.524	sp|Q9ULS5|TMCC3_HUMAN	394-398	0
0.524	sp|Q9P2G9|KLHL8_HUMAN	21-26	0
0.522	sp|O15400|STX7_HUMAN	50-57	0
0.522	sp|Q99638|RAD9A_HUMAN	205-210	1
0.522	sp|Q9Y6V0|PCLO_HUMAN	3295-3306	0
0.522	sp|Q702N8|XIRP1_HUMAN	343-346	0
0.522	sp|Q2TAL8|QRIC1_HUMAN	209-214	0
0.522	sp|P20936|RASA1_HUMAN	1034-1039	0
0.522	sp|O15409|FOXP2_HUMAN	53-59	0
0.522	sp|O43318|M3K7_HUMAN	598-603	0
0.52	sp|Q9UPT8|ZC3H4_HUMAN	568-573	0
0.52	sp|Q8NFD5|ARI1B_HUMAN	2241-2246	0
0.52	sp|P0C025|NUD17_HUMAN	191-198	0
0.52	sp|Q2M1P5|KIF7_HUMAN	833-839	0
0.52	sp|Q8N573|OXR1_HUMAN	513-518	0
0.52	sp|Q92466|DDB2_HUMAN	87-92	1
0.52	sp|P24043|LAMA2_HUMAN	23-32	0
0.52	sp|Q15032|R3HD1_HUMAN	701-706	0
0.52	sp|P32970|CD70_HUMAN	43-47	0
0.52	sp|Q9ULL8|SHRM4_HUMAN	1119-1131	0
0.52	sp|B7ZBB8|PP13G_HUMAN	100-105	0
0.52	sp|Q96H72|S39AD_HUMAN	143-150	0
0.52	sp|Q8N8S7|ENAH_HUMAN	146-153	0
0.52	sp|Q9UNK0|STX8_HUMAN	142-145	0
0.518	sp|O94911|ABCA8_HUMAN	1453-1458	0
0.518	sp|Q86VQ1|GLCI1_HUMAN	521-531	0
0.518	sp|Q96JA4|M4A14_HUMAN	600-605	0
0.518	sp|Q13137|CACO2_HUMAN	412-416	1
0.518	sp|Q9H2F5|EPC1_HUMAN	587-594	0
0.518	sp|Q9P2N5|RBM27_HUMAN	690-693	0
0.518	sp|Q92609|TBCD5_HUMAN	509-515	0
0.518	sp|O15446|RPA34_HUMAN	504-508	0
0.518	sp|Q92508|PIEZ1_HUMAN	1463-1468	0
0.518	sp|P52736|ZN133_HUMAN	127-132	0
0.518	sp|Q9HCJ0|TNR6C_HUMAN	1196-1205	0
0.518	sp|P21709|EPHA1_HUMAN	574-581	0
0.518	sp|Q9UIA9|XPO7_HUMAN	440-445	0
0.518	sp|Q01970|PLCB3_HUMAN	1154-1160	0
0.518	sp|Q01658|NC2B_HUMAN	145-150	0
0.518	sp|Q8N2Y8|RUSC2_HUMAN	1180-1187	0
0.518	sp|Q9HBZ2|ARNT2_HUMAN	440-445	0
0.518	sp|Q8N201|INT1_HUMAN	942-949	0
0.518	sp|Q86YD1|PTOV1_HUMAN	397-402	0
0.518	sp|Q15154|PCM1_HUMAN	288-292	0
0.518	sp|Q9NVF7|FBX28_HUMAN	290-297	0
0.518	sp|Q8TD19|NEK9_HUMAN	913-918	0
0.518	sp|Q17RQ9|NKPD1_HUMAN	415-420	0
0.516	sp|Q86YW9|MD12L_HUMAN	2108-2115	0
0.516	sp|O15072|ATS3_HUMAN	615-619	0
0.516	sp|P59046|NAL12_HUMAN	171-175	0
0.516	sp|Q8IUA7|ABCA9_HUMAN	1456-1461	0
0.516	sp|Q14444|CAPR1_HUMAN	562-567	0
0.516	sp|Q07866|KLC1_HUMAN	563-566	0
0.516	sp|Q6P9A3|ZN549_HUMAN	148-153	0
0.516	sp|O15231|ZN185_HUMAN	100-104	0
0.516	sp|Q5SZL2|CE85L_HUMAN	324-327	0
0.516	sp|A0A1W2PPK0|CPHL2_HUMAN	290-296	0
0.516	sp|Q96LB9|PGRP3_HUMAN	56-60	0
0.516	sp|Q8NH06|OR1P1_HUMAN	34-38	0
0.514	sp|O75179|ANR17_HUMAN	897-907	0
0.514	sp|P18433|PTPRA_HUMAN	717-722	0
0.514	sp|Q8TE12|LMX1A_HUMAN	257-265	0
0.514	sp|Q8NE18|NSUN7_HUMAN	416-421	0
0.514	sp|Q8N5Z5|KCD17_HUMAN	220-223	0
0.514	sp|Q96L91|EP400_HUMAN	2971-2977	0
0.514	sp|Q14872|MTF1_HUMAN	586-591	0
0.514	sp|P02808|STAT_HUMAN	54-59	0
0.514	sp|Q99501|GA2L1_HUMAN	512-516	0
0.514	sp|O15409|FOXP2_HUMAN	123-126	0
0.514	sp|Q9P0J7|KCMF1_HUMAN	226-233	0
0.512	sp|Q9P0W2|HM20B_HUMAN	249-253	0
0.512	sp|Q8TC92|ENOX1_HUMAN	478-483	0
0.512	sp|O43147|SGSM2_HUMAN	90-95	0
0.512	sp|Q9UPQ9|TNR6B_HUMAN	1307-1312	0
0.512	sp|P14410|SUIS_HUMAN	336-340	0
0.512	sp|A8K0Z3|WASH1_HUMAN	391-396	0
0.512	sp|Q8TB72|PUM2_HUMAN	379-384	0
0.512	sp|Q5JR59|MTUS2_HUMAN	1278-1283	0
0.512	sp|Q9Y5Y3|GPR45_HUMAN	250-254	0
0.512	sp|O14686|KMT2D_HUMAN	4217-4223	0
0.512	sp|Q9ULV3|CIZ1_HUMAN	390-395	0
0.512	sp|Q9H4E7|DEFI6_HUMAN	506-511	0
0.512	sp|Q9UPN3|MACF1_HUMAN	5600-5605	0
0.512	sp|Q0D2I5|IFFO1_HUMAN	13-17	0
0.512	sp|P51531|SMCA2_HUMAN	216-253	0
0.512	sp|P10072|ZN875_HUMAN	158-162	0
0.512	sp|Q9Y2K5|R3HD2_HUMAN	578-583	0
0.512	sp|A8MWX3|WASH4_HUMAN	404-409	0
0.512	sp|P46013|KI67_HUMAN	350-355	0
0.51	sp|Q5JU67|CF157_HUMAN	295-299	0
0.51	sp|Q96RN5|MED15_HUMAN	205-218	0
0.51	sp|Q9Y3P9|RBGP1_HUMAN	827-831	0
0.51	sp|P0CG23|ZN853_HUMAN	396-401	0
0.51	sp|Q9Y490|TLN1_HUMAN	2524-2529	1
0.51	sp|Q96JB2|COG3_HUMAN	699-704	0
0.51	sp|P49327|FAS_HUMAN	1106-1110	0
0.51	sp|Q9C0B2|CFA74_HUMAN	1394-1399	0
0.51	sp|Q75V66|ANO5_HUMAN	421-425	0
0.51	sp|Q2M1P5|KIF7_HUMAN	998-1002	0
0.51	sp|Q499Z3|SLNL1_HUMAN	181-186	0
0.51	sp|Q8TB72|PUM2_HUMAN	280-283	0
0.51	sp|Q6UW60|PCSK4_HUMAN	100-108	0
0.51	sp|Q8TF68|ZN384_HUMAN	461-465	0
0.51	sp|Q99967|CITE2_HUMAN	40-45	0
0.51	sp|P22309|UD11_HUMAN	48-52	0
0.51	sp|Q9UP38|FZD1_HUMAN	94-101	0
0.51	sp|Q14671|PUM1_HUMAN	403-406	0
0.51	sp|O00159|MYO1C_HUMAN	869-873	0
0.51	sp|A8MX76|CAN14_HUMAN	24-28	0
0.51	sp|Q9C0F0|ASXL3_HUMAN	2143-2149	0
0.508	sp|Q8WTW3|COG1_HUMAN	104-108	0
0.508	sp|P22459|KCNA4_HUMAN	433-436	0
0.508	sp|Q01780|EXOSX_HUMAN	243-248	0
0.508	sp|P17658|KCNA6_HUMAN	317-322	0
0.508	sp|O75420|GGYF1_HUMAN	711-717	0
0.508	sp|Q9H1B7|I2BPL_HUMAN	564-568	0
0.508	sp|P41229|KDM5C_HUMAN	1553-1559	0
0.508	sp|Q02086|SP2_HUMAN	310-315	0
0.508	sp|A6NFN9|ANKUB_HUMAN	420-427	0
0.506	sp|Q13111|CAF1A_HUMAN	497-502	0
0.506	sp|Q92804|RBP56_HUMAN	86-90	0
0.506	sp|Q8TDD1|DDX54_HUMAN	605-609	0
0.506	sp|Q9NRR5|UBQL4_HUMAN	182-188	0
0.506	sp|Q5SNV9|CA167_HUMAN	877-882	0
0.506	sp|Q9BWQ6|YIPF2_HUMAN	67-74	0
0.506	sp|Q96J88|ESIP1_HUMAN	267-271	0
0.506	sp|Q9UPA5|BSN_HUMAN	2454-2465	0
0.506	sp|Q9UPN3|MACF1_HUMAN	5815-5820	0
0.506	sp|Q9UPU7|TBD2B_HUMAN	343-348	0
0.506	sp|Q02446|SP4_HUMAN	84-89	0
0.506	sp|Q6DHV5|C2D2B_HUMAN	323-328	0
0.504	sp|Q9UKV0|HDAC9_HUMAN	475-481	0
0.504	sp|O94916|NFAT5_HUMAN	1248-1266	0
0.504	sp|P38567|HYALP_HUMAN	173-178	0
0.504	sp|O95487|SC24B_HUMAN	492-497	0
0.504	sp|Q9NZL4|HPBP1_HUMAN	240-244	1
0.504	sp|Q96EV2|RBM33_HUMAN	515-519	0
0.504	sp|Q9H2F5|EPC1_HUMAN	605-610	0
0.504	sp|Q92585|MAML1_HUMAN	642-648	0
0.504	sp|Q12830|BPTF_HUMAN	2563-2569	0
0.504	sp|Q13625|ASPP2_HUMAN	654-658	0
0.504	sp|Q3SYA9|P12L1_HUMAN	404-409	0
0.504	sp|Q7Z7A1|CNTRL_HUMAN	1744-1750	0
0.504	sp|Q6XR72|ZNT10_HUMAN	153-157	1
0.504	sp|C9JE40|PATL2_HUMAN	163-169	0
0.504	sp|Q9H0I2|ENKD1_HUMAN	229-234	0
0.504	sp|Q9UPA5|BSN_HUMAN	3800-3804	0
0.504	sp|P47902|CDX1_HUMAN	217-224	0
0.504	sp|Q9UN79|SOX13_HUMAN	201-209	0
0.504	sp|Q9HBM0|VEZA_HUMAN	124-128	0
0.504	sp|Q6ZU69|S31F1_HUMAN	973-978	0
0.504	sp|Q09472|EP300_HUMAN	2232-2236	0
0.502	sp|Q9BPW4|APOL4_HUMAN	98-103	0
0.502	sp|Q9UGU0|TCF20_HUMAN	1770-1777	0
0.502	sp|Q9Y5Q9|TF3C3_HUMAN	500-505	0
0.502	sp|A0A1B0GTI1|CC201_HUMAN	115-125	0
0.502	sp|A6NNM3|RIM3B_HUMAN	114-119	0
0.502	sp|Q9UFD9|RIM3A_HUMAN	114-119	0
0.502	sp|Q96EV2|RBM33_HUMAN	829-833	0
0.502	sp|Q96EV2|RBM33_HUMAN	901-906	0
0.502	sp|O75962|TRIO_HUMAN	715-718	0
0.502	sp|A6NEL2|SWAHB_HUMAN	300-304	0
0.502	sp|A6NJZ7|RIM3C_HUMAN	114-119	0
0.502	sp|Q9UKJ3|GPTC8_HUMAN	1324-1334	0
0.502	sp|Q8IVL0|NAV3_HUMAN	184-194	0
0.502	sp|Q14147|DHX34_HUMAN	961-965	0
0.502	sp|Q9NQX5|NPDC1_HUMAN	252-257	0
0.502	sp|O43298|ZBT43_HUMAN	25-31	1
0.502	sp|Q8TAK6|OLIG1_HUMAN	102-105	0
0.5	sp|Q86YW9|MD12L_HUMAN	1877-1882	0
0.5	sp|O00287|RFXAP_HUMAN	262-266	1
0.5	sp|Q8N370|LAT4_HUMAN	545-550	0
0.5	sp|O15063|GRRE1_HUMAN	726-732	0
0.5	sp|Q6P1L6|ZN343_HUMAN	153-157	0
0.5	sp|Q8WXH0|SYNE2_HUMAN	2643-2650	0
0.5	sp|Q2TAL8|QRIC1_HUMAN	273-277	0
0.5	sp|Q9Y4G6|TLN2_HUMAN	2524-2529	0
0.5	sp|Q15532|SSXT_HUMAN	381-386	0
0.5	sp|Q9Y2K2|SIK3_HUMAN	999-1016	0
0.5	sp|Q9UN79|SOX13_HUMAN	193-197	0
0.5	sp|Q13813|SPTN1_HUMAN	1168-1173	0
0.5	sp|H3BV12|GOG8Q_HUMAN	408-412	0
0.5	sp|Q10571|MN1_HUMAN	1161-1166	0
0.5	sp|P08047|SP1_HUMAN	390-398	0
0.5	sp|P12111|CO6A3_HUMAN	26-29	0
0.498	sp|Q9BTC0|DIDO1_HUMAN	1536-1540	0
0.498	sp|Q9BYW2|SETD2_HUMAN	2135-2142	0
0.498	sp|Q96MC4|C295L_HUMAN	592-599	0
0.498	sp|Q8WUQ7|CATIN_HUMAN	136-141	0
0.498	sp|Q14940|SL9A5_HUMAN	861-866	0
0.498	sp|Q9UIF8|BAZ2B_HUMAN	341-348	0
0.498	sp|P47874|OMP_HUMAN	59-64	0
0.498	sp|Q9Y6X2|PIAS3_HUMAN	167-171	0
0.498	sp|P0CG23|ZN853_HUMAN	245-265	0
0.498	sp|Q9NS69|TOM22_HUMAN	107-118	1
0.498	sp|Q7Z5J4|RAI1_HUMAN	14-19	0
0.498	sp|P49750|YLPM1_HUMAN	291-295	0
0.498	sp|Q9P0P0|RN181_HUMAN	138-141	0
0.498	sp|Q8IYB5|SMAP1_HUMAN	413-418	0
0.498	sp|Q8NDX5|PHC3_HUMAN	328-335	0
0.498	sp|Q96PE2|ARHGH_HUMAN	201-204	0
0.498	sp|Q14671|PUM1_HUMAN	384-389	0
0.498	sp|Q53TQ3|IN80D_HUMAN	527-531	0
0.498	sp|Q5TZA2|CROCC_HUMAN	166-171	0
0.498	sp|Q96JP2|MY15B_HUMAN	902-910	0
0.498	sp|H7BZ55|CRCC2_HUMAN	1556-1563	0
0.498	sp|Q4UJ75|A20A4_HUMAN	701-707	0
0.496	sp|O94916|NFAT5_HUMAN	662-666	0
0.496	sp|Q9UGU0|TCF20_HUMAN	310-322	0
0.496	sp|Q9NWH9|SLTM_HUMAN	712-715	0
0.496	sp|P55196|AFAD_HUMAN	1482-1486	0
0.496	sp|Q9Y6V0|PCLO_HUMAN	3288-3292	0
0.496	sp|O60229|KALRN_HUMAN	682-687	0
0.496	sp|Q8IYX8|CE57L_HUMAN	153-158	0
0.496	sp|Q08379|GOGA2_HUMAN	649-656	0
0.496	sp|Q8WY91|THAP4_HUMAN	164-169	0
0.496	sp|P35711|SOX5_HUMAN	266-272	0
0.496	sp|Q9BW19|KIFC1_HUMAN	165-170	0
0.496	sp|Q9UPN3|MACF1_HUMAN	4616-4621	0
0.496	sp|Q13439|GOGA4_HUMAN	13-18	0
0.496	sp|Q5TZA2|CROCC_HUMAN	1921-1926	0
0.496	sp|Q8IX12|CCAR1_HUMAN	270-274	0
0.494	sp|Q99424|ACOX2_HUMAN	341-345	0
0.494	sp|Q9NP73|ALG13_HUMAN	1006-1010	0
0.494	sp|Q9HBJ7|UBP29_HUMAN	281-285	0
0.494	sp|Q13950|RUNX2_HUMAN	49-71	0
0.494	sp|Q16665|HIF1A_HUMAN	603-608	0
0.494	sp|Q52LR7|EPC2_HUMAN	584-597	0
0.494	sp|O00425|IF2B3_HUMAN	562-566	0
0.494	sp|Q93073|SBP2L_HUMAN	177-182	0
0.494	sp|O94876|TMCC1_HUMAN	565-573	0
0.494	sp|Q92878|RAD50_HUMAN	854-861	0
0.494	sp|Q5H9B9|BM2KL_HUMAN	124-128	0
0.494	sp|O94827|PKHG5_HUMAN	683-688	0
0.494	sp|P48380|RFX3_HUMAN	37-44	0
0.494	sp|Q5T953|IER5L_HUMAN	123-128	0
0.492	sp|Q7Z6R9|AP2D_HUMAN	99-104	0
0.492	sp|O14497|ARI1A_HUMAN	2207-2212	1
0.492	sp|Q6ZN55|ZN574_HUMAN	845-849	0
0.492	sp|O43749|OR1F1_HUMAN	20-24	0
0.492	sp|O75420|GGYF1_HUMAN	743-746	0
0.492	sp|P22670|RFX1_HUMAN	569-575	0
0.492	sp|P25963|IKBA_HUMAN	266-271	1
0.492	sp|Q96R84|OR1F2_HUMAN	20-24	0
0.492	sp|Q9NSC2|SALL1_HUMAN	237-243	0
0.492	sp|Q9NPE6|SPAG4_HUMAN	212-220	0
0.492	sp|Q9P2P6|STAR9_HUMAN	649-654	0
0.492	sp|Q96JK9|MAML3_HUMAN	753-757	0
0.492	sp|Q4V328|GRAP1_HUMAN	537-543	0
0.492	sp|O75886|STAM2_HUMAN	179-184	0
0.492	sp|Q8N8V2|GBP7_HUMAN	336-341	0
0.492	sp|Q8N5J2|MINY1_HUMAN	400-403	0
0.49	sp|O75460|ERN1_HUMAN	470-480	0
0.49	sp|P0DV77|TPRX2_HUMAN	82-86	0
0.49	sp|A0A1W2PPM1|CPHXL_HUMAN	305-308	0
0.49	sp|Q13591|SEM5A_HUMAN	994-999	0
0.49	sp|O75420|GGYF1_HUMAN	564-570	0
0.49	sp|Q6Y7W6|GGYF2_HUMAN	1012-1025	0
0.49	sp|Q9BV73|CP250_HUMAN	1823-1832	0
0.49	sp|Q8NA82|MARHA_HUMAN	735-740	0
0.49	sp|Q15532|SSXT_HUMAN	328-333	0
0.49	sp|Q4U2R8|S22A6_HUMAN	539-547	0
0.49	sp|Q9NRC6|SPTN5_HUMAN	2736-2741	0
0.49	sp|Q9BQG0|MBB1A_HUMAN	1113-1121	0
0.49	sp|P48378|RFX2_HUMAN	55-60	0
0.49	sp|Q8N7U7|TPRX1_HUMAN	27-31	0
0.488	sp|Q8WV99|ZFN2B_HUMAN	240-245	0
0.488	sp|P43699|NKX21_HUMAN	287-293	0
0.488	sp|Q9BZE9|ASPC1_HUMAN	292-297	0
0.488	sp|Q92585|MAML1_HUMAN	633-638	0
0.488	sp|Q5H9F3|BCORL_HUMAN	1130-1135	0
0.488	sp|P56645|PER3_HUMAN	1142-1146	0
0.488	sp|Q96G27|WBP1_HUMAN	85-90	0
0.488	sp|Q68DK2|ZFY26_HUMAN	2502-2506	0
0.488	sp|Q96J88|ESIP1_HUMAN	121-126	0
0.488	sp|Q9UKE5|TNIK_HUMAN	371-377	0
0.488	sp|O95229|ZWINT_HUMAN	155-160	0
0.486	sp|Q9BQP9|BPIA3_HUMAN	87-90	0
0.486	sp|Q15911|ZFHX3_HUMAN	1757-1763	0
0.486	sp|Q15911|ZFHX3_HUMAN	2455-2459	0
0.486	sp|Q8IZQ8|MYCD_HUMAN	304-310	0
0.486	sp|P0CG23|ZN853_HUMAN	351-356	0
0.486	sp|Q6P4R8|NFRKB_HUMAN	1245-1255	0
0.486	sp|Q12830|BPTF_HUMAN	2548-2557	0
0.486	sp|P49750|YLPM1_HUMAN	413-421	0
0.486	sp|Q96QZ7|MAGI1_HUMAN	399-421	0
0.486	sp|O14672|ADA10_HUMAN	730-735	0
0.486	sp|Q9P0U4|CXXC1_HUMAN	413-417	0
0.486	sp|P04150|GCR_HUMAN	343-347	0
0.486	sp|Q86UP3|ZFHX4_HUMAN	1735-1740	0
0.486	sp|P23469|PTPRE_HUMAN	615-620	0
0.484	sp|Q9UL36|ZN236_HUMAN	769-776	0
0.484	sp|Q15555|MARE2_HUMAN	319-324	0
0.484	sp|Q9HBQ8|GGA2B_HUMAN	69-74	0
0.484	sp|Q96RN5|MED15_HUMAN	226-239	0
0.484	sp|Q9Y262|EIF3L_HUMAN	452-456	1
0.484	sp|Q9BZ11|ADA33_HUMAN	524-528	0
0.484	sp|Q156A1|ATX8_HUMAN	2-80	0
0.484	sp|Q5TF21|SOGA3_HUMAN	344-349	0
0.484	sp|Q6ZVW7|I17EL_HUMAN	68-73	0
0.484	sp|P55347|PKNX1_HUMAN	172-177	0
0.484	sp|Q9BXA9|SALL3_HUMAN	213-219	0
0.484	sp|P35568|IRS1_HUMAN	877-882	0
0.484	sp|Q15596|NCOA2_HUMAN	1251-1260	0
0.484	sp|O14893|GEMI2_HUMAN	101-109	1
0.484	sp|Q9H0E2|TOLIP_HUMAN	28-34	0
0.484	sp|O95622|ADCY5_HUMAN	64-67	0
0.484	sp|Q5JSZ5|PRC2B_HUMAN	1946-1952	0
0.484	sp|Q96PV6|LENG8_HUMAN	82-88	0
0.482	sp|Q8N4C8|MINK1_HUMAN	466-471	0
0.482	sp|Q13620|CUL4B_HUMAN	153-156	0
0.482	sp|Q8IVH2|FOXP4_HUMAN	65-71	0
0.482	sp|Q86VI3|IQGA3_HUMAN	426-429	0
0.482	sp|Q9HCJ0|TNR6C_HUMAN	1165-1172	0
0.482	sp|Q6N021|TET2_HUMAN	740-749	0
0.482	sp|A0A183|LCE6A_HUMAN	3-7	0
0.482	sp|Q00839|HNRPU_HUMAN	205-209	0
0.482	sp|Q7L2J0|MEPCE_HUMAN	268-274	0
0.482	sp|Q4V328|GRAP1_HUMAN	371-374	0
0.482	sp|Q969V3|NCLN_HUMAN	444-451	0
0.482	sp|P55289|CAD12_HUMAN	24-29	0
0.482	sp|Q8IY81|SPB1_HUMAN	563-569	0
0.482	sp|Q6UVJ0|SAS6_HUMAN	225-235	0
0.48	sp|Q9UGU0|TCF20_HUMAN	1088-1093	0
0.48	sp|Q8NFD5|ARI1B_HUMAN	190-214	0
0.48	sp|Q14166|TTL12_HUMAN	133-137	0
0.48	sp|Q8WUE5|CT55_HUMAN	22-27	0
0.48	sp|Q8WWZ4|ABCAA_HUMAN	1375-1380	0
0.48	sp|Q9NYJ8|TAB2_HUMAN	271-276	0
0.48	sp|Q7Z5Q1|CPEB2_HUMAN	94-100	0
0.48	sp|P49750|YLPM1_HUMAN	846-851	0
0.48	sp|O60664|PLIN3_HUMAN	227-233	0
0.48	sp|Q9HCG7|GBA2_HUMAN	891-894	0
0.48	sp|Q8IX12|CCAR1_HUMAN	81-86	0
0.48	sp|Q8IX12|CCAR1_HUMAN	139-145	0
0.48	sp|O15405|TOX3_HUMAN	555-560	0
0.48	sp|Q96DX4|RSPRY_HUMAN	59-62	0
0.478	sp|Q00577|PURA_HUMAN	294-303	0
0.478	sp|Q9NP74|PALMD_HUMAN	67-74	0
0.478	sp|Q9H334|FOXP1_HUMAN	139-144	0
0.478	sp|Q8TDW4|ST7L_HUMAN	270-277	0
0.478	sp|Q92750|TAF4B_HUMAN	342-347	0
0.478	sp|O15063|GRRE1_HUMAN	27-31	0
0.478	sp|Q07157|ZO1_HUMAN	791-796	1
0.478	sp|Q9Y4W2|LAS1L_HUMAN	553-558	0
0.478	sp|Q96M86|DNHD1_HUMAN	1323-1329	0
0.478	sp|A4UGR9|XIRP2_HUMAN	2695-2700	0
0.478	sp|Q9BSW2|EFC4B_HUMAN	327-332	0
0.478	sp|O15405|TOX3_HUMAN	487-512	0
0.476	sp|Q9NSY1|BMP2K_HUMAN	509-517	0
0.476	sp|Q96EV8|DTBP1_HUMAN	98-103	0
0.476	sp|Q9Y5Y9|SCNAA_HUMAN	1029-1035	0
0.476	sp|Q8WVV4|POF1B_HUMAN	386-392	0
0.476	sp|Q8N1W1|ARG28_HUMAN	1444-1451	0
0.476	sp|Q8IUH3|RBM45_HUMAN	354-359	0
0.476	sp|O60293|ZC3H1_HUMAN	387-392	0
0.476	sp|P42694|HELZ_HUMAN	1400-1407	0
0.476	sp|Q9UPN3|MACF1_HUMAN	1528-1535	0
0.476	sp|Q17RY0|CPEB4_HUMAN	83-88	0
0.476	sp|Q9HAU4|SMUF2_HUMAN	347-351	0
0.476	sp|O75976|CBPD_HUMAN	1267-1272	0
0.476	sp|Q96K76|UBP47_HUMAN	886-889	0
0.474	sp|Q8NI99|ANGL6_HUMAN	230-235	0
0.474	sp|Q8IVL1|NAV2_HUMAN	192-200	0
0.474	sp|Q96MT8|CEP63_HUMAN	246-250	0
0.474	sp|Q8TCU4|ALMS1_HUMAN	3609-3614	0
0.474	sp|A0A1B0GVQ3|CC200_HUMAN	25-32	0
0.474	sp|O15397|IPO8_HUMAN	183-188	0
0.474	sp|Q9HCJ0|TNR6C_HUMAN	1183-1187	0
0.474	sp|O43390|HNRPR_HUMAN	601-606	0
0.474	sp|Q6PJ69|TRI65_HUMAN	149-154	0
0.474	sp|P41180|CASR_HUMAN	940-946	0
0.474	sp|P46531|NOTC1_HUMAN	2391-2398	0
0.474	sp|Q6NWY9|PR40B_HUMAN	182-188	0
0.474	sp|Q9NR09|BIRC6_HUMAN	1050-1055	0
0.474	sp|P33981|TTK_HUMAN	492-497	0
0.472	sp|O95487|SC24B_HUMAN	246-252	0
0.472	sp|Q9ULQ1|TPC1_HUMAN	788-793	0
0.472	sp|Q8N3T1|GLT15_HUMAN	541-546	0
0.472	sp|Q6ZU52|K0408_HUMAN	612-616	0
0.472	sp|Q9BZQ6|EDEM3_HUMAN	638-644	0
0.472	sp|Q96CN9|GCC1_HUMAN	335-340	0
0.472	sp|P26196|DDX6_HUMAN	37-44	0
0.472	sp|Q9C0D2|CE295_HUMAN	1740-1744	0
0.472	sp|Q76MJ5|ERN2_HUMAN	453-457	0
0.472	sp|Q13485|SMAD4_HUMAN	245-250	0
0.472	sp|Q96CJ1|EAF2_HUMAN	126-130	0
0.472	sp|P19447|ERCC3_HUMAN	709-714	1
0.472	sp|P48380|RFX3_HUMAN	276-281	0
0.472	sp|A0A0U1RR37|CA232_HUMAN	119-122	0
0.472	sp|Q99996|AKAP9_HUMAN	1966-1970	0
0.472	sp|Q9HCM1|RESF1_HUMAN	321-325	0
0.472	sp|O00584|RNT2_HUMAN	206-211	0
0.47	sp|Q8IV76|PASD1_HUMAN	562-570	0
0.47	sp|Q8TF01|PNISR_HUMAN	16-21	0
0.47	sp|Q02833|RASF7_HUMAN	293-298	0
0.47	sp|Q96RN5|MED15_HUMAN	152-157	0
0.47	sp|Q14667|BLTP2_HUMAN	60-64	0
0.47	sp|Q96BD5|PF21A_HUMAN	85-100	0
0.47	sp|Q14686|NCOA6_HUMAN	1020-1032	0
0.47	sp|Q15714|T22D1_HUMAN	628-633	0
0.47	sp|Q3ZLR7|SP201_HUMAN	746-755	0
0.47	sp|P06331|HV434_HUMAN	27-32	0
0.47	sp|Q14671|PUM1_HUMAN	626-635	0
0.47	sp|O15405|TOX3_HUMAN	515-520	0
0.468	sp|Q96HQ0|ZN419_HUMAN	125-130	0
0.468	sp|O75069|TMCC2_HUMAN	106-112	0
0.468	sp|P33402|GCYA2_HUMAN	508-513	0
0.468	sp|P21246|PTN_HUMAN	2-9	0
0.468	sp|P14859|PO2F1_HUMAN	124-129	0
0.468	sp|Q13061|TRDN_HUMAN	724-729	0
0.468	sp|P35712|SOX6_HUMAN	255-261	0
0.468	sp|Q92630|DYRK2_HUMAN	87-92	0
0.468	sp|Q8WUI4|HDAC7_HUMAN	691-695	0
0.468	sp|Q9HC07|TM165_HUMAN	51-56	0
0.466	sp|P18858|DNLI1_HUMAN	902-907	0
0.466	sp|Q8NHQ8|RASF8_HUMAN	350-355	0
0.466	sp|Q7Z589|EMSY_HUMAN	1008-1013	0
0.466	sp|Q15149|PLEC_HUMAN	2671-2680	0
0.466	sp|Q9BQF6|SENP7_HUMAN	885-893	0
0.466	sp|A6NE01|F186A_HUMAN	1234-1238	0
0.466	sp|Q5JPF3|AN36C_HUMAN	1670-1675	0
0.466	sp|O15047|SET1A_HUMAN	1352-1357	0
0.466	sp|Q01664|TFAP4_HUMAN	193-203	0
0.466	sp|Q17RH7|TPRXL_HUMAN	82-89	0
0.466	sp|P52790|HXK3_HUMAN	46-51	0
0.466	sp|Q8IU68|TMC8_HUMAN	282-287	0
0.466	sp|Q8NEZ4|KMT2C_HUMAN	3064-3073	0
0.466	sp|Q6J9G0|STYK1_HUMAN	52-57	0
0.466	sp|Q9BX70|BTBD2_HUMAN	295-300	0
0.466	sp|Q9UQL6|HDAC5_HUMAN	524-530	0
0.466	sp|Q96JK9|MAML3_HUMAN	762-772	0
0.466	sp|Q9Y2X9|ZN281_HUMAN	182-190	0
0.466	sp|P02549|SPTA1_HUMAN	966-969	0
0.466	sp|O15213|WDR46_HUMAN	583-588	0
0.466	sp|Q9Y385|UB2J1_HUMAN	258-262	0
0.464	sp|P12524|MYCL_HUMAN	351-355	0
0.464	sp|Q96E40|SACA9_HUMAN	19-22	0
0.464	sp|A1E959|ODAM_HUMAN	166-172	0
0.464	sp|Q9H714|PACER_HUMAN	57-64	0
0.464	sp|Q8WUB8|PHF10_HUMAN	182-189	0
0.464	sp|Q9HCK8|CHD8_HUMAN	341-349	0
0.464	sp|Q13201|MMRN1_HUMAN	309-313	0
0.464	sp|Q3T8J9|GON4L_HUMAN	692-697	0
0.464	sp|P08631|HCK_HUMAN	521-525	1
0.464	sp|Q8TB72|PUM2_HUMAN	399-405	0
0.464	sp|O14686|KMT2D_HUMAN	3720-3729	0
0.464	sp|Q86UK5|LBN_HUMAN	1039-1042	0
0.464	sp|Q8IWX8|CHERP_HUMAN	330-343	0
0.464	sp|Q96A22|CK052_HUMAN	34-40	0
0.464	sp|Q9H869|YYAP1_HUMAN	169-174	0
0.464	sp|Q99996|AKAP9_HUMAN	239-246	0
0.464	sp|Q14980|NUMA1_HUMAN	1134-1142	0
0.464	sp|Q9UBL0|ARP21_HUMAN	739-744	0
0.462	sp|Q9NSY1|BMP2K_HUMAN	554-559	0
0.462	sp|Q93074|MED12_HUMAN	2143-2150	0
0.462	sp|Q5T749|KPRP_HUMAN	4-8	0
0.462	sp|O60281|ZN292_HUMAN	1435-1439	0
0.462	sp|Q6PJG2|MDEAS_HUMAN	279-284	0
0.462	sp|Q5TF21|SOGA3_HUMAN	72-81	0
0.462	sp|P26640|SYVC_HUMAN	251-257	0
0.462	sp|A7XYQ1|SOBP_HUMAN	401-406	0
0.462	sp|Q9UPV0|CE164_HUMAN	1019-1026	0
0.462	sp|Q9NVH2|INT7_HUMAN	942-955	0
0.462	sp|P55001|MFAP2_HUMAN	63-72	0
0.462	sp|Q96JK9|MAML3_HUMAN	474-477	0
0.462	sp|Q8NHS9|SPT22_HUMAN	153-157	0
0.462	sp|O75146|HIP1R_HUMAN	738-743	0
0.462	sp|P78318|IGBP1_HUMAN	298-303	0
0.46	sp|Q8IZD4|DCP1B_HUMAN	252-261	0
0.46	sp|Q96EG3|ZN837_HUMAN	238-241	0
0.46	sp|Q9UGU0|TCF20_HUMAN	166-170	0
0.46	sp|P25940|CO5A3_HUMAN	462-467	0
0.46	sp|Q9H334|FOXP1_HUMAN	55-63	0
0.46	sp|Q92817|EVPL_HUMAN	1605-1612	0
0.46	sp|P55198|AF17_HUMAN	972-976	0
0.46	sp|Q96PN7|TREF1_HUMAN	337-343	0
0.46	sp|Q8N139|ABCA6_HUMAN	1448-1453	0
0.46	sp|Q8TA86|RP9_HUMAN	40-44	0
0.46	sp|Q6NYC8|PPR18_HUMAN	93-103	0
0.46	sp|Q16819|MEP1A_HUMAN	619-624	0
0.46	sp|Q9NX94|WBP1L_HUMAN	126-131	0
0.46	sp|Q6PJF5|RHDF2_HUMAN	135-140	0
0.46	sp|Q16656|NRF1_HUMAN	285-290	0
0.46	sp|P36406|TRI23_HUMAN	368-373	0
0.46	sp|P15822|ZEP1_HUMAN	645-650	0
0.46	sp|Q9UIF3|TEKT2_HUMAN	166-171	0
0.458	sp|O94916|NFAT5_HUMAN	1390-1395	0
0.458	sp|Q6PK81|ZN773_HUMAN	113-118	0
0.458	sp|Q9HCD6|TANC2_HUMAN	1386-1390	0
0.458	sp|P43699|NKX21_HUMAN	226-231	0
0.458	sp|Q9UHH9|IP6K2_HUMAN	185-189	0
0.458	sp|Q9BY66|KDM5D_HUMAN	907-914	0
0.458	sp|O95104|SCAF4_HUMAN	977-982	0
0.458	sp|Q5T9S5|CCD18_HUMAN	793-801	0
0.458	sp|A8K8P3|SFI1_HUMAN	905-914	0
0.458	sp|Q09472|EP300_HUMAN	1815-1819	1
0.456	sp|Q7RTS1|BHA15_HUMAN	151-158	0
0.456	sp|Q9H013|ADA19_HUMAN	522-527	0
0.456	sp|O14497|ARI1A_HUMAN	1363-1367	0
0.456	sp|A0A1W2PR48|TLE7_HUMAN	38-42	0
0.456	sp|Q13398|ZN211_HUMAN	151-156	0
0.456	sp|Q96KQ4|ASPP1_HUMAN	138-141	0
0.456	sp|P50416|CPT1A_HUMAN	688-693	0
0.456	sp|P35711|SOX5_HUMAN	251-259	0
0.456	sp|Q9H2G2|SLK_HUMAN	842-847	0
0.456	sp|P35712|SOX6_HUMAN	232-236	0
0.456	sp|P35712|SOX6_HUMAN	240-248	0
0.456	sp|Q8WYJ6|SEPT1_HUMAN	356-365	0
0.456	sp|Q9Y264|ANGP4_HUMAN	118-125	0
0.456	sp|Q9NRI5|DISC1_HUMAN	493-500	0
0.456	sp|Q15390|MTFR1_HUMAN	164-168	0
0.456	sp|Q9NQV7|PRDM9_HUMAN	435-440	0
0.456	sp|Q86TB3|ALPK2_HUMAN	1135-1140	0
0.456	sp|Q15652|JHD2C_HUMAN	302-306	0
0.456	sp|P31213|S5A2_HUMAN	2-7	0
0.454	sp|O95785|WIZ_HUMAN	624-629	0
0.454	sp|Q8IVL1|NAV2_HUMAN	682-686	0
0.454	sp|P55197|AF10_HUMAN	971-976	0
0.454	sp|Q6A163|K1C39_HUMAN	303-309	0
0.454	sp|P55198|AF17_HUMAN	941-952	0
0.454	sp|Q6Y7W6|GGYF2_HUMAN	651-655	0
0.454	sp|Q7Z5L9|I2BP2_HUMAN	94-98	0
0.454	sp|Q07866|KLC1_HUMAN	189-194	0
0.454	sp|Q6ZSY5|PPR3F_HUMAN	301-307	0
0.454	sp|P23511|NFYA_HUMAN	145-151	0
0.454	sp|Q9NRC6|SPTN5_HUMAN	1915-1919	0
0.454	sp|O95239|KIF4A_HUMAN	937-942	0
0.454	sp|Q9UHX1|PUF60_HUMAN	91-94	0
0.454	sp|Q14671|PUM1_HUMAN	495-502	0
0.454	sp|Q9UJQ4|SALL4_HUMAN	21-26	0
0.454	sp|Q14980|NUMA1_HUMAN	537-544	0
0.454	sp|Q8IYE0|CC146_HUMAN	98-103	0
0.454	sp|Q5JV73|FRPD3_HUMAN	1750-1776	0
0.452	sp|Q9UHV7|MED13_HUMAN	448-451	0
0.452	sp|Q15911|ZFHX3_HUMAN	1723-1743	0
0.452	sp|P10275|ANDR_HUMAN	192-199	0
0.452	sp|Q8NDV7|TNR6A_HUMAN	1422-1427	0
0.452	sp|Q14106|TOB2_HUMAN	211-216	0
0.452	sp|Q99676|ZN184_HUMAN	153-158	0
0.452	sp|Q9NRR5|UBQL4_HUMAN	533-539	0
0.452	sp|Q9NX70|MED29_HUMAN	48-52	0
0.452	sp|Q5VZL5|ZMYM4_HUMAN	286-291	0
0.452	sp|O75177|CREST_HUMAN	309-314	0
0.452	sp|O14686|KMT2D_HUMAN	3856-3867	0
0.452	sp|O95104|SCAF4_HUMAN	941-954	0
0.452	sp|P28715|ERCC5_HUMAN	753-757	1
0.452	sp|Q8IZU9|KIRR3_HUMAN	52-57	0
0.452	sp|Q99729|ROAA_HUMAN	236-239	0
0.45	sp|Q15714|T22D1_HUMAN	497-509	0
0.45	sp|Q15032|R3HD1_HUMAN	690-695	0
0.45	sp|Q9UHD9|UBQL2_HUMAN	557-562	0
0.45	sp|P07948|LYN_HUMAN	507-511	1
0.45	sp|Q2HXU8|CL12B_HUMAN	86-89	0
0.45	sp|Q6P2H3|CEP85_HUMAN	493-498	0
0.448	sp|P07476|INVO_HUMAN	445-449	0
0.448	sp|O60479|DLX3_HUMAN	263-268	0
0.448	sp|Q9NX05|F120C_HUMAN	33-37	0
0.448	sp|Q9BSI4|TINF2_HUMAN	166-171	1
0.448	sp|Q9NRC6|SPTN5_HUMAN	2719-2724	0
0.448	sp|Q9NSI6|BRWD1_HUMAN	661-668	0
0.448	sp|O15409|FOXP2_HUMAN	200-209	0
0.448	sp|A6NDN3|GOG6B_HUMAN	483-487	0
0.446	sp|O75460|ERN1_HUMAN	487-495	0
0.446	sp|Q9NZ56|FMN2_HUMAN	206-227	0
0.446	sp|A6NI56|CC154_HUMAN	653-658	0
0.446	sp|Q7Z5J4|RAI1_HUMAN	278-294	0
0.446	sp|Q9BYJ9|YTHD1_HUMAN	138-143	0
0.446	sp|Q6N021|TET2_HUMAN	958-969	0
0.446	sp|Q3ZLR7|SP201_HUMAN	758-763	0
0.446	sp|Q3ZLR7|SP201_HUMAN	774-779	0
0.446	sp|P35712|SOX6_HUMAN	511-518	0
0.446	sp|P07902|GALT_HUMAN	9-13	0
0.446	sp|O60885|BRD4_HUMAN	1283-1300	0
0.444	sp|Q2PPJ7|RGPA2_HUMAN	757-760	0
0.444	sp|P0CG23|ZN853_HUMAN	269-277	0
0.444	sp|Q6ZSB9|ZBT49_HUMAN	681-688	0
0.444	sp|Q8NEM7|SP20H_HUMAN	636-644	0
0.444	sp|Q96CX2|KCD12_HUMAN	66-70	0
0.444	sp|Q6UB99|ANR11_HUMAN	2394-2399	0
0.444	sp|Q96BY6|DOC10_HUMAN	38-42	0
0.444	sp|P28356|HXD9_HUMAN	264-269	0
0.444	sp|Q9ULV3|CIZ1_HUMAN	357-367	0
0.444	sp|Q7Z572|SPT21_HUMAN	63-67	0
0.444	sp|Q9UBK2|PRGC1_HUMAN	198-203	0
0.444	sp|Q9NQV8|PRDM8_HUMAN	212-217	0
0.444	sp|O15015|ZN646_HUMAN	1778-1784	0
0.444	sp|O15164|TIF1A_HUMAN	344-347	0
0.444	sp|Q86UP3|ZFHX4_HUMAN	3131-3136	0
0.442	sp|Q15435|PP1R7_HUMAN	9-13	0
0.442	sp|P10275|ANDR_HUMAN	58-80	0
0.442	sp|O95819|M4K4_HUMAN	511-518	0
0.442	sp|Q969H0|FBXW7_HUMAN	41-48	0
0.442	sp|Q9H799|CPLN1_HUMAN	2081-2086	0
0.442	sp|Q8NBM4|UBAC2_HUMAN	265-269	0
0.442	sp|Q8N488|RYBP_HUMAN	64-69	0
0.442	sp|P0C671|BNIP5_HUMAN	411-416	0
0.442	sp|P57679|EVC_HUMAN	877-880	0
0.442	sp|P35869|AHR_HUMAN	666-671	0
0.442	sp|P31483|TIA1_HUMAN	295-299	0
0.442	sp|Q70EL4|UBP43_HUMAN	530-537	1
0.442	sp|P06727|APOA4_HUMAN	375-389	0
0.442	sp|P52569|CTR2_HUMAN	547-552	0
0.442	sp|O75064|DEN4B_HUMAN	895-912	0
0.44	sp|O76031|CLPX_HUMAN	258-264	0
0.44	sp|Q7Z745|MRO2B_HUMAN	1191-1197	0
0.44	sp|Q96RN5|MED15_HUMAN	161-193	0
0.44	sp|Q08379|GOGA2_HUMAN	680-684	0
0.44	sp|Q8NF91|SYNE1_HUMAN	3360-3364	0
0.44	sp|P48549|KCNJ3_HUMAN	31-36	0
0.44	sp|Q9HBR0|S38AA_HUMAN	708-712	0
0.44	sp|Q6ZW49|PAXI1_HUMAN	525-538	0
0.44	sp|Q9UPN3|MACF1_HUMAN	4801-4805	0
0.44	sp|Q02446|SP4_HUMAN	434-442	0
0.44	sp|Q14789|GOGB1_HUMAN	294-298	0
0.438	sp|O94769|ECM2_HUMAN	263-267	0
0.438	sp|Q8NFD5|ARI1B_HUMAN	677-681	0
0.438	sp|O14511|NRG2_HUMAN	68-72	0
0.438	sp|O15020|SPTN2_HUMAN	1818-1823	0
0.438	sp|Q68CP9|ARID2_HUMAN	1575-1579	0
0.438	sp|Q96RN5|MED15_HUMAN	243-265	0
0.438	sp|P78364|PHC1_HUMAN	404-408	0
0.438	sp|Q14686|NCOA6_HUMAN	634-639	0
0.438	sp|Q14444|CAPR1_HUMAN	328-332	0
0.438	sp|P78559|MAP1A_HUMAN	2774-2777	0
0.438	sp|Q92793|CBP_HUMAN	2245-2252	0
0.438	sp|Q9H2G2|SLK_HUMAN	965-969	0
0.438	sp|P51531|SMCA2_HUMAN	320-325	0
0.438	sp|P52655|TF2AA_HUMAN	88-94	0
0.438	sp|Q9P0U4|CXXC1_HUMAN	153-161	0
0.438	sp|Q9UGP4|LIMD1_HUMAN	58-66	0
0.438	sp|O75052|CAPON_HUMAN	297-308	0
0.436	sp|Q14839|CHD4_HUMAN	1906-1912	0
0.436	sp|Q50LG9|LRC24_HUMAN	367-371	0
0.436	sp|Q9UJF2|NGAP_HUMAN	937-945	0
0.436	sp|Q9HCS4|TF7L1_HUMAN	433-441	0
0.436	sp|A6NNM3|RIM3B_HUMAN	668-675	0
0.436	sp|Q9UFD9|RIM3A_HUMAN	668-675	0
0.436	sp|Q9H7C4|SYNCI_HUMAN	429-433	0
0.436	sp|P0CG23|ZN853_HUMAN	92-97	0
0.436	sp|Q68CZ1|FTM_HUMAN	138-143	0
0.436	sp|Q96SQ9|CP2S1_HUMAN	251-256	0
0.436	sp|Q1L5Z9|LONF2_HUMAN	208-212	0
0.436	sp|A6NJZ7|RIM3C_HUMAN	668-675	0
0.436	sp|O14686|KMT2D_HUMAN	3679-3684	0
0.436	sp|Q9NRC6|SPTN5_HUMAN	970-975	0
0.436	sp|Q96Q15|SMG1_HUMAN	2541-2546	0
0.436	sp|O95613|PCNT_HUMAN	798-803	0
0.436	sp|Q86UP3|ZFHX4_HUMAN	3282-3293	0
0.434	sp|Q96PP9|GBP4_HUMAN	351-356	0
0.434	sp|Q5VVH5|IKBP1_HUMAN	97-105	0
0.434	sp|Q12888|TP53B_HUMAN	851-856	0
0.434	sp|Q9P267|MBD5_HUMAN	980-987	0
0.434	sp|Q7Z7A1|CNTRL_HUMAN	1385-1390	0
0.434	sp|Q96BY6|DOC10_HUMAN	1502-1507	0
0.434	sp|Q8TB72|PUM2_HUMAN	505-513	0
0.434	sp|Q92793|CBP_HUMAN	1852-1856	0
0.434	sp|Q13515|BFSP2_HUMAN	383-386	0
0.434	sp|O94992|HEXI1_HUMAN	143-147	0
0.432	sp|Q96L91|EP400_HUMAN	3049-3054	0
0.432	sp|Q96RN5|MED15_HUMAN	288-292	0
0.432	sp|Q8WXI9|P66B_HUMAN	477-482	0
0.432	sp|P0CG23|ZN853_HUMAN	108-113	0
0.432	sp|P52756|RBM5_HUMAN	379-385	0
0.432	sp|Q8ND83|SLAI1_HUMAN	376-379	0
0.432	sp|Q96II8|LRCH3_HUMAN	769-773	0
0.432	sp|Q9H4P4|RNF41_HUMAN	143-146	0
0.432	sp|Q9Y520|PRC2C_HUMAN	2370-2376	0
0.432	sp|Q5VST9|OBSCN_HUMAN	4846-4849	0
0.432	sp|Q9NRC6|SPTN5_HUMAN	2569-2574	0
0.432	sp|Q9ULR5|PAI2B_HUMAN	85-89	0
0.432	sp|Q5T011|SZT2_HUMAN	1001-1006	0
0.432	sp|Q92922|SMRC1_HUMAN	956-965	0
0.43	sp|Q76L83|ASXL2_HUMAN	172-181	0
0.43	sp|Q96L91|EP400_HUMAN	2532-2537	0
0.43	sp|Q86U86|PB1_HUMAN	1446-1449	0
0.43	sp|Q9ULJ6|ZMIZ1_HUMAN	219-222	0
0.43	sp|P0DX00|GG6LX_HUMAN	246-250	0
0.43	sp|Q6Y7W6|GGYF2_HUMAN	976-984	0
0.43	sp|Q8N149|LIRA2_HUMAN	372-377	0
0.43	sp|Q96KQ4|ASPP1_HUMAN	516-520	0
0.43	sp|Q9Y520|PRC2C_HUMAN	2828-2833	0
0.43	sp|O14686|KMT2D_HUMAN	4228-4235	0
0.43	sp|A8MZA4|GG6L6_HUMAN	248-252	0
0.43	sp|Q8IVL0|NAV3_HUMAN	615-621	0
0.43	sp|Q8N7Z2|GG6L1_HUMAN	260-264	0
0.43	sp|P0DX01|GG6LY_HUMAN	240-244	0
0.43	sp|Q9NRA8|4ET_HUMAN	899-903	0
0.43	sp|P0DX02|GG6LZ_HUMAN	234-238	0
0.43	sp|Q9Y3C7|MED31_HUMAN	122-125	0
0.43	sp|Q9Y519|T184B_HUMAN	362-367	0
0.428	sp|O94916|NFAT5_HUMAN	739-743	0
0.428	sp|A1E959|ODAM_HUMAN	62-68	0
0.428	sp|Q96PN7|TREF1_HUMAN	273-281	0
0.428	sp|Q7Z2Y5|NRK_HUMAN	501-506	0
0.428	sp|Q14686|NCOA6_HUMAN	354-358	0
0.428	sp|Q68DE3|USF3_HUMAN	1429-1433	0
0.428	sp|P20226|TBP_HUMAN	55-95	0
0.428	sp|Q00839|HNRPU_HUMAN	169-176	0
0.428	sp|Q14671|PUM1_HUMAN	517-523	0
0.426	sp|Q13495|MAMD1_HUMAN	615-620	0
0.426	sp|Q9UBZ9|REV1_HUMAN	277-281	0
0.426	sp|O15016|TRI66_HUMAN	554-560	0
0.426	sp|Q9UPQ9|TNR6B_HUMAN	1287-1296	0
0.426	sp|Q6KC79|NIPBL_HUMAN	454-462	0
0.426	sp|Q8TB72|PUM2_HUMAN	261-266	0
0.426	sp|Q8IYW2|CFA46_HUMAN	868-873	0
0.426	sp|P52655|TF2AA_HUMAN	255-261	0
0.426	sp|Q8IWI9|MGAP_HUMAN	972-981	0
0.424	sp|O94916|NFAT5_HUMAN	1301-1306	0
0.424	sp|Q02410|APBA1_HUMAN	38-45	0
0.424	sp|Q8NFW5|DMBX1_HUMAN	25-30	0
0.424	sp|O94826|TOM70_HUMAN	379-382	0
0.424	sp|Q02447|SP3_HUMAN	35-39	0
0.424	sp|A6NE01|F186A_HUMAN	1426-1431	0
0.424	sp|Q15788|NCOA1_HUMAN	1125-1130	0
0.424	sp|Q9P2F8|SI1L2_HUMAN	1093-1098	0
0.424	sp|Q9UI08|EVL_HUMAN	144-150	0
0.424	sp|Q5VU43|MYOME_HUMAN	2071-2075	0
0.424	sp|Q68CJ6|SLIP_HUMAN	711-716	0
0.424	sp|Q86UP3|ZFHX4_HUMAN	1749-1759	0
0.424	sp|O75157|T22D2_HUMAN	352-356	0
0.422	sp|B2RXF0|T229A_HUMAN	189-200	0
0.422	sp|Q8NFD5|ARI1B_HUMAN	657-662	0
0.422	sp|P07476|INVO_HUMAN	237-242	0
0.422	sp|Q8IUG5|MY18B_HUMAN	1643-1650	0
0.422	sp|Q9H334|FOXP1_HUMAN	110-119	0
0.422	sp|Q8NDV7|TNR6A_HUMAN	93-127	0
0.422	sp|O94886|CSCL1_HUMAN	770-775	0
0.422	sp|Q7Z2Y5|NRK_HUMAN	529-534	0
0.422	sp|Q02930|CREB5_HUMAN	470-475	0
0.422	sp|P57071|PRD15_HUMAN	1496-1503	0
0.422	sp|Q6Y7W6|GGYF2_HUMAN	910-920	0
0.422	sp|Q969V6|MRTFA_HUMAN	734-739	0
0.422	sp|A8MZ59|LEUTX_HUMAN	66-72	0
0.422	sp|O15516|CLOCK_HUMAN	624-629	0
0.422	sp|P50552|VASP_HUMAN	140-145	0
0.422	sp|I6L899|GOG8R_HUMAN	407-411	0
0.422	sp|Q96JN2|CC136_HUMAN	110-115	0
0.422	sp|Q9Y3M9|ZN337_HUMAN	101-107	0
0.422	sp|O15409|FOXP2_HUMAN	102-111	0
0.422	sp|O75791|GRAP2_HUMAN	212-220	0
0.422	sp|Q96PP8|GBP5_HUMAN	544-551	0
0.422	sp|Q8IY57|YAF2_HUMAN	62-67	0
0.42	sp|O15266|SHOX_HUMAN	210-215	0
0.42	sp|Q96RN5|MED15_HUMAN	197-201	0
0.42	sp|Q9H334|FOXP1_HUMAN	71-77	0
0.42	sp|P49901|MCSP_HUMAN	100-104	0
0.42	sp|P46934|NEDD4_HUMAN	604-607	0
0.42	sp|Q96PN7|TREF1_HUMAN	202-207	0
0.42	sp|Q9NRM7|LATS2_HUMAN	60-63	0
0.42	sp|Q8N1W1|ARG28_HUMAN	1460-1465	0
0.42	sp|Q92540|SMG7_HUMAN	766-769	0
0.42	sp|O43251|RFOX2_HUMAN	104-109	0
0.42	sp|Q9Y6H3|ATP23_HUMAN	17-21	0
0.42	sp|Q7Z412|PEX26_HUMAN	204-208	0
0.42	sp|Q9NWZ5|UCKL1_HUMAN	142-146	0
0.42	sp|Q9H160|ING2_HUMAN	4-8	0
0.42	sp|O14646|CHD1_HUMAN	105-115	0
0.42	sp|Q9NZI7|UBIP1_HUMAN	445-449	0
0.418	sp|O94864|ST65G_HUMAN	84-90	0
0.418	sp|Q12800|TFCP2_HUMAN	404-413	0
0.418	sp|Q96PN7|TREF1_HUMAN	262-268	0
0.418	sp|Q9C099|LRCC1_HUMAN	534-542	0
0.418	sp|Q5T655|CFA58_HUMAN	201-206	0
0.418	sp|O75420|GGYF1_HUMAN	969-975	0
0.418	sp|Q9BUK6|MSTO1_HUMAN	452-458	0
0.418	sp|Q96KR1|ZFR_HUMAN	281-289	0
0.418	sp|Q9ULV3|CIZ1_HUMAN	62-66	0
0.418	sp|O15516|CLOCK_HUMAN	755-763	0
0.418	sp|Q9NU22|MDN1_HUMAN	5136-5141	0
0.418	sp|O95235|KI20A_HUMAN	837-842	0
0.418	sp|P43351|RAD52_HUMAN	261-267	0
0.418	sp|Q14847|LASP1_HUMAN	172-177	0
0.418	sp|Q7Z6Z7|HUWE1_HUMAN	2766-2771	0
0.416	sp|P54253|ATX1_HUMAN	197-225	0
0.416	sp|Q4G0X9|CCD40_HUMAN	245-250	0
0.416	sp|P17661|DESM_HUMAN	253-260	0
0.416	sp|Q14677|EPN4_HUMAN	508-514	0
0.416	sp|Q9UPN9|TRI33_HUMAN	529-533	0
0.416	sp|Q5T4S7|UBR4_HUMAN	2825-2829	0
0.416	sp|O15040|TCPR2_HUMAN	1072-1077	0
0.416	sp|Q9P2R6|RERE_HUMAN	730-735	0
0.416	sp|Q9P2E9|RRBP1_HUMAN	909-914	0
0.416	sp|P49750|YLPM1_HUMAN	60-66	0
0.416	sp|O95872|GPAN1_HUMAN	23-27	0
0.416	sp|O15516|CLOCK_HUMAN	819-828	0
0.416	sp|Q9UBC1|IKBL1_HUMAN	211-217	0
0.416	sp|Q13952|NFYC_HUMAN	182-187	0
0.416	sp|Q86YD1|PTOV1_HUMAN	407-411	0
0.416	sp|Q9UJQ4|SALL4_HUMAN	222-230	0
0.416	sp|Q09472|EP300_HUMAN	2210-2215	0
0.414	sp|P54259|ATN1_HUMAN	484-502	0
0.414	sp|Q9P2E5|CHPF2_HUMAN	274-279	0
0.414	sp|Q15811|ITSN1_HUMAN	617-622	0
0.414	sp|P30613|KPYR_HUMAN	57-60	1
0.414	sp|Q8NEZ4|KMT2C_HUMAN	1719-1722	0
0.414	sp|P23511|NFYA_HUMAN	121-131	0
0.414	sp|O14686|KMT2D_HUMAN	3754-3759	0
0.414	sp|O14910|LIN7A_HUMAN	210-229	0
0.414	sp|P06850|CRF_HUMAN	55-60	0
0.414	sp|P41180|CASR_HUMAN	952-959	0
0.414	sp|Q9P2G3|KLH14_HUMAN	84-97	0
0.414	sp|Q09472|EP300_HUMAN	2186-2195	0
0.412	sp|Q14103|HNRPD_HUMAN	262-268	0
0.412	sp|Q8N4C8|MINK1_HUMAN	480-495	0
0.412	sp|Q7Z589|EMSY_HUMAN	432-437	0
0.412	sp|O95428|PPN_HUMAN	708-713	0
0.412	sp|Q9C0E2|XPO4_HUMAN	793-798	0
0.412	sp|Q92879|CELF1_HUMAN	199-207	0
0.412	sp|Q14686|NCOA6_HUMAN	610-615	0
0.412	sp|Q14157|UBP2L_HUMAN	881-888	0
0.412	sp|Q5VX71|SUSD4_HUMAN	16-24	0
0.412	sp|Q8NEZ4|KMT2C_HUMAN	1780-1787	0
0.412	sp|P52655|TF2AA_HUMAN	98-104	0
0.412	sp|Q08378|GOGA3_HUMAN	544-551	0
0.41	sp|Q8IZL2|MAML2_HUMAN	588-621	0
0.41	sp|Q9BWU1|CDK19_HUMAN	372-381	0
0.41	sp|Q15911|ZFHX3_HUMAN	1852-1857	0
0.41	sp|Q9H334|FOXP1_HUMAN	182-194	0
0.41	sp|A8MQ03|CRTP1_HUMAN	81-86	0
0.41	sp|O60437|PEPL_HUMAN	1450-1455	0
0.41	sp|Q9Y6R0|NUMBL_HUMAN	427-446	0
0.41	sp|Q9UQ26|RIMS2_HUMAN	111-116	0
0.41	sp|Q14686|NCOA6_HUMAN	292-300	0
0.41	sp|P49750|YLPM1_HUMAN	118-122	0
0.41	sp|Q92734|TFG_HUMAN	263-267	0
0.41	sp|Q6N021|TET2_HUMAN	321-325	0
0.41	sp|P54252|ATX3_HUMAN	292-305	0
0.41	sp|Q502W6|VWA3B_HUMAN	13-18	0
0.41	sp|Q96M86|DNHD1_HUMAN	39-44	0
0.41	sp|Q96F86|EDC3_HUMAN	133-136	0
0.408	sp|Q9NQV6|PRD10_HUMAN	996-1000	0
0.408	sp|P32243|OTX2_HUMAN	95-101	0
0.406	sp|Q86YW9|MD12L_HUMAN	1951-1957	0
0.406	sp|P78364|PHC1_HUMAN	422-441	0
0.406	sp|O94979|SC31A_HUMAN	420-424	0
0.406	sp|Q6N021|TET2_HUMAN	1523-1529	0
0.406	sp|Q9NVH0|EXD2_HUMAN	41-45	0
0.406	sp|Q9UHC3|ASIC3_HUMAN	268-271	0
0.406	sp|Q99743|NPAS2_HUMAN	564-569	0
0.406	sp|Q9ULU4|ZMYD8_HUMAN	838-854	0
0.406	sp|Q6XE24|RBMS3_HUMAN	414-417	0
0.406	sp|Q674R7|ATG9B_HUMAN	840-848	0
0.406	sp|O60885|BRD4_HUMAN	744-748	0
0.404	sp|Q15911|ZFHX3_HUMAN	1843-1848	0
0.404	sp|O14497|ARI1A_HUMAN	1327-1334	0
0.404	sp|Q9Y4Z0|LSM4_HUMAN	94-99	0
0.404	sp|Q6NVU6|UFSP1_HUMAN	135-138	0
0.404	sp|Q99700|ATX2_HUMAN	1005-1010	0
0.404	sp|O94986|CE152_HUMAN	450-457	0
0.404	sp|Q3ZLR7|SP201_HUMAN	636-641	0
0.404	sp|P0C7V6|SP202_HUMAN	664-669	0
0.404	sp|P35869|AHR_HUMAN	635-640	0
0.404	sp|Q6IQ23|PKHA7_HUMAN	527-531	0
0.404	sp|Q96QP1|ALPK1_HUMAN	662-668	0
0.404	sp|P15822|ZEP1_HUMAN	2359-2364	0
0.404	sp|Q13233|M3K1_HUMAN	519-526	0
0.402	sp|Q9H2Z4|NKX24_HUMAN	254-258	0
0.402	sp|Q96A47|ISL2_HUMAN	255-260	0
0.402	sp|Q70EL1|UBP54_HUMAN	866-873	0
0.402	sp|Q14142|TRI14_HUMAN	186-191	0
0.402	sp|Q147X3|NAA30_HUMAN	79-83	0
0.402	sp|Q96DB9|FXYD5_HUMAN	72-77	0
0.402	sp|H3BPM6|MKROS_HUMAN	211-215	0
0.402	sp|Q96I24|FUBP3_HUMAN	505-510	0
0.402	sp|Q4VCS5|AMOT_HUMAN	376-384	0
0.4	sp|P58215|LOXL3_HUMAN	293-298	0
0.4	sp|P07476|INVO_HUMAN	572-576	0
0.4	sp|O14497|ARI1A_HUMAN	581-589	0
0.4	sp|A6NC78|GOG8I_HUMAN	408-412	0
0.4	sp|D6RF30|GOG8K_HUMAN	408-412	0
0.4	sp|Q15075|EEA1_HUMAN	488-498	0
0.4	sp|A6NMD2|GOG8J_HUMAN	408-412	0
0.4	sp|F8WBI6|GOG8N_HUMAN	408-412	0
0.4	sp|Q3L8U1|CHD9_HUMAN	1800-1805	0
0.4	sp|H3BSY2|GOG8M_HUMAN	408-412	0
0.4	sp|Q8N6W0|CELF5_HUMAN	12-18	0
0.4	sp|A6NCC3|GOG8O_HUMAN	408-412	0
0.4	sp|Q13952|NFYC_HUMAN	302-310	0
0.4	sp|Q9Y4G8|RPGF2_HUMAN	1039-1043	0
0.4	sp|P0CJ92|GOG8H_HUMAN	408-412	0
0.4	sp|H3BQL2|GOG8T_HUMAN	408-412	0
0.398	sp|Q9GZV5|WWTR1_HUMAN	228-233	0
0.398	sp|O94991|SLIK5_HUMAN	793-797	0
0.398	sp|Q8IY63|AMOL1_HUMAN	204-211	0
0.398	sp|Q96RN5|MED15_HUMAN	360-367	0
0.398	sp|H3BPF8|GOG8S_HUMAN	401-405	0
0.398	sp|P32242|OTX1_HUMAN	95-98	0
0.398	sp|Q9Y6N6|LAMC3_HUMAN	1534-1542	0
0.398	sp|O14686|KMT2D_HUMAN	3898-3974	0
0.398	sp|Q96I24|FUBP3_HUMAN	496-501	0
0.398	sp|Q0D2H9|GOG8D_HUMAN	203-207	0
0.398	sp|Q08AF8|GOG8F_HUMAN	203-207	0
0.398	sp|Q9Y2D5|PLAK2_HUMAN	512-521	0
0.398	sp|P41180|CASR_HUMAN	930-934	0
0.398	sp|Q9HCJ5|ZSWM6_HUMAN	599-603	0
0.398	sp|P0DKV0|S31C1_HUMAN	1086-1092	0
0.398	sp|B4DYI2|S31C2_HUMAN	1080-1086	0
0.396	sp|Q93074|MED12_HUMAN	1913-1919	0
0.396	sp|P01106|MYC_HUMAN	48-52	0
0.396	sp|Q02818|NUCB1_HUMAN	398-407	0
0.396	sp|Q6ZW49|PAXI1_HUMAN	485-494	0
0.396	sp|O14686|KMT2D_HUMAN	3599-3612	0
0.396	sp|Q96JK9|MAML3_HUMAN	483-510	0
0.396	sp|Q9BX46|RBM24_HUMAN	224-231	0
0.396	sp|Q6NWY9|PR40B_HUMAN	252-257	0
0.394	sp|O14513|NCKP5_HUMAN	766-771	0
0.394	sp|Q96CN4|EVI5L_HUMAN	442-447	0
0.394	sp|Q86SQ0|PHLB2_HUMAN	703-707	0
0.394	sp|Q6ZW49|PAXI1_HUMAN	450-457	0
0.394	sp|O43143|DHX15_HUMAN	395-398	1
0.394	sp|Q10571|MN1_HUMAN	291-309	0
0.394	sp|Q4VCS5|AMOT_HUMAN	392-402	0
0.394	sp|P12694|ODBA_HUMAN	41-44	0
0.394	sp|Q8IX12|CCAR1_HUMAN	95-103	0
0.394	sp|P41219|PERI_HUMAN	246-250	0
0.394	sp|Q9H4A3|WNK1_HUMAN	636-644	0
0.394	sp|Q09472|EP300_HUMAN	491-495	0
0.392	sp|Q07283|TRHY_HUMAN	1607-1615	0
0.392	sp|Q96AE4|FUBP1_HUMAN	546-550	0
0.392	sp|A6NE01|F186A_HUMAN	1330-1335	0
0.392	sp|O14686|KMT2D_HUMAN	3988-3994	0
0.392	sp|O75376|NCOR1_HUMAN	1863-1868	0
0.392	sp|P47974|TISD_HUMAN	138-141	0
0.392	sp|P47974|TISD_HUMAN	395-401	0
0.392	sp|H7BZ55|CRCC2_HUMAN	974-981	0
0.39	sp|Q8IZL2|MAML2_HUMAN	627-633	0
0.39	sp|O75420|GGYF1_HUMAN	603-608	0
0.39	sp|P56524|HDAC4_HUMAN	495-503	0
0.39	sp|P22004|BMP6_HUMAN	109-118	0
0.39	sp|Q2TAL8|QRIC1_HUMAN	419-428	0
0.39	sp|Q5T750|KPLCE_HUMAN	4-9	0
0.39	sp|Q86VD1|MORC1_HUMAN	565-570	0
0.39	sp|P61550|ENVT1_HUMAN	270-277	0
0.39	sp|Q6P531|GGT6_HUMAN	449-454	0
0.39	sp|P0CAP2|GRL1A_HUMAN	313-318	0
0.388	sp|Q8IZL2|MAML2_HUMAN	450-457	0
0.388	sp|Q02078|MEF2A_HUMAN	420-430	0
0.388	sp|Q6ZU67|BEND4_HUMAN	78-83	0
0.388	sp|Q9Y520|PRC2C_HUMAN	676-693	0
0.388	sp|Q8N5C8|TAB3_HUMAN	284-289	0
0.388	sp|Q8NE35|CPEB3_HUMAN	13-27	0
0.388	sp|Q86TB9|PATL1_HUMAN	367-371	0
0.388	sp|Q8NE71|ABCF1_HUMAN	64-73	0
0.386	sp|Q9GZV5|WWTR1_HUMAN	194-198	0
0.386	sp|Q8TAQ2|SMRC2_HUMAN	1023-1026	0
0.386	sp|Q93009|UBP7_HUMAN	4-10	0
0.386	sp|Q7KZ85|SPT6H_HUMAN	1659-1663	0
0.386	sp|Q07065|CKAP4_HUMAN	52-57	0
0.386	sp|Q9NQL9|DMRT3_HUMAN	398-402	0
0.386	sp|A6NGA9|TM202_HUMAN	43-47	0
0.386	sp|Q9BXT5|TEX15_HUMAN	2323-2327	0
0.386	sp|Q9BUT9|MCRI2_HUMAN	106-111	0
0.386	sp|O15504|NUP42_HUMAN	33-38	0
0.384	sp|Q15911|ZFHX3_HUMAN	3227-3231	0
0.384	sp|Q92540|SMG7_HUMAN	1121-1127	0
0.384	sp|Q14444|CAPR1_HUMAN	588-593	0
0.384	sp|O75427|LRCH4_HUMAN	418-421	0
0.384	sp|Q92570|NR4A3_HUMAN	109-114	0
0.384	sp|Q06455|MTG8_HUMAN	556-560	0
0.384	sp|Q86UP3|ZFHX4_HUMAN	1778-1784	0
0.384	sp|Q7Z3B4|NUP54_HUMAN	93-97	0
0.382	sp|P43699|NKX21_HUMAN	246-253	0
0.382	sp|Q5VYV0|FOXB2_HUMAN	200-210	0
0.382	sp|A6NE01|F186A_HUMAN	1090-1095	0
0.382	sp|Q96JM2|ZN462_HUMAN	538-544	0
0.382	sp|O43765|SGTA_HUMAN	278-287	0
0.382	sp|Q9BVH7|SIA7E_HUMAN	38-49	0
0.382	sp|Q3ZLR7|SP201_HUMAN	722-728	0
0.382	sp|Q9BVL2|NUP58_HUMAN	472-475	0
0.382	sp|Q15596|NCOA2_HUMAN	1022-1027	0
0.382	sp|Q96EQ0|SGTB_HUMAN	270-279	0
0.382	sp|Q9Y261|FOXA2_HUMAN	341-344	0
0.38	sp|Q2M2I8|AAK1_HUMAN	573-578	0
0.38	sp|Q7Z589|EMSY_HUMAN	414-425	0
0.38	sp|Q9C0D5|TANC1_HUMAN	1421-1429	0
0.38	sp|Q8NDH2|CC168_HUMAN	6305-6310	0
0.38	sp|Q8N0S2|SYCE1_HUMAN	262-276	0
0.38	sp|Q9NQV6|PRD10_HUMAN	1016-1026	0
0.38	sp|Q92793|CBP_HUMAN	2230-2235	0
0.38	sp|Q9NR55|BATF3_HUMAN	24-30	0
0.38	sp|Q6Q0C1|S2547_HUMAN	128-133	0
0.38	sp|O00461|GOLI4_HUMAN	446-453	0
0.38	sp|Q9NZM4|BICRA_HUMAN	640-646	0
0.38	sp|Q10571|MN1_HUMAN	520-552	0
0.38	sp|A4UGR9|XIRP2_HUMAN	2510-2514	0
0.38	sp|P08235|MCR_HUMAN	121-125	0
0.38	sp|P31629|ZEP2_HUMAN	867-872	0
0.38	sp|P12270|TPR_HUMAN	1767-1771	0
0.378	sp|Q8IZL2|MAML2_HUMAN	693-698	0
0.378	sp|Q2M2I8|AAK1_HUMAN	462-466	0
0.378	sp|O15020|SPTN2_HUMAN	1855-1860	0
0.378	sp|Q15637|SF01_HUMAN	545-548	0
0.378	sp|A6NMN3|F170B_HUMAN	278-283	0
0.378	sp|Q9Y520|PRC2C_HUMAN	2412-2417	0
0.378	sp|P52655|TF2AA_HUMAN	69-80	0
0.378	sp|Q8TAL5|CI043_HUMAN	293-304	0
0.376	sp|Q08999|RBL2_HUMAN	815-821	0
0.376	sp|Q15007|FL2D_HUMAN	238-245	0
0.376	sp|Q68CP9|ARID2_HUMAN	912-924	0
0.376	sp|Q96PN7|TREF1_HUMAN	289-294	0
0.376	sp|Q9H0B3|IQCN_HUMAN	1131-1137	0
0.376	sp|O14686|KMT2D_HUMAN	3732-3745	0
0.376	sp|Q9ULV3|CIZ1_HUMAN	4-37	0
0.376	sp|O15409|FOXP2_HUMAN	218-231	0
0.376	sp|Q5T953|IER5L_HUMAN	59-66	0
0.376	sp|Q09472|EP300_HUMAN	909-913	0
0.374	sp|Q8TEW0|PARD3_HUMAN	1215-1220	0
0.374	sp|Q5VWI1|TCRGL_HUMAN	13-18	0
0.374	sp|Q9H334|FOXP1_HUMAN	157-162	0
0.374	sp|Q5TD94|RSH4A_HUMAN	151-155	0
0.374	sp|Q52LR7|EPC2_HUMAN	600-608	0
0.374	sp|Q8IYU4|UBQLN_HUMAN	317-322	0
0.374	sp|Q8TAL5|CI043_HUMAN	357-360	0
0.374	sp|Q12772|SRBP2_HUMAN	142-148	0
0.372	sp|Q68CP9|ARID2_HUMAN	1012-1016	0
0.372	sp|Q13625|ASPP2_HUMAN	138-141	0
0.372	sp|Q02446|SP4_HUMAN	405-418	0
0.372	sp|P52179|MYOM1_HUMAN	70-75	0
0.372	sp|P17861|XBP1_HUMAN	174-179	0
0.372	sp|Q09472|EP300_HUMAN	2002-2007	0
0.37	sp|Q92945|FUBP2_HUMAN	704-711	0
0.37	sp|Q96L91|EP400_HUMAN	477-483	0
0.37	sp|A6NE01|F186A_HUMAN	1138-1143	0
0.37	sp|P22670|RFX1_HUMAN	280-284	0
0.37	sp|Q7Z417|NUFP2_HUMAN	24-29	0
0.37	sp|Q9ULV3|CIZ1_HUMAN	39-44	0
0.37	sp|O14964|HGS_HUMAN	757-762	0
0.37	sp|Q9UNN4|TF2AY_HUMAN	156-161	0
0.37	sp|P19484|TFEB_HUMAN	35-44	0
0.37	sp|P57059|SIK1_HUMAN	14-19	0
0.37	sp|A0A0B4J2F2|SIK1B_HUMAN	14-19	0
0.368	sp|Q96FW1|OTUB1_HUMAN	7-11	0
0.368	sp|Q12830|BPTF_HUMAN	2581-2586	0
0.368	sp|Q9C0H9|SRCN1_HUMAN	1135-1139	0
0.368	sp|Q6ZW49|PAXI1_HUMAN	498-520	0
0.368	sp|Q5T6F2|UBAP2_HUMAN	440-447	0
0.368	sp|Q14980|NUMA1_HUMAN	992-996	0
0.366	sp|Q96GM5|SMRD1_HUMAN	106-117	0
0.366	sp|P20265|PO3F2_HUMAN	125-149	0
0.366	sp|Q8TAE6|PP14C_HUMAN	58-64	0
0.366	sp|Q7Z739|YTHD3_HUMAN	317-324	0
0.366	sp|Q86YW9|MD12L_HUMAN	2064-2075	0
0.366	sp|Q6ZW49|PAXI1_HUMAN	402-413	0
0.366	sp|Q499Z3|SLNL1_HUMAN	389-396	0
0.366	sp|O14686|KMT2D_HUMAN	3271-3282	0
0.366	sp|P61371|ISL1_HUMAN	245-250	0
0.366	sp|Q12906|ILF3_HUMAN	753-757	0
0.366	sp|Q86UQ4|ABCAD_HUMAN	5036-5041	0
0.366	sp|P27540|ARNT_HUMAN	503-507	0
0.366	sp|O75909|CCNK_HUMAN	287-292	0
0.366	sp|P15822|ZEP1_HUMAN	1910-1915	0
0.364	sp|Q8IVW6|ARI3B_HUMAN	5-17	0
0.364	sp|Q93074|MED12_HUMAN	2157-2161	0
0.364	sp|Q8NEM7|SP20H_HUMAN	727-735	0
0.364	sp|Q13342|SP140_HUMAN	3-9	0
0.364	sp|Q2MKA7|RSPO1_HUMAN	245-251	0
0.364	sp|O94830|DDHD2_HUMAN	5-10	0
0.364	sp|O75791|GRAP2_HUMAN	196-201	0
0.362	sp|Q6UX39|AMTN_HUMAN	41-46	0
0.362	sp|P0CG23|ZN853_HUMAN	155-240	0
0.362	sp|Q14686|NCOA6_HUMAN	448-452	0
0.362	sp|P49750|YLPM1_HUMAN	391-395	0
0.362	sp|Q92734|TFG_HUMAN	283-289	0
0.362	sp|O76074|PDE5A_HUMAN	10-27	0
0.362	sp|Q9H2X6|HIPK2_HUMAN	1033-1036	0
0.362	sp|P0C7V6|SP202_HUMAN	761-770	0
0.362	sp|Q9H7L9|SDS3_HUMAN	83-88	0
0.36	sp|O94916|NFAT5_HUMAN	879-888	0
0.36	sp|Q92945|FUBP2_HUMAN	631-635	0
0.36	sp|Q6ZW49|PAXI1_HUMAN	542-552	0
0.36	sp|Q5H9B9|BM2KL_HUMAN	389-395	0
0.36	sp|Q96MP5|ZSWM3_HUMAN	477-486	0
0.36	sp|Q96M53|TBATA_HUMAN	206-211	0
0.358	sp|Q2M2I8|AAK1_HUMAN	471-477	0
0.358	sp|Q13495|MAMD1_HUMAN	595-606	0
0.358	sp|Q8IVH2|FOXP4_HUMAN	116-120	0
0.358	sp|P49790|NU153_HUMAN	30-35	0
0.358	sp|O75376|NCOR1_HUMAN	55-64	0
0.358	sp|Q17RY0|CPEB4_HUMAN	245-249	0
0.358	sp|O76064|RNF8_HUMAN	303-307	0
0.356	sp|Q92734|TFG_HUMAN	245-250	0
0.356	sp|Q2TAL8|QRIC1_HUMAN	193-198	0
0.356	sp|P50553|ASCL1_HUMAN	14-22	0
0.356	sp|Q96F15|GIMA5_HUMAN	196-200	0
0.354	sp|Q5VTL8|PR38B_HUMAN	24-28	0
0.354	sp|Q7L0X0|TRIL_HUMAN	453-459	0
0.354	sp|Q15811|ITSN1_HUMAN	528-532	0
0.354	sp|Q9H1B7|I2BPL_HUMAN	103-127	0
0.354	sp|Q09472|EP300_HUMAN	2147-2155	0
0.352	sp|O95479|G6PE_HUMAN	524-529	0
0.352	sp|Q68CP9|ARID2_HUMAN	1024-1044	0
0.352	sp|Q6PJG2|MDEAS_HUMAN	246-262	0
0.352	sp|A0A0B4J1U7|HV601_HUMAN	21-26	0
0.352	sp|Q6Y7W6|GGYF2_HUMAN	1202-1220	0
0.352	sp|Q9Y6J0|CABIN_HUMAN	868-872	0
0.352	sp|Q5T6F2|UBAP2_HUMAN	885-892	0
0.352	sp|P02655|APOC2_HUMAN	24-28	0
0.352	sp|Q6NUN7|JHY_HUMAN	397-401	0
0.35	sp|Q9Y6Q9|NCOA3_HUMAN	976-983	0
0.35	sp|Q12981|SEC20_HUMAN	151-155	0
0.35	sp|Q96L91|EP400_HUMAN	565-571	0
0.35	sp|Q8TEP8|CE192_HUMAN	1017-1020	0
0.35	sp|O95271|TNKS1_HUMAN	15-19	0
0.35	sp|P11171|EPB41_HUMAN	30-35	0
0.35	sp|Q96JK9|MAML3_HUMAN	777-781	0
0.35	sp|Q9P2D1|CHD7_HUMAN	161-168	0
0.348	sp|Q9NSY1|BMP2K_HUMAN	460-486	0
0.348	sp|Q6ZW49|PAXI1_HUMAN	426-438	0
0.348	sp|Q15532|SSXT_HUMAN	348-351	0
0.348	sp|Q9BX66|SRBS1_HUMAN	1213-1219	0
0.348	sp|Q8IYU4|UBQLN_HUMAN	202-207	0
0.348	sp|Q3ZCQ8|TIM50_HUMAN	49-54	0
0.346	sp|P0CG23|ZN853_HUMAN	101-105	0
0.346	sp|P54198|HIRA_HUMAN	405-415	0
0.346	sp|Q9P0K8|FOXJ2_HUMAN	291-294	0
0.344	sp|Q9UGU0|TCF20_HUMAN	174-186	0
0.344	sp|O14497|ARI1A_HUMAN	561-567	0
0.344	sp|Q9UPN6|SCAF8_HUMAN	211-218	0
0.344	sp|P42858|HD_HUMAN	18-38	1
0.344	sp|O60741|HCN1_HUMAN	731-742	0
0.344	sp|Q9P209|CEP72_HUMAN	491-494	0
0.342	sp|Q5SNV9|CA167_HUMAN	765-772	0
0.342	sp|Q6ZR85|CQ107_HUMAN	169-173	0
0.342	sp|Q14119|VEZF1_HUMAN	19-24	0
0.342	sp|Q2TAL8|QRIC1_HUMAN	85-114	0
0.342	sp|Q9Y2K2|SIK3_HUMAN	688-695	0
0.342	sp|Q9P0U4|CXXC1_HUMAN	242-246	0
0.342	sp|Q9Y5A9|YTHD2_HUMAN	342-347	0
0.34	sp|Q2M2I8|AAK1_HUMAN	491-501	0
0.34	sp|P23490|LORI_HUMAN	300-305	0
0.34	sp|P09848|LPH_HUMAN	341-346	0
0.34	sp|P52948|NUP98_HUMAN	276-280	0
0.34	sp|O60391|NMD3B_HUMAN	907-914	0
0.34	sp|O15164|TIF1A_HUMAN	480-485	0
0.338	sp|Q8N8W4|PLPL1_HUMAN	402-406	0
0.338	sp|A5YKK6|CNOT1_HUMAN	2363-2368	0
0.338	sp|P50616|TOB1_HUMAN	257-262	0
0.338	sp|A6NE01|F186A_HUMAN	1606-1611	0
0.338	sp|Q9HCL0|PCD18_HUMAN	957-961	0
0.336	sp|Q14814|MEF2D_HUMAN	365-404	0
0.336	sp|Q96P47|AGAP3_HUMAN	9-16	0
0.336	sp|Q9Y3R4|NEUR2_HUMAN	112-116	0
0.336	sp|Q15652|JHD2C_HUMAN	831-838	0
0.334	sp|Q9UPW0|FOXJ3_HUMAN	268-272	0
0.334	sp|Q5T5B0|LCE3E_HUMAN	4-9	0
0.334	sp|P78364|PHC1_HUMAN	463-469	0
0.334	sp|P19878|NCF2_HUMAN	304-308	0
0.334	sp|O15405|TOX3_HUMAN	471-483	0
0.334	sp|Q09472|EP300_HUMAN	2222-2228	0
0.332	sp|O43283|M3K13_HUMAN	638-643	0
0.332	sp|Q9Y6Y8|S23IP_HUMAN	200-205	0
0.332	sp|B1AL88|NALF1_HUMAN	73-99	0
0.332	sp|Q96PI1|SPRR4_HUMAN	4-12	0
0.33	sp|Q9P2G4|MAP10_HUMAN	212-220	0
0.33	sp|Q15233|NONO_HUMAN	25-35	0
0.33	sp|Q9UPN6|SCAF8_HUMAN	322-326	0
0.33	sp|P46937|YAP1_HUMAN	302-305	0
0.328	sp|Q93074|MED12_HUMAN	2051-2076	0
0.328	sp|Q96LC9|BMF_HUMAN	150-156	0
0.328	sp|O00268|TAF4_HUMAN	676-681	0
0.326	sp|Q76FK4|NOL8_HUMAN	250-255	0
0.326	sp|B2RTY4|MYO9A_HUMAN	1501-1507	0
0.326	sp|P23511|NFYA_HUMAN	21-27	0
0.326	sp|Q58EX2|SDK2_HUMAN	1716-1721	0
0.324	sp|Q8IZL2|MAML2_HUMAN	639-665	0
0.324	sp|Q9HCD6|TANC2_HUMAN	1374-1380	0
0.324	sp|Q9UPN9|TRI33_HUMAN	560-565	0
0.324	sp|Q6Y7W6|GGYF2_HUMAN	1219-1228	0
0.324	sp|Q5SZQ8|CELF3_HUMAN	359-373	0
0.324	sp|O94979|SC31A_HUMAN	1034-1039	0
0.324	sp|Q9NY43|BARH2_HUMAN	110-113	0
0.324	sp|P27540|ARNT_HUMAN	728-733	0
0.324	sp|Q92896|GSLG1_HUMAN	71-86	0
0.322	sp|Q9NSY1|BMP2K_HUMAN	429-434	0
0.322	sp|Q93074|MED12_HUMAN	2081-2123	0
0.322	sp|Q13255|GRM1_HUMAN	1018-1022	0
0.322	sp|P42694|HELZ_HUMAN	1410-1414	0
0.322	sp|Q6ZTU2|E400N_HUMAN	460-466	0
0.32	sp|A6NFA1|TIKI2_HUMAN	478-482	0
0.32	sp|Q8NDV7|TNR6A_HUMAN	1450-1456	0
0.32	sp|P46087|NOP2_HUMAN	634-640	0
0.32	sp|Q9P0K8|FOXJ2_HUMAN	313-321	0
0.32	sp|Q3ZLR7|SP201_HUMAN	646-650	0
0.32	sp|P0C7V6|SP202_HUMAN	674-678	0
0.32	sp|Q13952|NFYC_HUMAN	156-165	0
0.32	sp|O15405|TOX3_HUMAN	437-468	0
0.318	sp|Q9NSY1|BMP2K_HUMAN	1140-1145	0
0.318	sp|O95628|CNOT4_HUMAN	562-566	0
0.318	sp|O14559|RHG33_HUMAN	914-918	0
0.318	sp|O00555|CAC1A_HUMAN	2313-2325	0
0.318	sp|O14654|IRS4_HUMAN	621-626	0
0.318	sp|P46531|NOTC1_HUMAN	2403-2409	0
0.316	sp|Q96JE9|MAP6_HUMAN	50-54	0
0.316	sp|Q7Z739|YTHD3_HUMAN	327-335	0
0.316	sp|Q8NDV7|TNR6A_HUMAN	1439-1443	0
0.316	sp|P51610|HCFC1_HUMAN	1704-1708	0
0.316	sp|Q17RH7|TPRXL_HUMAN	93-137	0
0.316	sp|P48634|PRC2A_HUMAN	658-669	0
0.316	sp|Q96GC6|ZN274_HUMAN	146-150	0
0.316	sp|Q9Y467|SALL2_HUMAN	750-755	0
0.316	sp|Q53TQ3|IN80D_HUMAN	202-208	0
0.316	sp|A0A1B0GTR4|SPRR5_HUMAN	3-8	0
0.314	sp|Q96L91|EP400_HUMAN	2756-2784	0
0.314	sp|Q9NVA2|SEP11_HUMAN	406-411	0
0.314	sp|P51449|RORG_HUMAN	119-130	0
0.314	sp|A6NE01|F186A_HUMAN	1630-1635	0
0.314	sp|A6NM11|L37A2_HUMAN	360-365	0
0.314	sp|A6NMS7|L37A1_HUMAN	360-365	0
0.314	sp|O14686|KMT2D_HUMAN	4100-4104	0
0.314	sp|P50553|ASCL1_HUMAN	48-65	0
0.312	sp|O60309|L37A3_HUMAN	360-365	0
0.312	sp|Q7Z3K3|POGZ_HUMAN	243-248	0
0.312	sp|Q14119|VEZF1_HUMAN	335-354	0
0.312	sp|Q68DE3|USF3_HUMAN	1560-1568	0
0.312	sp|Q8N752|KC1AL_HUMAN	315-322	0
0.31	sp|O60346|PHLP1_HUMAN	1682-1689	0
0.31	sp|Q14686|NCOA6_HUMAN	259-287	0
0.31	sp|Q02446|SP4_HUMAN	561-565	0
0.31	sp|Q9Y618|NCOR2_HUMAN	494-510	0
0.31	sp|P08235|MCR_HUMAN	688-693	0
0.308	sp|Q96L91|EP400_HUMAN	2853-2861	0
0.308	sp|Q9UPQ9|TNR6B_HUMAN	1321-1330	0
0.308	sp|Q8NEZ4|KMT2C_HUMAN	3309-3315	0
0.306	sp|P10589|COT1_HUMAN	40-43	0
0.306	sp|O94991|SLIK5_HUMAN	803-808	0
0.306	sp|Q5T7B8|KIF24_HUMAN	769-773	0
0.306	sp|Q9NX70|MED29_HUMAN	29-33	0
0.306	sp|Q14774|HLX_HUMAN	125-137	0
0.306	sp|O15409|FOXP2_HUMAN	149-191	0
0.304	sp|Q96L91|EP400_HUMAN	129-134	0
0.304	sp|Q12830|BPTF_HUMAN	2489-2494	0
0.304	sp|Q6ZTU2|E400N_HUMAN	118-123	0
0.302	sp|Q9P2F9|ZN319_HUMAN	10-17	0
0.302	sp|Q86YR5|GPSM1_HUMAN	667-671	0
0.302	sp|Q8NBR6|MINY2_HUMAN	577-582	0
0.302	sp|Q99626|CDX2_HUMAN	250-259	0
0.3	sp|O75925|PIAS1_HUMAN	176-180	0
0.3	sp|Q7Z739|YTHD3_HUMAN	342-351	0
0.3	sp|P09086|PO2F2_HUMAN	130-135	0
0.298	sp|P22531|SPR2E_HUMAN	4-10	0
0.298	sp|Q9BYE4|SPR2G_HUMAN	4-10	0
0.298	sp|P22532|SPR2D_HUMAN	4-10	0
0.298	sp|P35325|SPR2B_HUMAN	4-10	0
0.298	sp|O75909|CCNK_HUMAN	308-319	0
0.298	sp|Q96RM1|SPR2F_HUMAN	4-10	0
0.298	sp|P35326|SPR2A_HUMAN	4-10	0
0.296	sp|Q96L91|EP400_HUMAN	275-284	0
0.296	sp|O14497|ARI1A_HUMAN	1415-1420	0
0.296	sp|Q5XKR4|OTP_HUMAN	94-104	0
0.296	sp|Q6ZTU2|E400N_HUMAN	264-273	0
0.296	sp|Q9Y2K5|R3HD2_HUMAN	404-413	0
0.296	sp|Q86UP3|ZFHX4_HUMAN	1766-1773	0
0.294	sp|Q8IZL2|MAML2_HUMAN	706-715	0
0.294	sp|Q9H4A3|WNK1_HUMAN	737-747	0
0.292	sp|A6NNH2|F90AR_HUMAN	110-113	0
0.292	sp|Q5TA77|LCE3B_HUMAN	4-11	0
0.29	sp|P22528|SPR1B_HUMAN	15-23	0
0.29	sp|P35321|SPR1A_HUMAN	15-23	0
0.29	sp|Q5T1Q4|S35F1_HUMAN	6-12	0
0.29	sp|Q9UPA5|BSN_HUMAN	3775-3783	0
0.288	sp|Q86XK2|FBX11_HUMAN	21-30	0
0.288	sp|O14497|ARI1A_HUMAN	1397-1404	0
0.286	sp|O15234|CASC3_HUMAN	671-675	0
0.286	sp|Q99700|ATX2_HUMAN	166-188	0
0.286	sp|Q01826|SATB1_HUMAN	613-619	0
0.286	sp|Q92794|KAT6A_HUMAN	1647-1650	0
0.284	sp|P0CG23|ZN853_HUMAN	281-308	0
0.284	sp|Q8NEM7|SP20H_HUMAN	648-652	0
0.284	sp|P49327|FAS_HUMAN	2320-2325	0
0.284	sp|A0A1B0GVQ3|CC200_HUMAN	75-80	0
0.284	sp|Q01826|SATB1_HUMAN	591-607	0
0.282	sp|Q9Y6Q9|NCOA3_HUMAN	1248-1278	0
0.28	sp|P48729|KC1A_HUMAN	315-320	0
0.28	sp|Q6P1L5|F117B_HUMAN	42-50	0
0.278	sp|Q96PN7|TREF1_HUMAN	305-318	0
0.278	sp|Q5TBK1|N42L1_HUMAN	15-23	0
0.276	sp|Q8WV24|PHLA1_HUMAN	186-207	0
0.276	sp|P35321|SPR1A_HUMAN	4-8	0
0.276	sp|Q8WTU0|DDI1_HUMAN	114-117	0
0.276	sp|Q8WZ75|ROBO4_HUMAN	728-733	0
0.274	sp|Q8NFF2|NCKX4_HUMAN	388-394	0
0.272	sp|Q15911|ZFHX3_HUMAN	3376-3395	0
0.272	sp|P0DMB2|CH088_HUMAN	65-69	0
0.272	sp|P23246|SFPQ_HUMAN	92-98	0
0.272	sp|Q92793|CBP_HUMAN	943-948	0
0.27	sp|Q9UHY1|NRBP_HUMAN	413-417	0
0.27	sp|Q96EK4|THA11_HUMAN	104-132	0
0.27	sp|P05412|JUN_HUMAN	200-206	0
0.27	sp|Q9HBL0|TENS1_HUMAN	776-784	0
0.268	sp|P78424|PO6F2_HUMAN	247-252	0
0.268	sp|Q14003|KCNC3_HUMAN	39-45	0
[truncated: 86 more rows]
