# Supplementary material for: Predicting the involvement of polyQ- and polyA in protein-protein interactions by their amino acid context
Source: Heliyon. 2024 Sep 14;10(18):e37861. doi: 10.1016/j.heliyon.2024.e37861 (PMC11422028; doi:10.1016/j.heliyon.2024.e37861)
Supplement: Multimedia component 9 [file mmc9.csv]

score	ac	polyA	ppi
0.848	sp|P0DMV8|HS71A_HUMAN	373-378	1
0.848	sp|P0DMV9|HS71B_HUMAN	373-378	1
0.846	sp|P54652|HSP72_HUMAN	376-381	1
0.822	sp|P11142|HSP7C_HUMAN	373-378	1
0.812	sp|P34931|HS71L_HUMAN	375-380	1
0.8	sp|Q9C0B1|FTO_HUMAN	130-135	1
0.798	sp|P0DMV8|HS71A_HUMAN	178-182	1
0.798	sp|P0DMV9|HS71B_HUMAN	178-182	1
0.792	sp|P07910|HNRPC_HUMAN	63-68	1
0.79	sp|P54652|HSP72_HUMAN	179-183	1
0.788	sp|P11142|HSP7C_HUMAN	178-182	1
0.788	sp|P34931|HS71L_HUMAN	180-184	1
0.784	sp|B7ZW38|HNRC3_HUMAN	63-68	0
0.784	sp|B2RXH8|HNRC2_HUMAN	63-68	1
0.784	sp|O60812|HNRC1_HUMAN	63-68	1
0.784	sp|P0DMR1|HNRC4_HUMAN	63-68	0
0.784	sp|Q05193|DYN1_HUMAN	250-254	1
0.782	sp|P00326|ADH1G_HUMAN	214-218	1
0.778	sp|P00325|ADH1B_HUMAN	214-218	1
0.776	sp|P17066|HSP76_HUMAN	180-184	1
0.774	sp|P11021|BIP_HUMAN	204-208	1
0.764	sp|P07327|ADH1A_HUMAN	214-218	1
0.76	sp|P29401|TKT_HUMAN	515-519	1
0.758	sp|P50570|DYN2_HUMAN	250-254	1
0.754	sp|O60678|ANM3_HUMAN	273-278	1
0.754	sp|P28332|ADH6_HUMAN	214-218	0
0.75	sp|P52306|GDS1_HUMAN	432-437	1
0.75	sp|Q8WUM4|PDC6I_HUMAN	307-311	1
0.748	sp|P01893|HLAH_HUMAN	159-164	0
0.748	sp|P04439|HLAA_HUMAN	159-164	1
0.746	sp|P38646|GRP75_HUMAN	225-229	0
0.746	sp|P55263|ADK_HUMAN	153-158	1
0.746	sp|Q96F86|EDC3_HUMAN	427-432	1
0.744	sp|Q96P20|NLRP3_HUMAN	390-395	1
0.742	sp|P17693|HLAG_HUMAN	159-164	1
0.742	sp|Q05086|UBE3A_HUMAN	67-72	1
0.74	sp|Q9NR22|ANM8_HUMAN	129-134	1
0.738	sp|Q8TAQ2|SMRC2_HUMAN	689-696	1
0.738	sp|Q8NEA9|GMCL2_HUMAN	183-188	1
0.738	sp|Q9BYT9|ANO3_HUMAN	594-599	0
0.736	sp|P10321|HLAC_HUMAN	159-164	1
0.736	sp|Q99873|ANM1_HUMAN	106-111	1
0.736	sp|P53396|ACLY_HUMAN	938-943	1
0.734	sp|P01889|HLAB_HUMAN	159-164	1
0.732	sp|P51854|TKTL1_HUMAN	489-493	0
0.732	sp|Q13324|CRFR2_HUMAN	129-134	1
0.732	sp|P52907|CAZA1_HUMAN	50-55	1
0.73	sp|Q13151|ROA0_HUMAN	151-156	1
0.73	sp|O94759|TRPM2_HUMAN	650-654	1
0.73	sp|Q96PK6|RBM14_HUMAN	123-130	1
0.73	sp|P48723|HSP13_HUMAN	206-210	0
0.73	sp|P17066|HSP76_HUMAN	375-380	1
0.73	sp|Q16539|MK14_HUMAN	299-304	1
0.728	sp|P53618|COPB_HUMAN	277-282	1
0.728	sp|Q9Y6R1|S4A4_HUMAN	783-788	1
0.728	sp|P16219|ACADS_HUMAN	351-356	1
0.726	sp|Q12879|NMDE1_HUMAN	825-829	1
0.724	sp|Q14204|DYHC1_HUMAN	514-519	1
0.722	sp|Q9H0Z9|RBM38_HUMAN	83-91	1
0.722	sp|Q9NRK6|ABCBA_HUMAN	226-230	1
0.722	sp|P82912|RT11_HUMAN	131-139	0
0.722	sp|P25054|APC_HUMAN	381-386	1
0.722	sp|Q9BX46|RBM24_HUMAN	60-68	1
0.72	sp|Q8IYX4|DND1_HUMAN	191-195	1
0.718	sp|Q9NQT4|EXOS5_HUMAN	211-216	1
0.718	sp|P43243|MATR3_HUMAN	706-710	0
0.718	sp|Q9BRJ7|TIRR_HUMAN	191-195	1
0.718	sp|P47755|CAZA2_HUMAN	50-55	1
0.716	sp|P14923|PLAK_HUMAN	642-647	1
0.716	sp|Q9Y223|GLCNE_HUMAN	456-460	1
0.716	sp|O14531|DPYL4_HUMAN	260-265	1
0.716	sp|P30154|2AAB_HUMAN	312-315	1
0.714	sp|O94923|GLCE_HUMAN	403-408	1
0.714	sp|Q9NW64|RBM22_HUMAN	279-284	1
0.714	sp|Q96HP8|T176A_HUMAN	99-103	1
0.714	sp|Q96IK5|GMCL1_HUMAN	183-188	1
0.714	sp|O95067|CCNB2_HUMAN	309-312	1
0.714	sp|Q9BXU7|UBP26_HUMAN	367-372	1
0.714	sp|P20700|LMNB1_HUMAN	147-152	1
0.712	sp|Q9NRN7|ADPPT_HUMAN	57-62	1
0.71	sp|Q9BWD1|THIC_HUMAN	325-330	1
0.708	sp|Q9ULJ7|ANR50_HUMAN	680-685	1
0.706	sp|P31948|STIP1_HUMAN	435-440	1
0.704	sp|Q8WUF8|F172A_HUMAN	280-284	0
0.704	sp|Q6ZRY4|RBPS2_HUMAN	79-84	1
0.704	sp|P48426|PI42A_HUMAN	370-374	1
0.704	sp|O60763|USO1_HUMAN	440-445	1
0.702	sp|Q92547|TOPB1_HUMAN	1454-1458	1
0.702	sp|Q15274|NADC_HUMAN	187-192	1
0.702	sp|P05129|KPCG_HUMAN	457-462	1
0.702	sp|Q8IWU2|LMTK2_HUMAN	250-255	1
0.7	sp|Q8TBX8|PI42C_HUMAN	385-389	0
0.7	sp|P19971|TYPH_HUMAN	130-135	1
0.7	sp|Q8N5Z0|AADAT_HUMAN	9-13	1
0.7	sp|Q9UI12|VATH_HUMAN	20-24	1
0.698	sp|P14902|I23O1_HUMAN	173-177	1
0.698	sp|Q12906|ILF3_HUMAN	576-584	1
0.696	sp|Q13608|PEX6_HUMAN	790-796	1
0.696	sp|P02786|TFR1_HUMAN	587-594	1
0.696	sp|P00451|FA8_HUMAN	241-246	1
0.696	sp|Q9UNP9|PPIE_HUMAN	57-63	1
0.696	sp|A2RUC4|TYW5_HUMAN	271-276	1
0.696	sp|O15062|ZBTB5_HUMAN	74-79	1
0.696	sp|Q86X53|ERIC1_HUMAN	360-369	0
0.694	sp|P31314|TLX1_HUMAN	232-237	1
0.694	sp|Q92922|SMRC1_HUMAN	711-718	1
0.692	sp|Q13151|ROA0_HUMAN	61-67	1
0.692	sp|P42338|PK3CB_HUMAN	871-875	1
0.692	sp|Q16831|UPP1_HUMAN	238-242	1
0.692	sp|P35247|SFTPD_HUMAN	294-299	1
0.692	sp|P32314|FOXN2_HUMAN	240-243	0
0.692	sp|O15439|MRP4_HUMAN	1279-1283	0
0.692	sp|Q8NFC6|BD1L1_HUMAN	1917-1922	0
0.692	sp|Q86TM3|DDX53_HUMAN	103-108	0
0.692	sp|O94804|STK10_HUMAN	60-64	1
0.692	sp|O15431|COPT1_HUMAN	163-168	1
0.692	sp|O75146|HIP1R_HUMAN	788-793	1
0.69	sp|P53597|SUCA_HUMAN	125-128	1
0.69	sp|P53618|COPB_HUMAN	415-418	1
0.69	sp|Q14005|IL16_HUMAN	251-257	1
0.69	sp|Q68DE3|USF3_HUMAN	1134-1139	0
0.69	sp|P22314|UBA1_HUMAN	532-535	1
0.69	sp|Q8NB78|KDM1B_HUMAN	393-398	1
0.688	sp|Q9NSI6|BRWD1_HUMAN	1633-1637	0
0.688	sp|Q9NSI6|BRWD1_HUMAN	1932-1936	0
0.688	sp|O00571|DDX3X_HUMAN	497-502	1
0.688	sp|Q8TDT2|GP152_HUMAN	82-85	1
0.686	sp|P98161|PKD1_HUMAN	3236-3241	1
0.686	sp|Q06609|RAD51_HUMAN	276-281	1
0.686	sp|Q7RTS7|K2C74_HUMAN	251-256	1
0.686	sp|P36542|ATPG_HUMAN	52-57	1
0.686	sp|Q5QJE6|TDIF2_HUMAN	740-744	0
0.684	sp|Q7Z3Y9|K1C26_HUMAN	295-299	1
0.684	sp|A6NHC0|CAN8_HUMAN	247-252	1
0.684	sp|O43763|TLX2_HUMAN	188-193	1
0.684	sp|Q6NW40|RGMB_HUMAN	386-391	0
0.684	sp|Q96CN5|LRC45_HUMAN	100-105	0
0.682	sp|P30542|AA1R_HUMAN	124-129	1
0.682	sp|Q9UI47|CTNA3_HUMAN	462-468	1
0.682	sp|Q5SZQ8|CELF3_HUMAN	432-437	0
0.682	sp|Q9Y584|TIM22_HUMAN	183-188	1
0.682	sp|Q9NZB2|F120A_HUMAN	1107-1112	0
0.682	sp|Q8N6W0|CELF5_HUMAN	452-457	1
0.682	sp|O15457|MSH4_HUMAN	277-281	0
0.682	sp|Q8IY47|KBTB2_HUMAN	462-466	0
0.68	sp|Q86SE5|RALYL_HUMAN	68-73	1
0.68	sp|P02008|HBAZ_HUMAN	120-125	1
0.678	sp|Q9NRX5|SERC1_HUMAN	131-135	0
0.678	sp|O00329|PK3CD_HUMAN	845-849	1
0.678	sp|Q9ULQ1|TPC1_HUMAN	94-99	1
0.678	sp|P08237|PFKAM_HUMAN	587-593	1
0.676	sp|Q99832|TCPH_HUMAN	505-510	1
0.676	sp|Q15046|SYK_HUMAN	516-521	1
0.676	sp|Q14194|DPYL1_HUMAN	296-300	1
0.676	sp|Q6PI26|SHQ1_HUMAN	399-404	1
0.676	sp|Q14195|DPYL3_HUMAN	296-300	1
0.676	sp|P78356|PI42B_HUMAN	380-384	1
0.676	sp|Q9UBY5|LPAR3_HUMAN	70-75	1
0.674	sp|Q96DZ9|CKLF5_HUMAN	58-63	0
0.674	sp|O15511|ARPC5_HUMAN	53-58	1
0.674	sp|Q9NZD2|GLTP_HUMAN	150-155	1
0.674	sp|P19440|GGT1_HUMAN	67-71	1
0.674	sp|P31323|KAP3_HUMAN	362-367	1
0.674	sp|P63010|AP2B1_HUMAN	178-183	1
0.674	sp|Q14576|ELAV3_HUMAN	338-343	1
0.672	sp|Q12926|ELAV2_HUMAN	330-335	1
0.672	sp|P55157|MTP_HUMAN	542-545	1
0.672	sp|P26378|ELAV4_HUMAN	356-361	1
0.672	sp|P18089|ADA2B_HUMAN	11-18	1
0.672	sp|Q9NW15|ANO10_HUMAN	518-522	1
0.67	sp|P36268|GGT2_HUMAN	67-71	0
0.67	sp|O95169|NDUB8_HUMAN	49-52	1
0.67	sp|P10644|KAP0_HUMAN	126-131	1
0.67	sp|A6NGU5|GGT3_HUMAN	67-71	0
0.67	sp|P48668|K2C6C_HUMAN	407-412	1
0.668	sp|O43312|MTSS1_HUMAN	50-53	1
0.668	sp|Q14232|EI2BA_HUMAN	140-144	1
0.668	sp|A2A3K4|PTPC1_HUMAN	668-673	0
0.668	sp|P37837|TALDO_HUMAN	276-281	1
0.668	sp|P35221|CTNA1_HUMAN	467-473	1
0.668	sp|Q05397|FAK1_HUMAN	1023-1028	1
0.668	sp|P50336|PPOX_HUMAN	393-398	1
0.668	sp|Q10567|AP1B1_HUMAN	178-183	1
0.668	sp|Q9UJ96|KCNG2_HUMAN	31-36	1
0.666	sp|P04259|K2C6B_HUMAN	407-412	1
0.666	sp|A6NMZ7|CO6A6_HUMAN	1119-1124	0
0.666	sp|O14531|DPYL4_HUMAN	296-300	1
0.666	sp|P02538|K2C6A_HUMAN	407-412	1
0.666	sp|Q9BZK3|NACP4_HUMAN	134-139	0
0.666	sp|Q06432|CCG1_HUMAN	107-111	0
0.666	sp|P07357|CO8A_HUMAN	31-36	1
0.666	sp|Q03252|LMNB2_HUMAN	299-303	0
0.664	sp|Q9BZC1|CELF4_HUMAN	203-208	1
0.664	sp|Q9H668|STN1_HUMAN	99-104	1
0.664	sp|Q9H6L5|RETR1_HUMAN	419-424	0
0.664	sp|P19525|E2AK2_HUMAN	63-71	1
0.664	sp|O14492|SH2B2_HUMAN	31-35	1
0.664	sp|Q9H3S7|PTN23_HUMAN	150-155	1
0.664	sp|O15523|DDX3Y_HUMAN	495-500	0
0.664	sp|Q6ZRV2|FA83H_HUMAN	696-702	0
0.664	sp|E9PAV3|NACAM_HUMAN	1998-2003	0
0.664	sp|Q9Y2J8|PADI2_HUMAN	32-37	1
0.662	sp|O75907|DGAT1_HUMAN	483-488	0
0.662	sp|P78563|RED1_HUMAN	284-289	1
0.662	sp|Q8NE00|TM104_HUMAN	66-72	0
0.662	sp|P33993|MCM7_HUMAN	486-491	1
0.662	sp|Q9H6T0|ESRP2_HUMAN	531-535	0
0.662	sp|P40121|CAPG_HUMAN	244-250	1
0.662	sp|Q9BQE4|SELS_HUMAN	81-85	1
0.66	sp|P39748|FEN1_HUMAN	114-119	1
0.66	sp|Q15759|MK11_HUMAN	299-304	1
0.66	sp|Q96HW7|INT4_HUMAN	693-697	1
0.66	sp|Q6IF63|O52W1_HUMAN	149-154	0
0.66	sp|Q92766|RREB1_HUMAN	680-685	0
0.66	sp|Q9ULJ7|ANR50_HUMAN	647-652	1
0.66	sp|P35558|PCKGC_HUMAN	464-468	0
0.66	sp|Q5SY16|NOL9_HUMAN	472-477	0
0.658	sp|Q9H008|LHPP_HUMAN	82-87	1
0.658	sp|P08253|MMP2_HUMAN	27-30	1
0.658	sp|Q03519|TAP2_HUMAN	578-585	1
0.658	sp|Q15257|PTPA_HUMAN	192-196	1
0.658	sp|P18206|VINC_HUMAN	45-50	1
0.658	sp|P11586|C1TC_HUMAN	457-462	0
0.656	sp|Q13621|S12A1_HUMAN	749-753	0
0.656	sp|A6NM62|LRC53_HUMAN	253-258	0
0.656	sp|Q16555|DPYL2_HUMAN	296-300	1
0.656	sp|Q9UPY3|DICER_HUMAN	1900-1908	1
0.656	sp|Q92692|NECT2_HUMAN	371-376	0
0.656	sp|A6NC51|T150B_HUMAN	63-67	0
0.656	sp|Q6ZW61|BBS12_HUMAN	444-451	1
0.656	sp|Q96LB8|PGRP4_HUMAN	320-326	1
0.656	sp|P35609|ACTN2_HUMAN	643-648	1
0.656	sp|Q9NP92|RT30_HUMAN	194-199	1
0.654	sp|Q9UNQ0|ABCG2_HUMAN	524-529	1
0.654	sp|Q6ZWH5|NEK10_HUMAN	389-394	0
0.654	sp|P08729|K2C7_HUMAN	334-339	0
0.654	sp|Q9ULX6|AKP8L_HUMAN	481-486	0
0.654	sp|Q969S8|HDA10_HUMAN	151-157	0
0.654	sp|P35249|RFC4_HUMAN	158-162	1
0.654	sp|Q8WXF7|ATLA1_HUMAN	358-363	1
0.654	sp|Q9NS37|ZHANG_HUMAN	213-218	1
0.654	sp|Q6NWY9|PR40B_HUMAN	592-597	0
0.652	sp|P07237|PDIA1_HUMAN	35-40	1
0.652	sp|O75129|ASTN2_HUMAN	339-343	0
0.652	sp|Q9Y2X3|NOP58_HUMAN	54-59	0
0.652	sp|Q13061|TRDN_HUMAN	366-371	0
0.652	sp|O43242|PSMD3_HUMAN	56-60	1
0.65	sp|Q9UJ83|HACL1_HUMAN	224-229	1
0.65	sp|Q7Z442|PK1L2_HUMAN	2266-2271	0
0.65	sp|P11277|SPTB1_HUMAN	455-460	0
0.65	sp|Q9P2N6|KANL3_HUMAN	239-244	0
0.65	sp|Q96LB9|PGRP3_HUMAN	288-294	1
0.65	sp|Q9BSJ2|GCP2_HUMAN	291-295	1
0.648	sp|Q9P104|DOK5_HUMAN	226-231	0
0.648	sp|Q9NZQ3|SPN90_HUMAN	15-20	1
0.648	sp|Q96G74|OTUD5_HUMAN	183-186	1
0.648	sp|P46060|RAGP1_HUMAN	309-314	0
0.648	sp|Q53EL9|SEZ6_HUMAN	516-521	0
0.648	sp|Q9HAS3|S28A3_HUMAN	399-404	1
0.648	sp|O75554|WBP4_HUMAN	66-75	1
0.648	sp|P33897|ABCD1_HUMAN	394-398	0
0.648	sp|Q9UKV5|AMFR_HUMAN	630-633	1
0.648	sp|Q13895|BYST_HUMAN	224-229	1
0.648	sp|Q5JU00|DRC5_HUMAN	272-277	0
0.648	sp|Q13049|TRI32_HUMAN	311-316	0
0.646	sp|Q96B01|R51A1_HUMAN	172-178	0
0.646	sp|P35222|CTNB1_HUMAN	652-657	1
0.646	sp|P15428|PGDH_HUMAN	165-169	1
0.646	sp|Q8TAQ2|SMRC2_HUMAN	593-597	1
0.646	sp|Q8NGR4|OR5C1_HUMAN	9-14	0
0.646	sp|O60637|TSN3_HUMAN	215-221	0
0.646	sp|Q9H009|NACA2_HUMAN	135-140	0
0.646	sp|Q99569|PKP4_HUMAN	546-550	1
0.646	sp|Q3KP44|ANR55_HUMAN	238-241	1
0.646	sp|Q16720|AT2B3_HUMAN	712-717	0
0.646	sp|P50479|PDLI4_HUMAN	38-42	1
0.646	sp|P51674|GPM6A_HUMAN	219-224	0
0.646	sp|P21452|NK2R_HUMAN	83-88	0
0.646	sp|Q96HN2|SAHH3_HUMAN	268-272	1
0.644	sp|P78386|KRT85_HUMAN	365-370	1
0.644	sp|P13861|KAP2_HUMAN	348-353	0
0.644	sp|O15020|SPTN2_HUMAN	458-463	0
0.644	sp|Q14232|EI2BA_HUMAN	21-26	1
0.644	sp|Q9BXA5|SUCR1_HUMAN	16-20	0
0.644	sp|Q15054|DPOD3_HUMAN	197-202	0
0.644	sp|O60635|TSN1_HUMAN	99-107	0
0.644	sp|P05387|RLA2_HUMAN	87-91	1
0.644	sp|Q9Y4G6|TLN2_HUMAN	2474-2479	0
0.644	sp|O00192|ARVC_HUMAN	376-380	0
0.644	sp|Q15828|CYTM_HUMAN	51-57	1
0.644	sp|P22492|H1T_HUMAN	69-73	0
0.644	sp|Q9NPJ4|PNRC2_HUMAN	53-58	0
0.644	sp|Q9UKA8|RCAN3_HUMAN	99-103	0
0.644	sp|O43541|SMAD6_HUMAN	251-254	1
0.642	sp|Q86WZ0|HEAT4_HUMAN	748-753	0
0.642	sp|P29274|AA2AR_HUMAN	49-54	1
0.642	sp|Q8IWV7|UBR1_HUMAN	273-278	0
0.642	sp|P13010|XRCC5_HUMAN	372-376	1
0.642	sp|O14735|CDIPT_HUMAN	202-207	0
0.642	sp|Q8IZ83|A16A1_HUMAN	344-349	0
0.642	sp|P21912|SDHB_HUMAN	29-36	1
0.642	sp|P35914|HMGCL_HUMAN	115-121	1
0.642	sp|O60678|ANM3_HUMAN	172-179	0
0.642	sp|Q9Y2K6|UBP20_HUMAN	544-549	1
0.642	sp|Q99733|NP1L4_HUMAN	147-151	1
0.642	sp|Q14511|CASL_HUMAN	469-474	0
0.642	sp|P06241|FYN_HUMAN	371-376	1
0.642	sp|O94788|AL1A2_HUMAN	246-251	1
0.642	sp|Q99707|METH_HUMAN	200-205	0
0.642	sp|P12694|ODBA_HUMAN	219-223	1
0.642	sp|Q96RD6|PANX2_HUMAN	34-39	0
0.642	sp|Q29983|MICA_HUMAN	314-319	0
0.64	sp|Q01538|MYT1_HUMAN	625-630	0
0.64	sp|Q8N443|RIBC1_HUMAN	13-18	0
0.64	sp|O43826|G6PT1_HUMAN	405-410	0
0.64	sp|P29275|AA2BR_HUMAN	50-55	1
0.64	sp|O15269|SPTC1_HUMAN	119-123	1
0.64	sp|O15269|SPTC1_HUMAN	346-352	1
0.64	sp|P52789|HXK2_HUMAN	387-392	1
0.64	sp|Q96DU9|PABP5_HUMAN	156-161	0
0.64	sp|Q96A37|RN166_HUMAN	224-229	0
0.64	sp|Q9Y235|ABEC2_HUMAN	95-99	1
0.64	sp|Q9H221|ABCG8_HUMAN	546-551	1
0.64	sp|P27037|AVR2A_HUMAN	3-8	0
0.64	sp|P55795|HNRH2_HUMAN	341-346	0
0.64	sp|Q7RTR0|NLRP9_HUMAN	138-143	0
0.638	sp|P04275|VWF_HUMAN	1810-1815	0
0.638	sp|Q9UJ83|HACL1_HUMAN	433-440	1
0.638	sp|Q15717|ELAV1_HUMAN	298-303	1
0.638	sp|O60346|PHLP1_HUMAN	1395-1399	0
0.638	sp|Q8IWK6|AGRA3_HUMAN	697-702	0
0.638	sp|Q6ZMT9|DTHD1_HUMAN	19-24	0
0.638	sp|P51617|IRAK1_HUMAN	461-467	1
0.638	sp|P82251|BAT1_HUMAN	155-158	1
0.636	sp|Q9H115|SNAB_HUMAN	169-173	1
0.636	sp|Q8IVS8|GLCTK_HUMAN	94-97	0
0.636	sp|Q0VG06|FP100_HUMAN	294-298	0
0.636	sp|Q8N4P3|MESH1_HUMAN	11-16	1
0.636	sp|Q96F81|DISP1_HUMAN	616-621	0
0.636	sp|Q13503|MED21_HUMAN	83-88	1
0.636	sp|Q9NY33|DPP3_HUMAN	265-270	1
0.636	sp|O15294|OGT1_HUMAN	130-136	1
0.636	sp|Q9GZR7|DDX24_HUMAN	755-758	0
0.636	sp|Q9Y466|NR2E1_HUMAN	311-316	1
0.636	sp|Q10471|GALT2_HUMAN	212-217	1
0.636	sp|Q8TEU7|RPGF6_HUMAN	521-526	0
0.636	sp|O15066|KIF3B_HUMAN	686-691	0
0.636	sp|P29375|KDM5A_HUMAN	1568-1571	0
0.636	sp|Q8N4V1|EMC5_HUMAN	16-25	1
0.636	sp|Q6DWJ6|GP139_HUMAN	68-72	0
0.636	sp|Q4G0P3|HYDIN_HUMAN	2241-2247	0
0.634	sp|Q9Y6A1|POMT1_HUMAN	132-137	0
0.634	sp|O15226|NKRF_HUMAN	400-405	0
0.634	sp|Q92876|KLK6_HUMAN	12-16	0
0.634	sp|Q8IXQ6|PARP9_HUMAN	7-11	0
0.634	sp|Q86V21|AACS_HUMAN	139-144	0
0.634	sp|O94776|MTA2_HUMAN	222-225	1
0.634	sp|Q96Q91|B3A4_HUMAN	718-723	0
0.634	sp|Q8TDZ2|MICA1_HUMAN	412-417	0
0.634	sp|P08195|4F2_HUMAN	153-159	0
0.634	sp|Q8IWS0|PHF6_HUMAN	233-238	0
0.634	sp|P05155|IC1_HUMAN	456-461	1
0.634	sp|Q6AI08|HEAT6_HUMAN	855-860	0
0.634	sp|Q8N201|INT1_HUMAN	683-688	0
0.634	sp|Q8IWX7|UN45B_HUMAN	694-699	0
0.634	sp|O43295|SRGP3_HUMAN	248-253	1
0.634	sp|B3SHH9|TM114_HUMAN	159-164	0
0.632	sp|Q96E11|RRFM_HUMAN	156-161	0
0.632	sp|O43151|TET3_HUMAN	1166-1171	0
0.632	sp|Q99575|POP1_HUMAN	108-113	1
0.632	sp|A8K830|OCAT2_HUMAN	230-235	0
0.632	sp|O43914|TYOBP_HUMAN	74-78	0
0.632	sp|Q8N5T2|TBC19_HUMAN	478-486	0
0.632	sp|Q92633|LPAR1_HUMAN	89-94	1
0.632	sp|Q96C10|DHX58_HUMAN	33-38	1
0.632	sp|O43264|ZW10_HUMAN	772-776	0
0.632	sp|P20132|SDHL_HUMAN	272-276	0
0.63	sp|Q9UL68|MYT1L_HUMAN	728-733	0
0.63	sp|Q8WWN8|ARAP3_HUMAN	31-36	1
0.63	sp|Q04721|NOTC2_HUMAN	1916-1922	1
0.63	sp|Q15546|PAQRB_HUMAN	213-217	0
0.63	sp|Q92766|RREB1_HUMAN	797-801	0
0.63	sp|Q9H1B4|NXF5_HUMAN	60-65	0
0.63	sp|Q9Y6N5|SQOR_HUMAN	346-351	1
0.63	sp|O43865|SAHH2_HUMAN	187-193	1
0.63	sp|Q08209|PP2BA_HUMAN	387-391	1
0.63	sp|P02675|FIBB_HUMAN	76-80	1
0.63	sp|Q8TD57|DYH3_HUMAN	2742-2749	0
0.628	sp|O94911|ABCA8_HUMAN	182-187	0
0.628	sp|Q14498|RBM39_HUMAN	482-487	1
0.628	sp|Q3YBM2|T176B_HUMAN	137-142	1
0.628	sp|P49321|NASP_HUMAN	7-13	0
0.628	sp|P25100|ADA1D_HUMAN	213-218	1
0.628	sp|Q8IUA7|ABCA9_HUMAN	183-188	0
0.628	sp|A6NK06|IRG1_HUMAN	284-288	1
0.628	sp|P17342|ANPRC_HUMAN	157-162	1
0.628	sp|P51686|CCR9_HUMAN	105-109	0
0.628	sp|Q15599|NHRF2_HUMAN	45-52	1
0.628	sp|P06126|CD1A_HUMAN	269-274	1
0.628	sp|O60318|GANP_HUMAN	482-487	0
0.628	sp|Q9BQE4|SELS_HUMAN	66-69	1
0.626	sp|Q6ZTR5|CFA47_HUMAN	2180-2185	0
0.626	sp|Q9NR46|SHLB2_HUMAN	179-186	1
0.626	sp|P10321|HLAC_HUMAN	173-177	1
0.626	sp|P28749|RBL1_HUMAN	11-20	0
0.626	sp|Q9H2K8|TAOK3_HUMAN	523-528	0
0.626	sp|Q5VZI3|TM268_HUMAN	168-173	0
0.626	sp|Q13835|PKP1_HUMAN	306-310	1
0.626	sp|Q08257|QOR_HUMAN	283-288	1
0.626	sp|Q9BTC8|MTA3_HUMAN	225-228	0
0.626	sp|Q9NR28|DBLOH_HUMAN	167-171	1
0.626	sp|Q9HDC5|JPH1_HUMAN	363-370	0
0.626	sp|Q8WUI4|HDAC7_HUMAN	637-642	0
0.626	sp|Q9NSI6|BRWD1_HUMAN	2272-2276	0
0.626	sp|Q9GZY0|NXF2_HUMAN	171-176	0
0.626	sp|Q9UPU5|UBP24_HUMAN	498-501	0
0.626	sp|P16403|H12_HUMAN	185-190	0
0.626	sp|Q13330|MTA1_HUMAN	242-245	1
0.626	sp|P20929|NEBU_HUMAN	1075-1083	0
0.624	sp|P01833|PIGR_HUMAN	576-581	1
0.624	sp|Q9HCJ1|ANKH_HUMAN	93-98	0
0.624	sp|Q6ZR08|DYH12_HUMAN	1085-1090	0
0.624	sp|O94829|IPO13_HUMAN	245-249	1
0.624	sp|P04075|ALDOA_HUMAN	349-353	1
0.624	sp|O95470|SGPL1_HUMAN	402-407	1
0.624	sp|P27815|PDE4A_HUMAN	465-471	1
0.624	sp|Q9BTW9|TBCD_HUMAN	509-513	0
0.624	sp|Q9NUK0|MBNL3_HUMAN	94-99	0
0.624	sp|P12645|BMP3_HUMAN	102-105	0
0.624	sp|O00442|RTCA_HUMAN	211-214	0
0.624	sp|P28838|AMPL_HUMAN	461-466	0
0.624	sp|Q15077|P2RY6_HUMAN	245-249	0
0.624	sp|Q07343|PDE4B_HUMAN	438-444	1
0.624	sp|O95352|ATG7_HUMAN	414-418	1
0.624	sp|Q6UW49|SPESP_HUMAN	266-271	0
0.624	sp|Q96GQ7|DDX27_HUMAN	334-339	0
0.622	sp|Q08AG7|MZT1_HUMAN	7-16	1
0.622	sp|P26599|PTBP1_HUMAN	145-150	0
0.622	sp|P49848|TAF6_HUMAN	466-471	1
0.622	sp|Q86X55|CARM1_HUMAN	202-207	1
0.622	sp|P47989|XDH_HUMAN	812-817	1
0.622	sp|O95672|ECEL1_HUMAN	497-501	0
0.622	sp|O00410|IPO5_HUMAN	460-465	0
0.622	sp|P09923|PPBI_HUMAN	112-117	0
0.622	sp|Q14934|NFAC4_HUMAN	189-194	0
0.622	sp|Q8N6K7|SAMD3_HUMAN	467-472	0
0.62	sp|Q9UBS5|GABR1_HUMAN	832-837	1
0.62	sp|P98088|MUC5A_HUMAN	591-595	0
0.62	sp|Q9UBJ2|ABCD2_HUMAN	54-60	0
0.62	sp|Q6IAN0|DRS7B_HUMAN	121-127	0
0.62	sp|Q0VDF9|HSP7E_HUMAN	158-162	0
0.62	sp|Q8NCM8|DYHC2_HUMAN	3082-3091	0
0.62	sp|P41226|UBA7_HUMAN	493-500	1
0.62	sp|Q9NVH2|INT7_HUMAN	157-163	1
0.62	sp|P17987|TCPA_HUMAN	24-29	1
0.62	sp|Q9NVM6|DJC17_HUMAN	66-71	0
0.62	sp|P30038|AL4A1_HUMAN	108-112	1
0.62	sp|Q8N423|LIRB2_HUMAN	359-364	1
0.618	sp|Q9Y3T6|R3HC1_HUMAN	364-369	0
0.618	sp|Q1A5X7|WHAL1_HUMAN	54-59	0
0.618	sp|P05787|K2C8_HUMAN	333-338	1
0.618	sp|Q9H0R6|GATA_HUMAN	176-181	1
0.618	sp|Q8TE73|DYH5_HUMAN	314-319	0
0.618	sp|Q96A65|EXOC4_HUMAN	351-355	0
0.618	sp|Q9H254|SPTN4_HUMAN	2096-2099	1
0.618	sp|P09622|DLDH_HUMAN	56-61	1
0.618	sp|Q92796|DLG3_HUMAN	448-451	1
0.618	sp|Q01813|PFKAP_HUMAN	597-603	1
0.618	sp|Q14832|GRM3_HUMAN	286-291	1
0.616	sp|Q8NI99|ANGL6_HUMAN	150-155	0
0.616	sp|O43307|ARHG9_HUMAN	271-275	0
0.616	sp|Q7Z2T5|TRM1L_HUMAN	437-444	0
0.616	sp|Q8IZ73|RUSD2_HUMAN	458-461	0
0.616	sp|P16402|H13_HUMAN	66-70	0
0.616	sp|Q02539|H11_HUMAN	68-72	0
0.616	sp|Q8IZH2|XRN1_HUMAN	373-378	0
0.616	sp|P10412|H14_HUMAN	65-69	0
0.616	sp|Q2M3G0|ABCB5_HUMAN	219-223	0
0.616	sp|Q9H3U1|UN45A_HUMAN	568-573	0
0.616	sp|O60229|KALRN_HUMAN	2725-2730	1
0.616	sp|P07478|TRY2_HUMAN	11-16	0
0.616	sp|Q96CD0|FBXL8_HUMAN	324-329	0
0.616	sp|Q13423|NNTM_HUMAN	730-735	0
0.616	sp|Q16512|PKN1_HUMAN	926-931	1
0.616	sp|Q96LT9|RNPC3_HUMAN	478-482	0
0.616	sp|Q9UK17|KCND3_HUMAN	12-16	1
0.616	sp|Q8IVT5|KSR1_HUMAN	30-37	1
0.616	sp|P31153|METK2_HUMAN	294-298	1
0.616	sp|Q9Y5G7|PCDG6_HUMAN	26-29	0
0.616	sp|Q9Y2R4|DDX52_HUMAN	271-275	0
0.616	sp|Q96T23|RSF1_HUMAN	1080-1083	0
0.616	sp|P04035|HMDH_HUMAN	855-859	1
0.616	sp|P16403|H12_HUMAN	65-69	0
0.614	sp|Q96P44|COLA1_HUMAN	154-158	0
0.614	sp|P14923|PLAK_HUMAN	678-683	0
0.614	sp|Q8NE18|NSUN7_HUMAN	169-173	0
0.614	sp|O00291|HIP1_HUMAN	788-793	0
0.614	sp|Q01082|SPTB2_HUMAN	1601-1606	1
0.614	sp|Q9UHJ6|SHPK_HUMAN	460-465	0
0.614	sp|P20648|ATP4A_HUMAN	635-640	0
0.614	sp|Q9Y5L0|TNPO3_HUMAN	516-522	1
0.614	sp|P54274|TERF1_HUMAN	70-75	1
0.614	sp|Q8WVM8|SCFD1_HUMAN	131-139	0
0.614	sp|Q6ZNB6|NFXL1_HUMAN	92-97	0
0.614	sp|P53350|PLK1_HUMAN	30-37	1
0.614	sp|C9JR72|KBTBD_HUMAN	112-115	0
0.614	sp|P51649|SSDH_HUMAN	457-462	1
0.614	sp|P48643|TCPE_HUMAN	40-45	1
0.614	sp|Q6PCB0|VWA1_HUMAN	180-186	0
0.614	sp|Q96F25|ALG14_HUMAN	8-15	0
0.612	sp|Q96C00|ZBTB9_HUMAN	64-69	1
0.612	sp|Q9UJX5|APC4_HUMAN	786-792	0
0.612	sp|P15514|AREG_HUMAN	200-206	0
0.612	sp|P35237|SPB6_HUMAN	330-336	0
0.612	sp|P08865|RSSA_HUMAN	91-96	1
0.612	sp|A0A8I5KQE6|RPSA2_HUMAN	91-96	0
0.612	sp|P36871|PGM1_HUMAN	75-80	0
0.612	sp|Q9Y4J8|DTNA_HUMAN	380-385	0
0.612	sp|Q29980|MICB_HUMAN	17-23	0
0.612	sp|Q9HD20|AT131_HUMAN	455-460	0
0.612	sp|P54760|EPHB4_HUMAN	10-15	0
0.612	sp|Q9H9S5|FKRP_HUMAN	8-13	0
0.61	sp|Q8IXM2|BAP18_HUMAN	14-18	0
0.61	sp|O95473|SNG4_HUMAN	143-148	0
0.61	sp|O95544|NADK_HUMAN	326-333	1
0.61	sp|Q8WWZ4|ABCAA_HUMAN	93-98	0
0.61	sp|Q96AA3|RFT1_HUMAN	323-327	0
0.61	sp|Q15700|DLG2_HUMAN	483-486	1
0.61	sp|O14976|GAK_HUMAN	513-518	0
0.61	sp|P20648|ATP4A_HUMAN	752-757	0
0.61	sp|P0C0L4|CO4A_HUMAN	905-908	1
0.61	sp|O15551|CLD3_HUMAN	168-171	0
0.61	sp|Q96NX5|KCC1G_HUMAN	307-312	0
0.61	sp|O96018|APBA3_HUMAN	348-352	1
0.61	sp|Q6RFH5|WDR74_HUMAN	2-6	0
0.61	sp|Q7KZF4|SND1_HUMAN	481-486	1
0.61	sp|Q9NU22|MDN1_HUMAN	5511-5516	0
0.61	sp|O76080|ZFAN5_HUMAN	192-196	0
0.61	sp|Q9P2K1|C2D2A_HUMAN	1491-1494	0
0.61	sp|P00505|AATM_HUMAN	324-329	1
0.61	sp|P54289|CA2D1_HUMAN	934-938	0
0.61	sp|O95477|ABCA1_HUMAN	743-748	0
0.61	sp|Q8N6Q8|MET25_HUMAN	107-112	0
0.61	sp|Q8IU54|IFNL1_HUMAN	104-109	1
0.61	sp|Q9UBF2|COPG2_HUMAN	486-494	1
0.61	sp|P54108|CRIS3_HUMAN	69-73	0
0.608	sp|P40227|TCPZ_HUMAN	14-21	1
0.608	sp|P05386|RLA1_HUMAN	85-89	1
0.608	sp|Q9HCD6|TANC2_HUMAN	994-999	0
0.608	sp|Q6ZS81|WDFY4_HUMAN	2256-2261	0
0.608	sp|P01588|EPO_HUMAN	151-155	1
0.608	sp|O14828|SCAM3_HUMAN	90-97	0
0.608	sp|Q9H0F6|SHRPN_HUMAN	228-235	1
0.608	sp|P42772|CDN2B_HUMAN	19-23	1
0.608	sp|Q96C10|DHX58_HUMAN	268-272	1
0.608	sp|Q8WZ74|CTTB2_HUMAN	916-921	0
0.608	sp|Q8TAT2|FGFP3_HUMAN	100-104	0
0.608	sp|Q9NVI1|FANCI_HUMAN	1234-1239	1
0.608	sp|P51649|SSDH_HUMAN	100-105	1
0.608	sp|Q8NE71|ABCF1_HUMAN	276-280	0
0.608	sp|Q9UQQ1|NALDL_HUMAN	630-634	1
0.608	sp|Q9BTE7|DCNL5_HUMAN	13-17	0
0.606	sp|Q9UKL0|RCOR1_HUMAN	329-334	1
0.606	sp|Q9C0G0|ZN407_HUMAN	1836-1840	0
0.606	sp|O94829|IPO13_HUMAN	10-18	1
0.606	sp|Q9Y490|TLN1_HUMAN	2473-2479	0
0.606	sp|Q12830|BPTF_HUMAN	796-802	0
0.606	sp|Q06265|EXOS9_HUMAN	148-153	1
0.606	sp|O94759|TRPM2_HUMAN	785-790	1
0.606	sp|Q13423|NNTM_HUMAN	241-246	0
0.606	sp|Q13488|VPP3_HUMAN	597-603	0
0.606	sp|Q96KR1|ZFR_HUMAN	394-399	0
0.606	sp|Q15506|SP17_HUMAN	37-41	1
0.606	sp|Q6UWP2|DHR11_HUMAN	25-30	1
0.606	sp|P49137|MAPK2_HUMAN	392-399	1
0.606	sp|Q8TC26|TM163_HUMAN	101-106	0
0.606	sp|Q12959|DLG1_HUMAN	528-531	1
0.606	sp|O14734|ACOT8_HUMAN	63-68	0
0.606	sp|P62263|RS14_HUMAN	73-78	1
0.606	sp|Q16798|MAON_HUMAN	415-420	0
0.604	sp|Q12837|PO4F2_HUMAN	111-116	0
0.604	sp|Q6P1N9|TATD1_HUMAN	182-185	0
0.604	sp|Q9Y5J7|TIM9_HUMAN	77-82	1
0.604	sp|P29622|KAIN_HUMAN	377-380	1
0.604	sp|A8MXK1|VSTM5_HUMAN	157-161	0
0.604	sp|P39060|COIA1_HUMAN	19-23	0
0.604	sp|Q08043|ACTN3_HUMAN	650-655	1
0.604	sp|P22732|GTR5_HUMAN	228-233	0
0.604	sp|P78363|ABCA4_HUMAN	758-763	0
0.602	sp|Q96DC8|ECHD3_HUMAN	150-153	1
0.602	sp|Q9BRQ3|NUD22_HUMAN	125-130	1
0.602	sp|P28065|PSB9_HUMAN	69-74	1
0.602	sp|P58004|SESN2_HUMAN	116-121	1
0.602	sp|Q9UMD9|COHA1_HUMAN	528-533	0
0.602	sp|Q86UC2|RSPH3_HUMAN	396-401	0
0.602	sp|Q9Y580|RBM7_HUMAN	3-8	1
0.602	sp|Q93073|SBP2L_HUMAN	451-459	0
0.602	sp|Q14914|PTGR1_HUMAN	149-153	1
0.602	sp|P20132|SDHL_HUMAN	68-76	0
0.602	sp|P46531|NOTC1_HUMAN	1740-1743	1
0.602	sp|P07902|GALT_HUMAN	17-22	1
0.602	sp|Q8N9C0|IGS22_HUMAN	611-616	0
0.602	sp|Q8TD57|DYH3_HUMAN	540-543	0
0.602	sp|Q8IZR5|CKLF4_HUMAN	160-165	0
0.6	sp|O95757|HS74L_HUMAN	158-163	0
0.6	sp|P52746|ZN142_HUMAN	1144-1149	0
0.6	sp|Q9H0I9|TKTL2_HUMAN	390-395	0
0.6	sp|Q2TBA0|KLH40_HUMAN	601-606	0
0.6	sp|Q5VVH5|IKBP1_HUMAN	80-84	0
0.6	sp|P07954|FUMH_HUMAN	294-299	1
0.6	sp|Q8NHH9|ATLA2_HUMAN	385-390	0
0.6	sp|Q9BWH6|RPAP1_HUMAN	23-29	0
0.6	sp|A6QL63|ABTB3_HUMAN	180-185	0
0.6	sp|Q9HAB8|PPCS_HUMAN	161-165	1
0.6	sp|Q9P086|MED11_HUMAN	49-54	1
0.6	sp|Q9P265|DIP2B_HUMAN	1118-1121	0
0.6	sp|Q16774|KGUA_HUMAN	150-154	0
0.6	sp|O75602|SPAG6_HUMAN	144-148	0
0.6	sp|Q8IXB1|DJC10_HUMAN	768-773	0
0.6	sp|Q969S9|RRF2M_HUMAN	454-461	0
0.6	sp|P41181|AQP2_HUMAN	97-102	1
0.6	sp|Q68E01|INT3_HUMAN	697-702	1
0.6	sp|B7ZC32|KIF28_HUMAN	504-509	0
0.6	sp|P36578|RL4_HUMAN	127-132	1
0.6	sp|Q7RTX0|TS1R3_HUMAN	228-232	0
0.6	sp|Q6ZRQ5|MMS22_HUMAN	740-744	0
0.6	sp|Q9NZL9|MAT2B_HUMAN	121-129	1
0.6	sp|Q6XQN6|PNCB_HUMAN	337-340	1
0.6	sp|Q5T2S8|ODAD2_HUMAN	856-861	0
0.598	sp|Q15758|AAAT_HUMAN	157-161	1
0.598	sp|Q8NE18|NSUN7_HUMAN	522-526	0
0.598	sp|Q99437|VATO_HUMAN	162-167	1
0.598	sp|Q12809|KCNH2_HUMAN	78-83	1
0.598	sp|Q86Y39|NDUAB_HUMAN	63-68	1
0.598	sp|P51160|PDE6C_HUMAN	594-599	1
0.598	sp|O60437|PEPL_HUMAN	840-844	0
0.598	sp|P54198|HIRA_HUMAN	789-794	1
0.598	sp|Q8TBB6|S7A14_HUMAN	148-153	0
0.598	sp|P49748|ACADV_HUMAN	345-349	1
0.598	sp|Q15172|2A5A_HUMAN	8-14	0
0.598	sp|Q9NQT8|KI13B_HUMAN	1806-1811	0
0.598	sp|P78371|TCPB_HUMAN	507-511	1
0.598	sp|O75019|LIRA1_HUMAN	360-365	0
0.598	sp|Q8WZ74|CTTB2_HUMAN	783-786	0
0.598	sp|Q32P28|P3H1_HUMAN	162-166	0
0.598	sp|Q8IYS1|P20D2_HUMAN	134-137	0
0.598	sp|P07477|TRY1_HUMAN	11-16	0
0.598	sp|A7E2V4|ZSWM8_HUMAN	412-417	0
0.598	sp|Q9Y6N9|USH1C_HUMAN	516-521	1
0.598	sp|O75717|WDHD1_HUMAN	545-551	1
0.598	sp|O15084|ANR28_HUMAN	114-119	1
0.596	sp|P78367|NKX32_HUMAN	272-277	0
0.596	sp|Q15084|PDIA6_HUMAN	201-204	1
0.596	sp|O15020|SPTN2_HUMAN	1597-1602	0
0.596	sp|Q8WXX7|AUTS2_HUMAN	819-823	0
0.596	sp|O15303|GRM6_HUMAN	647-652	0
0.596	sp|Q9UGF7|O12D3_HUMAN	143-146	0
0.596	sp|Q8N7X8|SIGL1_HUMAN	146-154	0
0.596	sp|Q9ULL5|PRR12_HUMAN	253-258	0
0.596	sp|P23945|FSHR_HUMAN	497-501	0
0.596	sp|Q92542|NICA_HUMAN	307-311	1
0.596	sp|P57727|TMPS3_HUMAN	33-38	0
0.596	sp|O15440|MRP5_HUMAN	1424-1429	0
0.596	sp|P11532|DMD_HUMAN	3302-3307	0
0.596	sp|Q96SN8|CK5P2_HUMAN	346-351	0
0.596	sp|Q8N9H8|MUT7_HUMAN	552-556	0
0.596	sp|P78396|CCNA1_HUMAN	388-391	1
0.596	sp|P30084|ECHM_HUMAN	93-98	1
0.596	sp|P46939|UTRN_HUMAN	3059-3064	0
0.596	sp|O43451|MGA_HUMAN	593-598	0
0.596	sp|Q9NZV8|KCND2_HUMAN	12-16	1
0.596	sp|O75022|LIRB3_HUMAN	584-589	0
0.596	sp|O95229|ZWINT_HUMAN	8-12	0
0.596	sp|Q9UHD9|UBQL2_HUMAN	24-28	1
0.596	sp|Q9UBQ7|GRHPR_HUMAN	22-27	1
0.596	sp|Q9Y4G8|RPGF2_HUMAN	376-381	0
0.596	sp|Q93100|KPBB_HUMAN	91-96	0
0.596	sp|Q9NWZ5|UCKL1_HUMAN	460-465	0
0.596	sp|O95475|SIX6_HUMAN	185-188	0
0.594	sp|P68366|TBA4A_HUMAN	330-334	1
0.594	sp|Q96QE3|ATAD5_HUMAN	851-856	0
0.594	sp|Q8NFJ8|BHE22_HUMAN	9-12	0
0.594	sp|Q9BTN0|LRFN3_HUMAN	144-150	0
0.594	sp|P27708|PYR1_HUMAN	1981-1985	1
0.594	sp|Q01804|OTUD4_HUMAN	214-218	0
0.594	sp|Q9HAB8|PPCS_HUMAN	138-141	1
0.594	sp|O15393|TMPS2_HUMAN	98-102	0
0.594	sp|O76014|KRT37_HUMAN	36-41	0
0.594	sp|Q99471|PFD5_HUMAN	147-152	0
0.594	sp|Q9Y4C0|NRX3A_HUMAN	1576-1579	0
0.594	sp|Q96N23|CFA54_HUMAN	2707-2712	0
0.594	sp|P14061|DHB1_HUMAN	49-54	1
0.594	sp|Q5XKL5|BTBD8_HUMAN	663-669	0
0.594	sp|Q9P2S2|NRX2A_HUMAN	1644-1647	0
0.594	sp|Q8N8A2|ANR44_HUMAN	114-119	0
0.594	sp|Q6N021|TET2_HUMAN	1471-1476	0
0.594	sp|P15559|NQO1_HUMAN	25-29	1
0.594	sp|P35658|NU214_HUMAN	318-322	1
0.594	sp|Q9NU02|ANKE1_HUMAN	221-226	0
0.594	sp|Q9Y345|SC6A5_HUMAN	87-93	0
0.594	sp|Q9ULB1|NRX1A_HUMAN	1409-1412	0
0.594	sp|Q00266|METK1_HUMAN	294-298	1
0.594	sp|Q5T5M9|CCNJ_HUMAN	195-200	0
0.594	sp|Q9NYV4|CDK12_HUMAN	407-413	0
0.594	sp|P30876|RPB2_HUMAN	559-564	1
0.594	sp|Q16881|TRXR1_HUMAN	176-182	1
0.594	sp|Q969Y2|GTPB3_HUMAN	455-460	0
0.594	sp|Q9BSN7|TM204_HUMAN	179-184	0
0.592	sp|Q8WUM9|S20A1_HUMAN	10-14	0
0.592	sp|Q92905|CSN5_HUMAN	109-113	1
0.592	sp|P36021|MOT8_HUMAN	329-332	0
0.592	sp|Q9C0I4|THS7B_HUMAN	448-454	0
0.592	sp|P51793|CLCN4_HUMAN	297-302	0
0.592	sp|Q86U86|PB1_HUMAN	359-364	0
0.592	sp|P98161|PKD1_HUMAN	316-321	0
0.592	sp|Q96GA7|SDSL_HUMAN	75-83	1
0.592	sp|P15812|CD1E_HUMAN	276-281	0
0.592	sp|P51795|CLCN5_HUMAN	354-359	0
0.592	sp|P07199|CENPB_HUMAN	369-374	0
0.592	sp|Q5R3K3|CAHM6_HUMAN	104-109	1
0.592	sp|Q9Y3F4|STRAP_HUMAN	74-79	0
0.592	sp|Q92791|SC65_HUMAN	161-165	0
0.592	sp|O75147|OBSL1_HUMAN	93-98	1
0.592	sp|P83436|COG7_HUMAN	565-570	0
0.592	sp|Q8TF42|UBS3B_HUMAN	189-197	0
0.592	sp|Q5VZF2|MBNL2_HUMAN	93-98	0
0.592	sp|Q9BWW9|APOL5_HUMAN	178-181	0
0.592	sp|Q9BZE2|PUS3_HUMAN	151-155	0
0.592	sp|Q9UJ14|GGT7_HUMAN	166-171	0
0.592	sp|Q92626|PXDN_HUMAN	1064-1069	0
0.592	sp|O75448|MED24_HUMAN	453-457	1
0.592	sp|Q96N21|AP4AT_HUMAN	101-105	1
0.592	sp|Q9NR09|BIRC6_HUMAN	2189-2192	0
0.592	sp|Q86WA6|BPHL_HUMAN	145-150	0
0.592	sp|P17677|NEUM_HUMAN	61-66	0
0.59	sp|P05091|ALDH2_HUMAN	82-86	1
0.59	sp|Q8N4T8|CBR4_HUMAN	39-43	1
0.59	sp|Q8WXI9|P66B_HUMAN	350-355	0
0.59	sp|Q969E3|UCN3_HUMAN	145-151	0
0.59	sp|O95460|MATN4_HUMAN	158-163	0
0.59	sp|Q9Y6K5|OAS3_HUMAN	717-722	0
0.59	sp|Q9Y490|TLN1_HUMAN	1817-1821	0
0.59	sp|P09327|VILI_HUMAN	673-678	1
0.59	sp|O60308|CE104_HUMAN	736-741	0
0.59	sp|Q3MIX3|ADCK5_HUMAN	414-418	0
0.59	sp|Q12872|SFSWA_HUMAN	660-663	0
0.59	sp|Q9UGP8|SEC63_HUMAN	146-151	0
0.59	sp|Q9BQS7|HEPH_HUMAN	595-600	0
0.59	sp|P16401|H15_HUMAN	218-223	0
0.59	sp|Q96S19|MTL26_HUMAN	4-7	0
0.59	sp|Q9H6T0|ESRP2_HUMAN	77-81	0
0.59	sp|Q5TEA3|DAAF9_HUMAN	912-918	0
0.59	sp|Q8N7X1|RMXL3_HUMAN	60-66	0
0.59	sp|B2RBV5|MR1L2_HUMAN	96-100	0
0.59	sp|Q16348|S15A2_HUMAN	390-396	0
0.59	sp|Q8NGD3|OR4K5_HUMAN	231-236	0
0.59	sp|P21917|DRD4_HUMAN	164-168	1
0.59	sp|Q92896|GSLG1_HUMAN	1018-1023	0
0.59	sp|Q02880|TOP2B_HUMAN	999-1004	1
0.59	sp|F2Z333|FND10_HUMAN	96-100	0
0.59	sp|Q6P1X5|TAF2_HUMAN	109-116	1
0.588	sp|P01011|AACT_HUMAN	372-377	1
0.588	sp|Q14831|GRM7_HUMAN	297-302	1
0.588	sp|Q7Z5Q5|DPOLN_HUMAN	722-727	0
0.588	sp|O15126|SCAM1_HUMAN	316-329	0
0.588	sp|Q5TA89|HES5_HUMAN	74-79	0
0.588	sp|Q7Z3B3|KANL1_HUMAN	915-919	0
0.588	sp|P54296|MYOM2_HUMAN	1335-1339	1
0.588	sp|Q9C099|LRCC1_HUMAN	3-10	0
0.588	sp|Q14008|CKAP5_HUMAN	959-963	0
0.588	sp|Q14204|DYHC1_HUMAN	50-55	1
0.588	sp|Q8WY54|PPM1E_HUMAN	162-168	0
0.588	sp|Q32MZ4|LRRF1_HUMAN	28-37	0
0.588	sp|Q8TB45|DPTOR_HUMAN	361-364	0
0.588	sp|Q8N5Z0|AADAT_HUMAN	332-337	1
0.588	sp|Q9P289|STK26_HUMAN	386-391	1
0.588	sp|Q8TD84|DSCL1_HUMAN	671-676	0
0.588	sp|Q86XR2|NIBA3_HUMAN	236-241	0
0.588	sp|O60575|ISK4_HUMAN	9-14	0
0.586	sp|Q8TC56|GAR3_HUMAN	312-317	0
0.586	sp|O43825|B3GT2_HUMAN	404-409	0
0.586	sp|Q13164|MK07_HUMAN	477-482	0
0.586	sp|Q969K4|ABTB1_HUMAN	425-430	0
0.586	sp|Q15910|EZH2_HUMAN	335-340	1
0.586	sp|Q14674|ESPL1_HUMAN	738-742	0
0.586	sp|Q9NSD7|RL3R1_HUMAN	223-228	1
0.586	sp|Q8IVW6|ARI3B_HUMAN	478-484	0
0.586	sp|Q9Y4D8|HECD4_HUMAN	2193-2198	0
0.586	sp|Q9BQ04|RBM4B_HUMAN	231-240	0
0.586	sp|P31939|PUR9_HUMAN	301-306	1
0.586	sp|P23246|SFPQ_HUMAN	367-372	1
0.586	sp|Q9UID3|VPS51_HUMAN	384-392	0
0.586	sp|Q9UPV0|CE164_HUMAN	738-743	0
0.586	sp|Q5F1R6|DJC21_HUMAN	39-43	0
0.586	sp|P57789|KCNKA_HUMAN	14-19	0
0.586	sp|P51790|CLCN3_HUMAN	355-360	0
0.586	sp|Q9H1K6|TLRN1_HUMAN	274-279	1
0.586	sp|Q59H18|TNI3K_HUMAN	671-678	1
0.586	sp|Q9NU19|TB22B_HUMAN	93-98	0
0.586	sp|P56192|SYMC_HUMAN	17-22	1
0.586	sp|Q6NSJ0|MYORG_HUMAN	29-34	0
0.586	sp|Q8N428|GLT16_HUMAN	199-204	0
0.586	sp|Q8TAC2|JOS2_HUMAN	157-164	1
0.586	sp|Q69YI7|NAIF1_HUMAN	42-47	0
0.586	sp|P22455|FGFR4_HUMAN	360-365	0
0.586	sp|Q8N9B5|JMY_HUMAN	468-474	0
0.586	sp|P23368|MAOM_HUMAN	284-289	1
0.584	sp|Q6PHR2|ULK3_HUMAN	383-388	1
0.584	sp|Q8N5Y8|PAR16_HUMAN	7-13	1
0.584	sp|Q7L2E3|DHX30_HUMAN	113-117	0
0.584	sp|Q92874|DNSL2_HUMAN	16-21	0
0.584	sp|Q5TH69|BIG3_HUMAN	939-944	0
0.584	sp|O14569|C56D2_HUMAN	18-23	0
0.584	sp|P08048|ZFY_HUMAN	329-337	0
0.584	sp|Q8WXR4|MYO3B_HUMAN	414-419	0
0.584	sp|Q8WWQ8|STAB2_HUMAN	2474-2479	0
0.584	sp|P51570|GALK1_HUMAN	289-294	1
0.584	sp|Q92530|PSMF1_HUMAN	9-14	1
0.584	sp|A2RU48|SMCO3_HUMAN	127-132	0
0.584	sp|Q06432|CCG1_HUMAN	183-188	0
0.584	sp|Q9NS37|ZHANG_HUMAN	151-154	0
0.584	sp|Q9BQC6|RT63_HUMAN	73-78	1
0.584	sp|Q6P9B9|INT5_HUMAN	808-813	1
0.584	sp|Q9HCC0|MCCB_HUMAN	427-432	0
0.584	sp|Q5TCX8|M3K21_HUMAN	161-165	1
0.584	sp|Q9HC24|LFG4_HUMAN	183-187	0
0.584	sp|Q8NCN5|PDPR_HUMAN	194-199	0
0.582	sp|Q93084|AT2A3_HUMAN	301-306	0
0.582	sp|Q99502|EYA1_HUMAN	411-416	1
0.582	sp|P51681|CCR5_HUMAN	87-92	1
0.582	sp|Q9ULK0|GRID1_HUMAN	567-572	0
0.582	sp|Q9HCM9|TRI39_HUMAN	9-19	1
0.582	sp|Q8WXH2|JPH3_HUMAN	369-374	0
0.582	sp|Q8IYN6|UBAD2_HUMAN	20-25	0
0.582	sp|Q92539|LPIN2_HUMAN	172-177	0
0.582	sp|P19823|ITIH2_HUMAN	599-604	0
0.582	sp|Q86V21|AACS_HUMAN	34-39	0
0.582	sp|Q8N111|CEND_HUMAN	132-137	0
0.582	sp|Q8WVQ1|CANT1_HUMAN	268-273	1
0.582	sp|Q8IVL6|P3H3_HUMAN	173-177	0
0.582	sp|P80723|BASP1_HUMAN	44-49	0
0.582	sp|P04839|CY24B_HUMAN	53-58	0
0.582	sp|P56746|CLD15_HUMAN	117-122	0
0.582	sp|A6NFN9|ANKUB_HUMAN	246-250	0
0.582	sp|Q8IYS1|P20D2_HUMAN	296-300	0
0.582	sp|A0PK11|CLRN2_HUMAN	196-201	0
0.582	sp|Q9H2H0|CXXC4_HUMAN	92-97	0
0.582	sp|Q5VUY2|ADCL4_HUMAN	197-201	0
0.582	sp|P52179|MYOM1_HUMAN	162-167	0
0.582	sp|Q8IX30|SCUB3_HUMAN	454-459	0
0.582	sp|P78527|PRKDC_HUMAN	2317-2320	1
0.58	sp|Q9UBP0|SPAST_HUMAN	392-397	1
0.58	sp|O75925|PIAS1_HUMAN	562-567	0
0.58	sp|P23378|GCSP_HUMAN	202-206	1
0.58	sp|P53675|CLH2_HUMAN	198-202	0
0.58	sp|Q08623|HDHD1_HUMAN	183-187	0
0.58	sp|Q9P2S6|ANKY1_HUMAN	298-301	0
0.58	sp|O95721|SNP29_HUMAN	53-58	1
0.58	sp|P0C0L4|CO4A_HUMAN	1190-1197	1
0.58	sp|P29373|RABP2_HUMAN	33-37	1
0.58	sp|Q8IZ52|CHSS2_HUMAN	539-542	0
0.58	sp|Q92626|PXDN_HUMAN	216-220	0
0.58	sp|Q9P298|HIG1B_HUMAN	67-72	0
0.58	sp|Q9H4L7|SMRCD_HUMAN	190-194	1
0.58	sp|Q9NZB8|MOCS1_HUMAN	597-601	0
0.58	sp|Q8NC44|RETR2_HUMAN	65-70	0
0.58	sp|Q9HBE1|PATZ1_HUMAN	193-197	0
0.58	sp|O94966|UBP19_HUMAN	264-270	0
0.58	sp|Q7L590|MCM10_HUMAN	470-478	0
0.578	sp|Q07864|DPOE1_HUMAN	426-430	0
0.578	sp|Q6URK8|SMIP8_HUMAN	52-57	0
0.578	sp|Q9NYQ7|CELR3_HUMAN	1361-1365	0
0.578	sp|O14556|G3PT_HUMAN	333-338	1
0.578	sp|Q9Y3R5|DOP2_HUMAN	749-753	0
0.578	sp|Q2M329|CCD96_HUMAN	154-160	0
0.578	sp|Q96EK4|THA11_HUMAN	95-100	0
0.578	sp|Q9UBN1|CCG4_HUMAN	15-20	0
0.578	sp|Q3MIX3|ADCK5_HUMAN	207-212	0
0.578	sp|Q5TAA0|TTC22_HUMAN	449-453	0
0.578	sp|Q9NZV5|SELN_HUMAN	53-59	0
0.578	sp|A1L188|NDUF8_HUMAN	63-66	0
0.578	sp|P61086|UBE2K_HUMAN	115-120	1
0.578	sp|Q96SI9|STRBP_HUMAN	562-570	1
0.578	sp|Q9Y5J5|PHLA3_HUMAN	3-7	0
0.578	sp|P05154|IPSP_HUMAN	362-365	1
0.578	sp|O75556|SG2A1_HUMAN	54-58	0
0.578	sp|Q9NR56|MBNL1_HUMAN	363-368	0
0.578	sp|Q2KHR3|QSER1_HUMAN	856-861	0
0.578	sp|P19338|NUCL_HUMAN	89-94	0
0.578	sp|P31269|HXA9_HUMAN	72-77	0
0.578	sp|Q9H2A2|AL8A1_HUMAN	49-54	0
0.576	sp|Q86WZ0|HEAT4_HUMAN	683-687	0
0.576	sp|Q4G163|FBX43_HUMAN	411-416	0
0.576	sp|Q99615|DNJC7_HUMAN	2-5	0
0.576	sp|Q9NRF2|SH2B1_HUMAN	34-38	0
0.576	sp|Q6ZVN8|RGMC_HUMAN	376-380	0
0.576	sp|Q9C0D5|TANC1_HUMAN	1273-1278	0
0.576	sp|Q70EL1|UBP54_HUMAN	817-821	0
0.576	sp|O75391|SPAG7_HUMAN	175-180	0
0.576	sp|Q5SZQ8|CELF3_HUMAN	330-335	0
0.576	sp|Q99758|ABCA3_HUMAN	371-376	0
0.576	sp|Q5VST9|OBSCN_HUMAN	710-713	0
0.576	sp|Q92506|DHB8_HUMAN	137-141	1
0.576	sp|Q5XXA6|ANO1_HUMAN	545-549	0
0.576	sp|P16066|ANPRA_HUMAN	96-101	0
0.576	sp|Q12834|CDC20_HUMAN	459-463	1
0.576	sp|Q9UM47|NOTC3_HUMAN	1850-1855	1
0.576	sp|Q15319|PO4F3_HUMAN	57-62	0
0.576	sp|Q02779|M3K10_HUMAN	80-85	1
0.576	sp|Q9Y4C2|TCAF1_HUMAN	564-568	0
0.576	sp|Q9Y6N7|ROBO1_HUMAN	1404-1414	0
0.576	sp|Q96HN2|SAHH3_HUMAN	8-12	0
0.576	sp|Q9Y6K1|DNM3A_HUMAN	571-575	1
0.576	sp|O00268|TAF4_HUMAN	810-815	0
0.576	sp|Q6UWL6|KIRR2_HUMAN	513-518	0
0.576	sp|P54707|AT12A_HUMAN	756-761	0
0.576	sp|Q9NZL6|RGL1_HUMAN	500-504	0
0.576	sp|Q8WZ75|ROBO4_HUMAN	885-890	0
0.576	sp|Q9H295|DCSTP_HUMAN	60-63	0
0.574	sp|A6XGL0|YJEN3_HUMAN	72-76	0
0.574	sp|O94916|NFAT5_HUMAN	546-550	0
0.574	sp|P16615|AT2A2_HUMAN	301-306	0
0.574	sp|Q12769|NU160_HUMAN	1259-1264	0
0.574	sp|O15230|LAMA5_HUMAN	2487-2492	0
0.574	sp|Q6PIU2|NCEH1_HUMAN	279-284	0
0.574	sp|Q6UXB8|PI16_HUMAN	64-69	0
0.574	sp|Q8N8G6|CO054_HUMAN	148-153	0
0.574	sp|Q92729|PTPRU_HUMAN	212-217	1
0.574	sp|Q7Z6J6|FRMD5_HUMAN	133-138	0
0.574	sp|P02765|FETUA_HUMAN	163-170	0
0.574	sp|P17693|HLAG_HUMAN	325-329	0
0.574	sp|Q969F2|NKD2_HUMAN	9-12	0
0.574	sp|Q6NUJ5|PWP2B_HUMAN	570-574	0
0.574	sp|Q5JYT7|K1755_HUMAN	810-814	0
0.574	sp|Q7Z602|GP141_HUMAN	132-137	0
0.574	sp|O94993|SOX30_HUMAN	91-96	0
0.574	sp|Q8NFC6|BD1L1_HUMAN	215-220	0
0.574	sp|P30613|KPYR_HUMAN	295-300	1
0.574	sp|Q13972|RGRF1_HUMAN	122-127	0
0.574	sp|P17010|ZFX_HUMAN	359-363	0
0.574	sp|Q8WZ42|TITIN_HUMAN	13554-13559	0
0.574	sp|Q68CZ2|TENS3_HUMAN	1297-1302	1
0.574	sp|Q8TF30|WHAMM_HUMAN	327-332	0
0.574	sp|O14983|AT2A1_HUMAN	301-306	0
0.572	sp|Q08289|CACB2_HUMAN	13-18	0
0.572	sp|Q9BXD5|NPL_HUMAN	132-137	1
0.572	sp|Q9BUB5|MKNK1_HUMAN	402-407	0
0.572	sp|Q8IXQ6|PARP9_HUMAN	286-291	0
0.572	sp|P55084|ECHB_HUMAN	231-235	1
0.572	sp|Q9BV20|MTNA_HUMAN	232-236	1
0.572	sp|Q96GA7|SDSL_HUMAN	278-282	1
0.572	sp|Q8TEM1|PO210_HUMAN	23-26	0
0.572	sp|Q8N1I8|CAAS1_HUMAN	65-70	0
0.572	sp|Q9GZS1|RPA49_HUMAN	167-172	0
0.572	sp|Q03112|MECOM_HUMAN	1215-1219	0
0.572	sp|Q9NQX3|GEPH_HUMAN	237-242	0
0.572	sp|Q14678|KANK1_HUMAN	1203-1207	1
0.572	sp|P08397|HEM3_HUMAN	7-11	0
0.572	sp|P04844|RPN2_HUMAN	256-260	0
0.572	sp|Q99999|G3ST1_HUMAN	351-356	0
0.572	sp|Q9UPX6|MNAR1_HUMAN	893-900	0
0.572	sp|Q8IV38|ANKY2_HUMAN	116-121	0
0.572	sp|O75376|NCOR1_HUMAN	1827-1831	0
0.572	sp|O75197|LRP5_HUMAN	27-31	1
0.572	sp|Q9BYB0|SHAN3_HUMAN	719-722	0
0.572	sp|Q7Z591|AKNA_HUMAN	603-607	0
0.572	sp|Q9Y3Q0|NALD2_HUMAN	15-19	0
0.572	sp|Q92823|NRCAM_HUMAN	1075-1078	0
0.572	sp|Q9NSB2|KRT84_HUMAN	407-412	0
0.572	sp|P12270|TPR_HUMAN	382-386	0
0.57	sp|A6NCL7|AN33B_HUMAN	347-351	0
0.57	sp|Q96DZ9|CKLF5_HUMAN	186-190	0
0.57	sp|Q9H0E9|BRD8_HUMAN	437-442	0
0.57	sp|P03901|NU4LM_HUMAN	67-72	1
0.57	sp|Q8NHL6|LIRB1_HUMAN	603-608	0
0.57	sp|P30301|MIP_HUMAN	97-102	1
0.57	sp|P46940|IQGA1_HUMAN	377-382	0
0.57	sp|O75526|RMXL2_HUMAN	60-66	0
0.57	sp|Q9UGM6|SYWM_HUMAN	24-28	0
0.57	sp|Q14451|GRB7_HUMAN	119-124	0
0.57	sp|Q9BR26|OCSTP_HUMAN	218-222	0
0.57	sp|Q13153|PAK1_HUMAN	535-540	1
0.57	sp|P78333|GPC5_HUMAN	134-139	0
0.57	sp|Q96L96|ALPK3_HUMAN	1688-1694	0
0.57	sp|Q96H78|S2544_HUMAN	232-236	0
0.57	sp|Q8IZU1|FAM9A_HUMAN	194-214	0
0.57	sp|Q96CD0|FBXL8_HUMAN	34-39	1
0.57	sp|Q14397|GCKR_HUMAN	589-594	1
0.57	sp|O43934|MFS11_HUMAN	436-441	0
0.57	sp|P16671|CD36_HUMAN	141-145	0
0.57	sp|Q9H1Z4|WDR13_HUMAN	441-445	0
0.57	sp|Q9Y283|INVS_HUMAN	360-365	0
0.57	sp|D6RIA3|CD054_HUMAN	572-576	0
0.57	sp|Q16853|AOC3_HUMAN	745-749	1
0.57	sp|P17010|ZFX_HUMAN	333-341	0
0.57	sp|P11086|PNMT_HUMAN	21-26	1
0.57	sp|Q96QP1|ALPK1_HUMAN	105-109	0
0.57	sp|Q9GZZ8|LACRT_HUMAN	10-15	0
0.57	sp|Q8IWZ3|ANKH1_HUMAN	186-189	0
0.57	sp|P02549|SPTA1_HUMAN	1914-1919	1
0.57	sp|Q15847|ADIRF_HUMAN	23-28	0
0.57	sp|O75146|HIP1R_HUMAN	627-632	0
0.57	sp|Q6XQN6|PNCB_HUMAN	53-58	1
0.57	sp|Q8NHJ6|LIRB4_HUMAN	401-406	0
0.57	sp|P52272|HNRPM_HUMAN	7-13	0
0.57	sp|Q9Y287|ITM2B_HUMAN	105-110	0
0.57	sp|Q13011|ECH1_HUMAN	256-262	1
0.568	sp|Q7L2K0|TEDC2_HUMAN	236-239	0
0.568	sp|P42765|THIM_HUMAN	36-40	1
0.568	sp|Q99933|BAG1_HUMAN	63-67	0
0.568	sp|Q9H3H3|CK068_HUMAN	67-73	1
0.568	sp|Q9HC44|GPBL1_HUMAN	207-213	0
0.568	sp|P25391|LAMA1_HUMAN	1819-1822	0
0.568	sp|P30044|PRDX5_HUMAN	49-54	1
0.568	sp|Q15464|SHB_HUMAN	225-229	0
0.568	sp|P21246|PTN_HUMAN	14-19	0
0.568	sp|O75635|SPB7_HUMAN	2-9	0
0.568	sp|Q8WUB8|PHF10_HUMAN	203-208	0
0.568	sp|Q8NC51|SERB1_HUMAN	54-59	0
0.568	sp|Q3SY69|AL1L2_HUMAN	485-492	0
0.568	sp|Q13029|PRDM2_HUMAN	1705-1709	0
0.568	sp|Q5SZQ8|CELF3_HUMAN	146-151	0
0.568	sp|O43692|PI15_HUMAN	101-106	0
0.568	sp|Q9HCE3|ZN532_HUMAN	272-276	0
0.568	sp|P30559|OXYR_HUMAN	236-243	1
0.568	sp|P31946|1433B_HUMAN	25-30	1
0.568	sp|Q9Y4G6|TLN2_HUMAN	923-931	0
0.568	sp|Q96HA9|PX11C_HUMAN	110-115	0
0.568	sp|P05154|IPSP_HUMAN	55-60	1
0.568	sp|Q8IWX7|UN45B_HUMAN	823-829	0
0.568	sp|Q15393|SF3B3_HUMAN	835-841	1
0.568	sp|Q9Y5P6|GMPPB_HUMAN	40-44	1
0.568	sp|Q6ZMD2|SPNS3_HUMAN	44-49	0
0.568	sp|O75569|PRKRA_HUMAN	91-95	0
0.568	sp|P42345|MTOR_HUMAN	1831-1836	1
0.568	sp|A0A096LNW5|NT2NR_HUMAN	20-25	0
0.568	sp|Q9Y250|LZTS1_HUMAN	480-485	0
0.568	sp|E9PB15|PTG3L_HUMAN	40-45	0
0.566	sp|O14526|FCHO1_HUMAN	270-275	0
0.566	sp|Q9UPX8|SHAN2_HUMAN	1079-1085	0
0.566	sp|P09417|DHPR_HUMAN	135-140	1
0.566	sp|O75528|TADA3_HUMAN	213-219	0
0.566	sp|Q96DT5|DYH11_HUMAN	3189-3193	0
0.566	sp|P22626|ROA2_HUMAN	77-81	1
0.566	sp|Q5BJH7|YIF1B_HUMAN	273-277	0
0.566	sp|Q96CH1|GP146_HUMAN	184-189	1
0.566	sp|Q9BXU2|TX13B_HUMAN	188-195	0
0.566	sp|O14493|CLD4_HUMAN	199-205	0
0.566	sp|Q6PJG2|MDEAS_HUMAN	965-970	0
0.566	sp|Q9BZC7|ABCA2_HUMAN	272-276	0
0.566	sp|O94759|TRPM2_HUMAN	548-553	1
0.566	sp|P56202|CATW_HUMAN	155-159	0
0.566	sp|Q5T013|HYI_HUMAN	47-52	0
0.566	sp|Q04721|NOTC2_HUMAN	20-25	0
0.566	sp|Q15628|TRADD_HUMAN	104-108	1
0.566	sp|Q8N119|MMP21_HUMAN	218-223	0
0.566	sp|Q8N9L1|ZIC4_HUMAN	323-327	0
0.566	sp|Q92824|PCSK5_HUMAN	221-224	1
0.566	sp|Q9NP58|ABCB6_HUMAN	698-703	1
0.566	sp|Q9UBL6|CPNE7_HUMAN	496-501	0
0.566	sp|Q96JK9|MAML3_HUMAN	5-11	0
0.566	sp|Q9UN67|PCDBA_HUMAN	676-681	0
0.566	sp|O43246|CTR4_HUMAN	277-282	0
0.566	sp|P35443|TSP4_HUMAN	21-26	0
0.566	sp|Q9Y2J2|E41L3_HUMAN	70-74	0
0.566	sp|P49721|PSB2_HUMAN	122-127	1
0.566	sp|P49789|FHIT_HUMAN	136-141	1
0.566	sp|Q17R98|ZN827_HUMAN	136-140	0
0.566	sp|Q9NRX6|KISHB_HUMAN	57-62	0
0.566	sp|Q6IF99|O10K2_HUMAN	146-150	0
0.564	sp|Q8TE68|ES8L1_HUMAN	167-172	0
0.564	sp|Q9Y2U9|KLDC2_HUMAN	219-224	1
0.564	sp|Q9H228|S1PR5_HUMAN	85-91	1
0.564	sp|Q9Y4F5|C170B_HUMAN	896-901	0
0.564	sp|Q8N3K9|CMYA5_HUMAN	1147-1152	0
0.564	sp|Q92526|TCPW_HUMAN	14-21	0
0.564	sp|Q9BXU3|TX13A_HUMAN	103-108	0
0.564	sp|Q5T6V5|QNG1_HUMAN	59-64	0
0.564	sp|Q9P2E9|RRBP1_HUMAN	857-861	0
0.564	sp|P19235|EPOR_HUMAN	39-44	1
0.564	sp|Q5VW36|FOCAD_HUMAN	1039-1046	0
0.564	sp|Q63HR2|TENS2_HUMAN	142-147	0
0.564	sp|Q9NZV8|KCND2_HUMAN	2-7	1
0.564	sp|Q96S44|PRPK_HUMAN	19-25	1
0.564	sp|Q9HC84|MUC5B_HUMAN	5123-5130	0
0.564	sp|P52739|ZN131_HUMAN	582-588	0
0.564	sp|Q9UK17|KCND3_HUMAN	2-7	1
0.564	sp|Q16517|NNAT_HUMAN	2-9	0
0.564	sp|Q02086|SP2_HUMAN	426-435	0
0.564	sp|Q99871|HAUS7_HUMAN	244-249	0
0.564	sp|P57103|NAC3_HUMAN	806-811	0
0.564	sp|Q99457|NP1L3_HUMAN	271-276	1
0.564	sp|Q9BVL4|SELO_HUMAN	573-581	0
0.564	sp|P01008|ANT3_HUMAN	414-419	1
0.564	sp|P55107|GDF10_HUMAN	42-47	0
0.564	sp|Q32M88|PGGHG_HUMAN	452-456	0
0.562	sp|P09417|DHPR_HUMAN	175-179	1
0.562	sp|O00567|NOP56_HUMAN	428-433	0
0.562	sp|P15407|FOSL1_HUMAN	26-31	0
0.562	sp|Q9H461|FZD8_HUMAN	25-30	0
0.562	sp|O75452|RDH16_HUMAN	91-94	0
0.562	sp|Q8N0U8|VKORL_HUMAN	105-110	0
0.562	sp|P55089|UCN1_HUMAN	7-12	0
0.562	sp|Q8WUB2|F216A_HUMAN	185-189	0
0.562	sp|Q5T8P6|RBM26_HUMAN	702-707	0
0.562	sp|Q8WWI5|CTL1_HUMAN	51-56	0
0.562	sp|O60266|ADCY3_HUMAN	160-165	0
0.562	sp|Q96A56|T53I1_HUMAN	174-178	0
0.562	sp|Q9UQQ2|SH2B3_HUMAN	34-38	0
0.562	sp|Q9H3Y0|CRSPL_HUMAN	94-101	0
0.562	sp|Q9H254|SPTN4_HUMAN	1801-1806	0
0.562	sp|Q8N8A2|ANR44_HUMAN	411-414	0
0.562	sp|Q5TGI0|FAXC_HUMAN	73-79	0
0.562	sp|Q13835|PKP1_HUMAN	700-704	0
0.562	sp|P55060|XPO2_HUMAN	720-724	0
0.562	sp|Q9P2H3|IFT80_HUMAN	621-626	0
0.562	sp|Q86VV8|RTTN_HUMAN	2163-2168	0
0.562	sp|O95793|STAU1_HUMAN	152-156	0
0.562	sp|Q8IWB1|IPRI_HUMAN	153-158	0
0.562	sp|Q71SY5|MED25_HUMAN	280-285	0
0.562	sp|P20933|ASPG_HUMAN	251-256	1
0.562	sp|Q71RC2|LARP4_HUMAN	605-610	0
0.562	sp|P51649|SSDH_HUMAN	217-221	1
0.562	sp|Q9NYU2|UGGG1_HUMAN	838-846	0
0.562	sp|Q7Z2Y8|GVIN1_HUMAN	698-701	0
0.56	sp|Q96DE0|NUD16_HUMAN	84-87	1
0.56	sp|O00458|IFRD1_HUMAN	144-149	0
0.56	sp|Q5RHP9|ERIC3_HUMAN	905-910	0
0.56	sp|Q7Z614|SNX20_HUMAN	224-229	0
0.56	sp|Q9Y226|S22AD_HUMAN	428-432	0
0.56	sp|P23284|PPIB_HUMAN	14-19	0
0.56	sp|Q6T4P5|PLPR3_HUMAN	240-245	0
0.56	sp|Q9Y490|TLN1_HUMAN	674-681	0
0.56	sp|Q04637|IF4G1_HUMAN	501-504	0
0.56	sp|Q8TDI8|TMC1_HUMAN	749-757	0
0.56	sp|Q8NEM7|SP20H_HUMAN	744-753	0
0.56	sp|Q8TE49|OTU7A_HUMAN	812-816	0
0.56	sp|Q9NX78|TM260_HUMAN	34-38	0
0.56	sp|A6PVL3|KNCN_HUMAN	36-39	0
0.56	sp|Q9HCI5|MAGE1_HUMAN	695-700	0
0.56	sp|Q8IYR2|SMYD4_HUMAN	706-711	0
0.56	sp|Q9P265|DIP2B_HUMAN	158-163	0
0.56	sp|Q9UMX0|UBQL1_HUMAN	23-32	1
0.56	sp|Q3B820|F161A_HUMAN	38-44	0
0.56	sp|Q99873|ANM1_HUMAN	2-7	0
0.56	sp|Q00796|DHSO_HUMAN	2-5	1
0.56	sp|Q643R3|LPCT4_HUMAN	393-398	0
0.56	sp|Q96C12|ARMC5_HUMAN	17-26	0
0.56	sp|P55061|BI1_HUMAN	41-45	0
0.56	sp|O95672|ECEL1_HUMAN	104-109	0
0.56	sp|Q9UBI1|COMD3_HUMAN	64-67	0
0.56	sp|Q7L4E1|MIGA2_HUMAN	57-62	0
0.56	sp|Q16836|HCDH_HUMAN	43-48	1
0.56	sp|Q6P0Q8|MAST2_HUMAN	1412-1417	0
0.56	sp|Q6P9B9|INT5_HUMAN	865-870	1
0.56	sp|O75976|CBPD_HUMAN	46-51	0
0.56	sp|A9Z1Z3|FR1L4_HUMAN	242-246	0
0.56	sp|Q8IUH8|SPP2C_HUMAN	233-239	0
0.56	sp|P42771|CDN2A_HUMAN	17-21	1
0.56	sp|Q6ZVL6|K154L_HUMAN	639-642	0
0.56	sp|Q9P2G3|KLH14_HUMAN	462-467	0
0.558	sp|Q9ULW3|ABT1_HUMAN	90-94	0
0.558	sp|Q9P2D3|HTR5B_HUMAN	407-412	0
0.558	sp|Q8TBY0|RBM46_HUMAN	196-200	0
0.558	sp|P10412|H14_HUMAN	162-167	0
0.558	sp|Q9HCD6|TANC2_HUMAN	1037-1042	0
0.558	sp|Q5VXT5|SYPL2_HUMAN	167-170	0
0.558	sp|U3KPV4|A3LT2_HUMAN	238-245	0
0.558	sp|O14763|TR10B_HUMAN	371-376	0
0.558	sp|Q92698|RAD54_HUMAN	367-372	0
0.558	sp|Q13576|IQGA2_HUMAN	212-217	0
0.558	sp|O60287|NPA1P_HUMAN	2264-2268	0
0.558	sp|Q04721|NOTC2_HUMAN	1645-1651	0
0.558	sp|Q7Z6M2|FBX33_HUMAN	65-69	1
0.558	sp|P25054|APC_HUMAN	1470-1475	1
0.558	sp|Q3KNS1|PTHD3_HUMAN	914-918	0
0.558	sp|Q7Z5J4|RAI1_HUMAN	70-75	0
0.558	sp|Q96CC6|RHDF1_HUMAN	218-221	0
0.558	sp|Q5W0V3|FHI2A_HUMAN	378-383	0
0.558	sp|Q709C8|VP13C_HUMAN	1736-1741	0
0.558	sp|Q6ZNJ1|NBEL2_HUMAN	2199-2204	0
0.558	sp|Q8WUT4|LRRN4_HUMAN	191-196	0
0.558	sp|P0C7U0|ELFN1_HUMAN	453-459	0
0.558	sp|Q8TEQ6|GEMI5_HUMAN	1071-1076	1
0.558	sp|Q8WVB6|CTF18_HUMAN	638-642	0
0.558	sp|Q7L775|EPMIP_HUMAN	405-408	0
0.558	sp|P49675|STAR_HUMAN	171-175	0
0.558	sp|Q13733|AT1A4_HUMAN	663-668	0
0.558	sp|Q6F5E8|CARL2_HUMAN	449-453	0
0.558	sp|Q63HN8|RN213_HUMAN	2965-2969	0
0.558	sp|Q9BZB8|CPEB1_HUMAN	443-448	0
0.558	sp|Q9NPD3|EXOS4_HUMAN	216-221	1
0.558	sp|P40763|STAT3_HUMAN	119-123	1
0.558	sp|Q13368|MPP3_HUMAN	535-539	0
0.558	sp|Q5JSZ5|PRC2B_HUMAN	1953-1956	0
0.558	sp|P19835|CEL_HUMAN	16-21	0
0.558	sp|O94910|AGRL1_HUMAN	1275-1279	0
0.558	sp|Q6ZU69|S31F1_HUMAN	1238-1243	0
0.558	sp|Q7RTR0|NLRP9_HUMAN	906-911	0
0.556	sp|Q93084|AT2A3_HUMAN	847-852	0
0.556	sp|Q9UFH2|DYH17_HUMAN	2630-2634	0
0.556	sp|Q14573|ITPR3_HUMAN	943-948	1
0.556	sp|Q86VL8|S47A2_HUMAN	580-585	0
0.556	sp|Q9BZC1|CELF4_HUMAN	289-294	0
0.556	sp|Q9HA90|EFCC1_HUMAN	113-118	0
0.556	sp|Q9Y646|CBPQ_HUMAN	451-456	0
0.556	sp|Q9Y3R5|DOP2_HUMAN	974-979	0
0.556	sp|Q7RTT9|S29A4_HUMAN	36-40	0
0.556	sp|P27708|PYR1_HUMAN	814-819	0
0.556	sp|Q9C0D5|TANC1_HUMAN	1082-1087	0
0.556	sp|Q9H4B0|OSGL1_HUMAN	282-287	0
0.556	sp|Q8NI38|IKBD_HUMAN	92-95	0
0.556	sp|A6NGE4|DC8L1_HUMAN	30-35	0
0.556	sp|Q96LI6|HSFY1_HUMAN	228-233	0
0.556	sp|Q96P70|IPO9_HUMAN	418-425	0
0.556	sp|Q9P2E9|RRBP1_HUMAN	735-742	0
0.556	sp|O15160|RPAC1_HUMAN	70-75	1
0.556	sp|P78329|CP4F2_HUMAN	113-118	0
0.556	sp|P15692|VEGFA_HUMAN	130-135	1
0.556	sp|O75891|AL1L1_HUMAN	464-471	0
0.556	sp|Q6NSW5|DE10B_HUMAN	2-7	0
0.556	sp|Q8IWX8|CHERP_HUMAN	133-138	0
0.556	sp|Q8TCE6|DEN10_HUMAN	2-7	0
0.556	sp|Q92567|F168A_HUMAN	28-35	0
0.556	sp|P33897|ABCD1_HUMAN	61-65	0
0.556	sp|Q13972|RGRF1_HUMAN	902-907	0
0.556	sp|P20700|LMNB1_HUMAN	175-180	1
0.556	sp|Q01668|CAC1D_HUMAN	55-60	0
0.556	sp|Q14669|TRIPC_HUMAN	581-586	0
0.556	sp|Q13467|FZD5_HUMAN	24-30	1
0.556	sp|O00231|PSD11_HUMAN	2-5	1
0.556	sp|Q15858|SCN9A_HUMAN	437-445	1
0.556	sp|P25713|MT3_HUMAN	56-61	0
0.556	sp|Q6B0K9|HBM_HUMAN	64-69	1
0.556	sp|Q6XE24|RBMS3_HUMAN	113-118	0
0.554	sp|Q9ULH4|LRFN2_HUMAN	361-365	0
0.554	sp|Q14966|ZN638_HUMAN	1610-1615	0
0.554	sp|Q8NAP8|ZBT8B_HUMAN	132-153	0
0.554	sp|Q92882|OSTF1_HUMAN	143-148	0
0.554	sp|Q7RTR2|NLRC3_HUMAN	904-909	0
0.554	sp|Q9ULL4|PLXB3_HUMAN	626-631	0
0.554	sp|Q6PI78|TMM65_HUMAN	157-160	0
0.554	sp|Q04912|RON_HUMAN	205-209	1
0.554	sp|Q9Y2U8|MAN1_HUMAN	72-87	0
0.554	sp|P98161|PKD1_HUMAN	2665-2669	0
0.554	sp|Q5T4S7|UBR4_HUMAN	4140-4145	0
0.554	sp|Q5TCZ1|SPD2A_HUMAN	1021-1028	0
0.554	sp|Q96CD0|FBXL8_HUMAN	26-29	1
0.554	sp|O75381|PEX14_HUMAN	192-196	0
0.554	sp|Q96MD2|KICS2_HUMAN	59-64	0
0.554	sp|Q6UB99|ANR11_HUMAN	2613-2618	0
0.554	sp|Q86VF7|NRAP_HUMAN	774-779	0
0.554	sp|P40879|S26A3_HUMAN	177-180	0
0.554	sp|Q9UPY3|DICER_HUMAN	1622-1627	1
0.554	sp|Q14203|DCTN1_HUMAN	845-849	0
0.554	sp|Q8N594|MPND_HUMAN	323-328	0
0.554	sp|Q9BZV2|S19A3_HUMAN	328-333	0
0.554	sp|O15375|MOT6_HUMAN	428-433	0
0.554	sp|O14874|BCKD_HUMAN	58-63	0
0.554	sp|Q86Y37|CACL1_HUMAN	96-106	0
0.554	sp|O00408|PDE2A_HUMAN	155-160	0
0.554	sp|Q96ME1|FXL18_HUMAN	18-23	0
0.554	sp|Q13310|PABP4_HUMAN	638-642	0
0.554	sp|P19440|GGT1_HUMAN	41-47	1
0.554	sp|Q96NX9|DACH2_HUMAN	217-223	0
0.554	sp|Q63HN8|RN213_HUMAN	4447-4452	0
0.554	sp|Q8IY92|SLX4_HUMAN	1745-1750	0
0.554	sp|O95484|CLD9_HUMAN	169-172	0
0.554	sp|Q2M2I3|FA83E_HUMAN	68-71	0
0.554	sp|P47870|GBRB2_HUMAN	341-346	0
0.554	sp|Q9NUM3|S39A9_HUMAN	162-167	0
0.554	sp|A6NFN3|RFOX3_HUMAN	274-282	0
0.554	sp|B3SHH9|TM114_HUMAN	204-210	0
0.554	sp|P42345|MTOR_HUMAN	1513-1520	1
0.554	sp|Q9H2A2|AL8A1_HUMAN	166-171	0
0.552	sp|Q13615|MTMR3_HUMAN	321-325	0
0.552	sp|P15923|TFE2_HUMAN	488-494	0
0.552	sp|P42566|EPS15_HUMAN	36-41	0
0.552	sp|Q7Z745|MRO2B_HUMAN	1566-1570	0
0.552	sp|Q8TCS8|PNPT1_HUMAN	106-109	1
0.552	sp|P49588|SYAC_HUMAN	674-678	0
0.552	sp|P05062|ALDOB_HUMAN	308-313	1
0.552	sp|Q6PJG2|MDEAS_HUMAN	740-744	1
0.552	sp|Q01085|TIAR_HUMAN	61-67	1
0.552	sp|P36268|GGT2_HUMAN	41-47	0
0.552	sp|Q8NG04|S2610_HUMAN	477-482	0
0.552	sp|Q9H0E3|SP130_HUMAN	234-238	0
0.552	sp|Q8NBP0|TTC13_HUMAN	16-23	0
0.552	sp|Q14C86|GAPD1_HUMAN	677-681	0
0.552	sp|O43861|ATP9B_HUMAN	13-18	0
0.552	sp|Q6GMV3|PTRD1_HUMAN	54-58	0
0.552	sp|A6NGU5|GGT3_HUMAN	41-47	0
0.552	sp|P28838|AMPL_HUMAN	123-127	0
0.552	sp|Q9P2K9|DISP3_HUMAN	573-578	0
0.552	sp|Q14005|IL16_HUMAN	1213-1219	0
0.552	sp|Q9NZC9|SMAL1_HUMAN	675-681	0
0.552	sp|Q96N64|PWP2A_HUMAN	735-739	0
0.552	sp|Q9H9H5|MA6D1_HUMAN	123-128	0
0.552	sp|Q8NGX5|O10K1_HUMAN	146-150	0
0.552	sp|O60269|GRIN2_HUMAN	111-116	0
0.552	sp|P19338|NUCL_HUMAN	56-61	0
0.552	sp|P83731|RL24_HUMAN	126-132	0
0.552	sp|Q6ZQN5|FOXI2_HUMAN	199-204	0
0.55	sp|Q70JA7|CHSS3_HUMAN	162-167	0
0.55	sp|Q9Y5N5|N6MT1_HUMAN	35-44	1
0.55	sp|P98077|SHC2_HUMAN	119-123	0
0.55	sp|Q13164|MK07_HUMAN	338-341	1
0.55	sp|Q15904|VAS1_HUMAN	33-41	0
0.55	sp|Q8IWT3|CUL9_HUMAN	1489-1494	0
0.55	sp|A0AV96|RBM47_HUMAN	545-550	0
0.55	sp|Q12769|NU160_HUMAN	36-40	0
0.55	sp|Q8NFD5|ARI1B_HUMAN	2213-2220	0
0.55	sp|P0C7U9|FA87A_HUMAN	255-260	0
0.55	sp|Q96RI0|PAR4_HUMAN	204-208	0
0.55	sp|Q9GZZ6|ACH10_HUMAN	189-194	0
0.55	sp|Q9Y3R5|DOP2_HUMAN	1689-1693	0
0.55	sp|O60229|KALRN_HUMAN	2667-2672	0
0.55	sp|P55084|ECHB_HUMAN	456-460	1
0.55	sp|O75962|TRIO_HUMAN	432-436	0
0.55	sp|Q14159|SPIDR_HUMAN	711-716	0
0.55	sp|Q96DF8|ESS2_HUMAN	268-273	0
0.55	sp|Q9BWH6|RPAP1_HUMAN	916-921	0
0.55	sp|P51513|NOVA1_HUMAN	479-484	0
0.55	sp|Q14153|FA53B_HUMAN	391-396	0
0.55	sp|Q96EX3|DC2I2_HUMAN	365-370	1
0.55	sp|Q14526|HIC1_HUMAN	110-119	1
0.55	sp|Q9H251|CAD23_HUMAN	3317-3322	0
0.55	sp|Q9BU89|DOHH_HUMAN	226-230	0
0.55	sp|P17342|ANPRC_HUMAN	121-126	1
0.55	sp|Q2M385|MPEG1_HUMAN	12-17	0
0.55	sp|P30101|PDIA3_HUMAN	17-24	0
0.55	sp|Q14999|CUL7_HUMAN	1359-1363	0
0.55	sp|Q8N423|LIRB2_HUMAN	550-555	0
0.55	sp|Q8N5C1|CAHM5_HUMAN	260-265	1
0.55	sp|Q05086|UBE3A_HUMAN	196-202	0
0.55	sp|Q9NXC5|MIOS_HUMAN	524-528	0
0.55	sp|Q9Y2J2|E41L3_HUMAN	880-885	0
0.55	sp|O75023|LIRB5_HUMAN	541-548	0
0.55	sp|P46782|RS5_HUMAN	7-12	0
0.55	sp|Q8N196|SIX5_HUMAN	296-300	0
0.55	sp|Q8N2Q7|NLGN1_HUMAN	539-544	1
0.548	sp|Q86UF1|TSN33_HUMAN	53-58	0
0.548	sp|Q14674|ESPL1_HUMAN	163-167	0
0.548	sp|Q96TA2|YMEL1_HUMAN	553-558	0
0.548	sp|Q7L4I2|RSRC2_HUMAN	296-301	0
0.548	sp|Q9H3U1|UN45A_HUMAN	708-713	0
0.548	sp|A2A3K4|PTPC1_HUMAN	593-598	0
0.548	sp|Q6ZUA9|MROH5_HUMAN	1140-1144	0
0.548	sp|P27708|PYR1_HUMAN	1490-1494	1
0.548	sp|Q6GPH6|IPIL1_HUMAN	549-554	0
0.548	sp|Q9Y490|TLN1_HUMAN	2187-2192	0
0.548	sp|Q5TF21|SOGA3_HUMAN	269-276	0
0.548	sp|Q8N143|BCL6B_HUMAN	110-115	1
0.548	sp|O14490|DLGP1_HUMAN	601-606	0
0.548	sp|Q9Y279|VSIG4_HUMAN	319-324	0
0.548	sp|A6NK06|IRG1_HUMAN	170-173	1
0.548	sp|P50406|5HT6R_HUMAN	38-43	0
0.548	sp|Q9P1Y5|CAMP3_HUMAN	959-966	0
0.548	sp|O15254|ACOX3_HUMAN	512-517	0
0.548	sp|O75602|SPAG6_HUMAN	354-359	0
0.548	sp|Q9H329|E41LB_HUMAN	77-83	0
0.548	sp|Q9Y4G6|TLN2_HUMAN	2188-2193	0
0.548	sp|Q16656|NRF1_HUMAN	436-441	0
0.548	sp|Q3V6T2|GRDN_HUMAN	154-158	0
0.548	sp|O60502|OGA_HUMAN	48-54	1
0.548	sp|A2RU30|TESP1_HUMAN	33-36	0
0.548	sp|P52655|TF2AA_HUMAN	136-141	0
0.548	sp|Q9BXK5|B2L13_HUMAN	466-470	0
0.548	sp|Q8WV48|CC107_HUMAN	74-78	0
0.548	sp|P78562|PHEX_HUMAN	62-65	0
0.548	sp|Q6L8Q7|PDE12_HUMAN	87-92	0
0.548	sp|Q6ZQW0|I23O2_HUMAN	358-362	0
0.548	sp|Q8N661|TM86B_HUMAN	102-107	0
0.546	sp|Q9HBH9|MKNK2_HUMAN	396-401	0
0.546	sp|Q6ZVF9|GRIN3_HUMAN	396-399	0
0.546	sp|A0AV96|RBM47_HUMAN	206-210	0
0.546	sp|P10412|H14_HUMAN	5-15	0
0.546	sp|Q9Y651|SOX21_HUMAN	270-275	0
0.546	sp|P29474|NOS3_HUMAN	716-720	0
0.546	sp|Q7L2E3|DHX30_HUMAN	304-308	0
0.546	sp|Q14807|KIF22_HUMAN	417-422	0
0.546	sp|P24941|CDK2_HUMAN	277-282	1
0.546	sp|Q9Y490|TLN1_HUMAN	920-928	0
0.546	sp|A0PJX4|SHSA3_HUMAN	67-71	0
0.546	sp|O75533|SF3B1_HUMAN	706-716	1
0.546	sp|Q70CQ3|UBP30_HUMAN	42-47	0
0.546	sp|Q00403|TF2B_HUMAN	254-257	1
0.546	sp|Q86V59|PNM8A_HUMAN	186-192	0
0.546	sp|Q9C0D0|PHAR1_HUMAN	547-552	1
0.546	sp|Q96RP3|UCN2_HUMAN	90-95	0
0.546	sp|Q14689|DIP2A_HUMAN	1114-1117	0
0.546	sp|Q9Y4G6|TLN2_HUMAN	903-911	0
0.546	sp|O75131|CPNE3_HUMAN	405-411	0
0.546	sp|Q6ZTW0|TPGS1_HUMAN	209-213	0
0.546	sp|Q8TEQ6|GEMI5_HUMAN	951-956	1
0.546	sp|Q53GG5|PDLI3_HUMAN	38-41	1
0.546	sp|O15232|MATN3_HUMAN	207-212	0
0.546	sp|Q4ZG55|GREB1_HUMAN	908-913	0
0.546	sp|A1X283|SPD2B_HUMAN	839-842	0
0.546	sp|Q16643|DREB_HUMAN	279-284	0
0.546	sp|O43488|ARK72_HUMAN	53-62	1
0.546	sp|Q14126|DSG2_HUMAN	758-766	0
0.546	sp|Q12894|IFRD2_HUMAN	136-140	0
0.546	sp|Q16881|TRXR1_HUMAN	8-13	0
0.546	sp|Q96PY6|NEK1_HUMAN	612-617	0
0.546	sp|Q92733|PRCC_HUMAN	244-253	0
0.546	sp|Q9UK22|FBX2_HUMAN	60-65	1
0.546	sp|O75173|ATS4_HUMAN	247-252	0
0.546	sp|Q01459|DIAC_HUMAN	221-225	0
0.544	sp|Q8TD26|CHD6_HUMAN	2154-2158	0
0.544	sp|Q9BZJ0|CRNL1_HUMAN	159-168	0
0.544	sp|Q8IV76|PASD1_HUMAN	229-236	0
0.544	sp|Q96F63|CCD97_HUMAN	5-10	0
0.544	sp|Q92545|TM131_HUMAN	55-59	0
0.544	sp|O43493|TGON2_HUMAN	13-17	0
0.544	sp|Q2TB90|HKDC1_HUMAN	387-392	0
0.544	sp|P98161|PKD1_HUMAN	1200-1204	0
0.544	sp|Q6DD88|ATLA3_HUMAN	354-359	0
0.544	sp|Q8N9Z2|CC71L_HUMAN	15-20	0
0.544	sp|Q9ULI4|KI26A_HUMAN	1869-1873	0
0.544	sp|O94979|SC31A_HUMAN	764-768	0
0.544	sp|P18206|VINC_HUMAN	644-649	0
0.544	sp|Q7KZF4|SND1_HUMAN	60-65	1
0.544	sp|Q6ICG8|WBP2L_HUMAN	132-137	0
0.544	sp|O75578|ITA10_HUMAN	709-714	0
0.544	sp|Q96DT7|ZBT10_HUMAN	84-88	0
0.544	sp|Q9Y446|PKP3_HUMAN	627-631	0
0.544	sp|P55291|CAD15_HUMAN	592-597	0
0.544	sp|P0C646|O52Z1_HUMAN	60-64	0
0.544	sp|Q5VUA4|ZN318_HUMAN	424-429	0
0.544	sp|Q17RC7|EX3L4_HUMAN	208-212	0
0.544	sp|Q8IZ21|PHAR4_HUMAN	209-214	0
0.544	sp|Q12770|SCAP_HUMAN	1084-1089	0
0.544	sp|Q8N157|AHI1_HUMAN	625-629	0
0.544	sp|O96000|NDUBA_HUMAN	163-170	1
0.544	sp|Q6ZU45|CL20A_HUMAN	324-329	0
0.544	sp|P51608|MECP2_HUMAN	277-283	0
0.544	sp|Q86V24|PAQR2_HUMAN	325-330	0
0.544	sp|A8MXT2|MAGBH_HUMAN	28-33	0
0.544	sp|O14498|ISLR_HUMAN	90-95	0
0.544	sp|Q9C0F0|ASXL3_HUMAN	1541-1545	0
0.542	sp|P05091|ALDH2_HUMAN	245-250	1
0.542	sp|Q96QE2|MYCT_HUMAN	163-168	0
0.542	sp|P78424|PO6F2_HUMAN	154-158	0
0.542	sp|Q92575|UBXN4_HUMAN	10-15	0
0.542	sp|P46940|IQGA1_HUMAN	215-220	0
0.542	sp|Q96CM3|RUSD4_HUMAN	33-40	0
0.542	sp|Q15345|LRC41_HUMAN	298-303	0
0.542	sp|Q7Z3S7|CA2D4_HUMAN	847-852	0
0.542	sp|Q7Z6J0|SH3R1_HUMAN	784-791	0
0.542	sp|Q96BF6|NACC2_HUMAN	520-525	0
0.542	sp|Q8N7B9|EFCB3_HUMAN	203-209	0
0.542	sp|O60287|NPA1P_HUMAN	981-986	0
0.542	sp|Q96Q91|B3A4_HUMAN	452-457	0
0.542	sp|Q13796|SHRM2_HUMAN	343-346	0
0.542	sp|Q16181|SEPT7_HUMAN	5-10	0
0.542	sp|Q702N8|XIRP1_HUMAN	1005-1012	0
0.542	sp|P02768|ALBU_HUMAN	601-606	1
0.542	sp|Q96BY7|ATG2B_HUMAN	1953-1958	0
0.542	sp|Q13105|ZBT17_HUMAN	669-674	0
0.542	sp|Q8WXU2|DAAF4_HUMAN	117-121	0
0.542	sp|Q06278|AOXA_HUMAN	1022-1028	1
0.542	sp|P61278|SMS_HUMAN	40-43	0
0.542	sp|Q5JWF2|GNAS1_HUMAN	513-519	0
0.542	sp|Q9NWQ9|CN119_HUMAN	132-137	0
0.542	sp|Q8N2U9|S66A2_HUMAN	21-24	0
0.542	sp|Q9H9B4|SFXN1_HUMAN	183-188	0
0.542	sp|P50991|TCPD_HUMAN	40-45	1
0.542	sp|Q7Z7M0|MEGF8_HUMAN	1994-1999	0
0.542	sp|Q8IWL1|SFPA2_HUMAN	14-19	0
0.54	sp|Q9UJJ9|GNPTG_HUMAN	20-25	0
0.54	sp|P85299|PRR5_HUMAN	268-273	0
0.54	sp|Q5TA31|RN187_HUMAN	153-158	0
0.54	sp|Q9NYY3|PLK2_HUMAN	367-370	0
0.54	sp|P51854|TKTL1_HUMAN	431-438	0
0.54	sp|Q96NL1|TMM74_HUMAN	34-39	0
0.54	sp|Q96EV2|RBM33_HUMAN	250-255	0
0.54	sp|Q9H2F5|EPC1_HUMAN	792-795	0
0.54	sp|Q9NZQ9|TMOD4_HUMAN	326-331	0
0.54	sp|Q8IXM3|RM41_HUMAN	5-8	0
0.54	sp|P48751|B3A3_HUMAN	988-993	0
0.54	sp|O15446|RPA34_HUMAN	376-382	0
0.54	sp|P28331|NDUS1_HUMAN	487-492	1
0.54	sp|Q14254|FLOT2_HUMAN	368-373	0
0.54	sp|Q14863|PO6F1_HUMAN	30-35	0
0.54	sp|Q6ZMW3|EMAL6_HUMAN	1730-1735	0
0.54	sp|Q8N3Y1|FBXW8_HUMAN	360-364	0
0.54	sp|Q9UP83|COG5_HUMAN	51-54	0
0.54	sp|Q9BQC3|DPH2_HUMAN	62-67	0
0.54	sp|O96018|APBA3_HUMAN	458-463	0
0.54	sp|P23526|SAHH_HUMAN	88-95	1
0.54	sp|Q9UI32|GLSL_HUMAN	586-592	0
0.54	sp|P35658|NU214_HUMAN	2017-2021	1
0.54	sp|Q8IWX5|SGPP2_HUMAN	167-174	0
0.54	sp|Q8N1S5|S39AB_HUMAN	294-301	0
0.54	sp|A6NFI3|ZN316_HUMAN	680-685	0
0.54	sp|P31483|TIA1_HUMAN	59-65	0
0.54	sp|P53816|PLAT3_HUMAN	43-48	1
0.54	sp|P50453|SPB9_HUMAN	329-332	0
0.538	sp|Q9BYV6|TRI55_HUMAN	482-489	0
0.538	sp|P24752|THIL_HUMAN	314-319	1
0.538	sp|Q53GA4|PHLA2_HUMAN	92-97	0
0.538	sp|P19622|HME2_HUMAN	11-14	0
0.538	sp|Q8NFD5|ARI1B_HUMAN	1837-1842	0
0.538	sp|O14511|NRG2_HUMAN	557-562	0
0.538	sp|Q86W56|PARG_HUMAN	889-893	0
0.538	sp|P98088|MUC5A_HUMAN	1138-1145	0
0.538	sp|O14558|HSPB6_HUMAN	146-151	1
0.538	sp|P17542|TAL1_HUMAN	79-84	0
0.538	sp|Q9UJH8|METRN_HUMAN	279-283	0
0.538	sp|Q01780|EXOSX_HUMAN	756-764	0
0.538	sp|O15040|TCPR2_HUMAN	1051-1056	0
0.538	sp|Q9UPR6|ZFR2_HUMAN	331-336	0
0.538	sp|Q9H0F6|SHRPN_HUMAN	191-196	1
0.538	sp|Q96SB3|NEB2_HUMAN	155-159	0
0.538	sp|Q13029|PRDM2_HUMAN	1656-1659	0
0.538	sp|Q9NRL2|BAZ1A_HUMAN	524-529	0
0.538	tr|G3V523|G3V523_HUMAN	77-82	0
0.538	sp|Q6P5Q4|LMOD2_HUMAN	256-261	0
0.538	sp|Q6NUM9|RETST_HUMAN	81-87	0
0.538	sp|O00192|ARVC_HUMAN	682-686	0
0.538	sp|Q5T681|CJ062_HUMAN	125-129	0
0.538	sp|P98177|FOXO4_HUMAN	9-14	0
0.538	sp|P47974|TISD_HUMAN	384-390	0
0.538	sp|Q09013|DMPK_HUMAN	455-464	1
0.538	sp|Q6UB98|ANR12_HUMAN	2012-2017	0
0.538	sp|Q5H8C1|FREM1_HUMAN	2077-2081	0
0.538	sp|Q8N5U6|RNF10_HUMAN	8-12	0
0.538	sp|Q92777|SYN2_HUMAN	104-113	0
0.538	sp|A0A494C071|PWWP4_HUMAN	67-72	0
0.538	sp|O14904|WNT9A_HUMAN	50-54	0
0.538	sp|Q9NXF1|TEX10_HUMAN	580-584	0
0.536	sp|O75179|ANR17_HUMAN	2361-2365	0
0.536	sp|Q9P2D3|HTR5B_HUMAN	2047-2051	0
0.536	sp|Q96DZ7|T4S19_HUMAN	25-30	0
0.536	sp|Q7Z6E9|RBBP6_HUMAN	439-443	0
0.536	sp|Q96FF9|CDCA5_HUMAN	234-239	0
0.536	sp|Q8IZY2|ABCA7_HUMAN	653-658	0
0.536	sp|Q9NYQ7|CELR3_HUMAN	2576-2581	0
0.536	sp|Q9UPQ7|PZRN3_HUMAN	200-205	0
0.536	sp|Q8IWW8|HOT_HUMAN	2-7	0
0.536	sp|Q5W041|ARMC3_HUMAN	414-419	0
0.536	sp|Q86VM9|ZCH18_HUMAN	881-886	0
0.536	sp|Q6ZNL6|FGD5_HUMAN	1212-1217	0
0.536	sp|P26232|CTNA2_HUMAN	207-212	1
0.536	sp|Q13105|ZBT17_HUMAN	206-213	0
0.536	sp|Q8N6I4|LYSET_HUMAN	51-55	0
0.536	sp|Q9NYP9|MS18A_HUMAN	73-76	0
0.536	sp|P49790|NU153_HUMAN	269-272	0
0.536	sp|Q5T4W7|ARTN_HUMAN	115-120	1
0.536	sp|Q96M63|ODAD1_HUMAN	506-510	0
0.536	sp|P80723|BASP1_HUMAN	75-78	0
0.536	sp|Q8N957|ANKF1_HUMAN	1096-1101	0
0.536	sp|Q92793|CBP_HUMAN	1954-1959	1
0.536	sp|P50552|VASP_HUMAN	227-233	1
0.536	sp|Q3LXA3|TKFC_HUMAN	527-533	0
0.536	sp|Q03164|KMT2A_HUMAN	3418-3423	0
0.536	sp|A1L390|PKHG3_HUMAN	82-87	0
0.536	sp|Q86WJ1|CHD1L_HUMAN	451-455	0
0.536	sp|Q06418|TYRO3_HUMAN	443-447	0
0.536	sp|Q14353|GAMT_HUMAN	52-57	0
0.536	sp|Q07617|SPAG1_HUMAN	81-85	0
0.536	sp|A8MVX0|ARG33_HUMAN	694-698	0
0.536	sp|Q8NBI6|XXLT1_HUMAN	30-34	0
0.534	sp|Q13428|TCOF_HUMAN	774-779	0
0.534	sp|P36021|MOT8_HUMAN	174-181	0
0.534	sp|Q8N1B4|VPS52_HUMAN	2-11	0
0.534	sp|Q7KZI7|MARK2_HUMAN	516-525	0
0.534	sp|Q9HCC8|GDPD2_HUMAN	164-169	0
0.534	sp|Q9Y490|TLN1_HUMAN	1717-1724	0
0.534	sp|O15127|SCAM2_HUMAN	317-322	0
0.534	sp|O75420|GGYF1_HUMAN	558-561	0
0.534	sp|Q5W041|ARMC3_HUMAN	375-381	0
0.534	sp|Q9HBR0|S38AA_HUMAN	3-6	0
0.534	sp|Q6NXR4|TTI2_HUMAN	109-114	0
0.534	sp|P22059|OSBP1_HUMAN	526-531	0
0.534	sp|O95343|SIX3_HUMAN	263-266	0
0.534	sp|Q92574|TSC1_HUMAN	983-989	1
0.534	sp|Q9BQG0|MBB1A_HUMAN	588-594	0
0.534	sp|Q8IWX5|SGPP2_HUMAN	69-74	0
0.534	sp|Q15751|HERC1_HUMAN	3367-3372	0
0.534	sp|Q9UKN1|MUC12_HUMAN	138-143	0
0.534	sp|P22307|SCP2_HUMAN	231-237	0
0.534	sp|Q9ULD0|OGDHL_HUMAN	876-880	0
0.534	sp|Q9H6S0|YTDC2_HUMAN	1024-1029	0
0.534	sp|P11172|UMPS_HUMAN	2-7	1
0.534	sp|Q6PIV7|S2534_HUMAN	58-63	0
0.534	sp|Q96LD4|TRI47_HUMAN	272-277	0
0.534	sp|Q8WZ71|TM158_HUMAN	111-116	0
0.532	sp|Q9NS75|CLTR2_HUMAN	292-298	1
0.532	sp|Q02252|MMSA_HUMAN	308-313	0
0.532	sp|Q9NRS6|SNX15_HUMAN	285-291	0
0.532	sp|Q8NF50|DOCK8_HUMAN	1668-1673	1
0.532	sp|A0AV96|RBM47_HUMAN	576-581	0
0.532	sp|A6NFQ2|TCAF2_HUMAN	564-568	0
0.532	sp|Q9NRF2|SH2B1_HUMAN	667-674	0
0.532	sp|Q13939|CALI_HUMAN	317-322	0
0.532	sp|P21731|TA2R_HUMAN	158-162	1
0.532	sp|Q7Z6J8|UBE3D_HUMAN	2-6	0
0.532	sp|Q9H488|OFUT1_HUMAN	3-7	0
0.532	sp|Q6P995|F171B_HUMAN	28-32	0
0.532	sp|O15085|ARHGB_HUMAN	641-645	0
0.532	sp|Q9Y490|TLN1_HUMAN	2362-2366	0
0.532	sp|Q14974|IMB1_HUMAN	480-485	1
0.532	sp|Q969F9|HPS3_HUMAN	400-403	0
0.532	sp|O75970|MPDZ_HUMAN	1573-1577	0
0.532	sp|Q9BR39|JPH2_HUMAN	373-380	0
0.532	sp|P07202|PERT_HUMAN	418-423	0
0.532	sp|P49788|TIG1_HUMAN	62-66	0
0.532	sp|Q96PN6|ADCYA_HUMAN	681-685	0
0.532	sp|Q2M3G4|SHRM1_HUMAN	729-734	0
0.532	sp|Q9H0B8|CRLD2_HUMAN	90-94	0
0.532	sp|Q9H9V9|JMJD4_HUMAN	456-462	0
0.532	sp|Q01650|LAT1_HUMAN	10-16	0
0.532	sp|Q8TDZ2|MICA1_HUMAN	336-341	0
0.532	sp|Q86VI3|IQGA3_HUMAN	205-210	0
0.532	sp|Q9NQE7|TSSP_HUMAN	260-264	0
0.532	sp|P09497|CLCB_HUMAN	88-93	0
0.532	sp|Q70CQ2|UBP34_HUMAN	475-480	0
0.532	sp|P28370|SMCA1_HUMAN	39-46	0
0.532	sp|Q14258|TRI25_HUMAN	422-426	1
0.532	tr|A0A1B0GVM2|A0A1B0GVM2_HUMAN	357-361	0
0.532	sp|Q6VUC0|AP2E_HUMAN	321-325	0
0.532	sp|Q6ZRS2|SRCAP_HUMAN	588-591	0
0.532	sp|Q6ZMS7|ZN783_HUMAN	2-7	0
0.532	sp|Q6ZS17|RIPR1_HUMAN	462-467	0
0.532	sp|Q9C0J9|BHE41_HUMAN	358-361	0
0.532	sp|Q0P641|CB080_HUMAN	141-148	0
0.532	sp|Q8WWX0|ASB5_HUMAN	51-56	0
0.532	sp|Q8N1S5|S39AB_HUMAN	23-27	0
0.532	sp|Q8TB92|HMGC2_HUMAN	161-166	0
0.532	sp|Q9HC29|NOD2_HUMAN	105-110	1
0.532	sp|Q9NZ45|CISD1_HUMAN	20-25	0
0.532	sp|A7MBM2|DISP2_HUMAN	711-715	0
0.532	sp|Q8WZ74|CTTB2_HUMAN	19-27	0
0.532	sp|Q9Y5V0|ZN706_HUMAN	31-36	0
0.532	sp|O00358|FOXE1_HUMAN	356-361	0
0.532	sp|Q4VCS5|AMOT_HUMAN	695-704	0
0.532	sp|Q96SL4|GPX7_HUMAN	15-19	0
0.532	sp|P08910|ABHD2_HUMAN	20-24	0
0.532	sp|Q8IYJ1|CPNE9_HUMAN	413-417	0
0.532	sp|Q96LD4|TRI47_HUMAN	136-141	0
0.532	sp|Q9HAU8|RNPL1_HUMAN	548-554	0
0.532	sp|Q96JA1|LRIG1_HUMAN	39-44	1
0.532	sp|O15550|KDM6A_HUMAN	9-17	0
0.53	sp|Q5H9L4|TAF7L_HUMAN	71-77	0
0.53	sp|Q8NF50|DOCK8_HUMAN	1168-1173	0
0.53	sp|P47775|GPR12_HUMAN	19-22	0
0.53	sp|Q9HCF6|TRPM3_HUMAN	1404-1409	0
0.53	sp|Q8TF17|S3TC2_HUMAN	1237-1241	0
0.53	sp|Q9Y666|S12A7_HUMAN	963-966	0
0.53	sp|Q15526|SURF1_HUMAN	2-6	0
0.53	sp|Q9NV92|NFIP2_HUMAN	192-202	0
0.53	sp|P55771|PAX9_HUMAN	235-240	0
0.53	sp|Q16617|NKG7_HUMAN	97-102	0
0.53	sp|Q9Y3B8|ORN_HUMAN	31-35	1
0.53	sp|Q9UK53|ING1_HUMAN	281-285	0
0.53	sp|P78395|PRAME_HUMAN	39-44	0
0.53	sp|Q8N2C7|UNC80_HUMAN	2399-2405	0
0.53	sp|O14627|CDX4_HUMAN	45-49	0
0.53	sp|Q5VST9|OBSCN_HUMAN	6089-6093	0
0.53	sp|Q9HC84|MUC5B_HUMAN	1128-1135	0
0.53	sp|P47888|OR3A3_HUMAN	211-216	0
0.53	sp|Q8N6Y0|USBP1_HUMAN	131-135	0
0.53	sp|P01042|KNG1_HUMAN	99-103	0
0.53	sp|P10588|NR2F6_HUMAN	247-251	1
0.53	sp|P40426|PBX3_HUMAN	315-322	0
0.53	sp|A7MBM2|DISP2_HUMAN	1064-1073	0
0.53	sp|Q96FX8|PERP_HUMAN	76-79	0
0.53	sp|P54886|P5CS_HUMAN	158-164	0
0.53	sp|A0A1B0GUX0|SMIP1_HUMAN	43-47	0
0.53	sp|Q96I51|RCC1L_HUMAN	38-43	0
0.53	sp|Q8NGX6|O10R2_HUMAN	165-169	0
0.53	sp|Q9BXB5|OSB10_HUMAN	225-230	0
0.53	sp|A6NLC5|CC070_HUMAN	3-8	0
0.53	sp|P17900|SAP3_HUMAN	18-23	0
0.53	sp|Q9UBT7|CTNL1_HUMAN	222-229	0
0.53	sp|A0A6I8PU40|TUG1_HUMAN	65-71	0
0.53	sp|Q12891|HYAL2_HUMAN	463-468	0
0.53	sp|Q9H8G2|CAAP1_HUMAN	19-25	0
0.528	sp|Q9H313|TTYH1_HUMAN	179-183	0
0.528	sp|Q9HA77|SYCM_HUMAN	68-73	0
0.528	sp|P30837|AL1B1_HUMAN	245-250	0
0.528	sp|Q96F81|DISP1_HUMAN	1082-1087	0
0.528	sp|Q8N131|PORIM_HUMAN	30-36	0
0.528	sp|O43324|MCA3_HUMAN	2-5	1
0.528	sp|Q9UJ83|HACL1_HUMAN	62-67	1
0.528	sp|P53675|CLH2_HUMAN	380-385	0
0.528	sp|Q96EK2|PF21B_HUMAN	160-164	0
0.528	sp|Q9BYN7|ZN341_HUMAN	223-228	0
0.528	sp|Q6YBV0|S36A4_HUMAN	3-13	0
0.528	sp|Q5M775|CYTSB_HUMAN	857-861	0
0.528	sp|Q8TEZ7|PAQR8_HUMAN	331-339	0
0.528	sp|Q13686|ALKB1_HUMAN	48-52	0
0.528	sp|A0AVF1|IFT56_HUMAN	400-405	0
0.528	sp|O14745|NHRF1_HUMAN	272-277	0
0.528	sp|Q00610|CLH1_HUMAN	380-385	0
0.528	sp|Q9BYH8|IKBZ_HUMAN	42-47	0
0.528	sp|Q03169|TNAP2_HUMAN	258-263	0
0.528	sp|Q9UJA2|CRLS1_HUMAN	254-259	0
0.528	sp|P82979|SARNP_HUMAN	121-125	0
0.528	sp|Q96HR9|REEP6_HUMAN	162-167	0
0.528	sp|Q9Y4L1|HYOU1_HUMAN	411-419	1
0.528	sp|P09848|LPH_HUMAN	1385-1389	0
0.528	sp|Q3KP44|ANR55_HUMAN	272-278	1
0.528	sp|Q969V3|NCLN_HUMAN	39-43	0
0.528	sp|Q96NX9|DACH2_HUMAN	347-353	0
0.528	sp|Q8NCG7|DGLB_HUMAN	285-288	0
0.528	sp|Q9P212|PLCE1_HUMAN	1301-1305	0
0.526	sp|Q96JE9|MAP6_HUMAN	280-284	0
0.526	sp|Q96DT5|DYH11_HUMAN	2-7	0
0.526	sp|Q96DT5|DYH11_HUMAN	45-50	0
0.526	sp|Q9NZQ3|SPN90_HUMAN	302-307	0
0.526	sp|Q6ZR08|DYH12_HUMAN	7-11	0
0.526	sp|A6NNC1|P12LL_HUMAN	360-368	0
0.526	sp|A6NNC1|P12LL_HUMAN	634-642	0
0.526	sp|Q5KSL6|DGKK_HUMAN	722-730	0
0.526	sp|Q8IZ83|A16A1_HUMAN	80-86	0
0.526	sp|Q96JK4|HIPL1_HUMAN	69-74	0
0.526	sp|A6NKD9|CC85C_HUMAN	5-11	0
0.526	sp|P29762|RABP1_HUMAN	33-37	0
0.526	sp|Q7Z4H3|HDDC2_HUMAN	196-199	1
0.526	sp|Q96PF2|TSSK2_HUMAN	179-183	0
0.526	sp|Q9Y2U8|MAN1_HUMAN	322-325	0
0.526	sp|O95863|SNAI1_HUMAN	123-128	0
0.526	sp|Q8TER5|ARH40_HUMAN	1124-1129	0
0.526	sp|P48431|SOX2_HUMAN	27-30	0
0.526	sp|Q99748|NRTN_HUMAN	6-10	0
0.526	sp|O95905|ECD_HUMAN	229-234	0
0.526	sp|O15270|SPTC2_HUMAN	34-42	0
0.526	sp|Q9BZM6|ULBP1_HUMAN	2-8	0
0.526	sp|Q15046|SYK_HUMAN	2-7	0
0.526	sp|Q96M27|PRRC1_HUMAN	428-433	0
0.526	sp|Q7Z7J7|LHPL4_HUMAN	91-96	0
0.526	sp|O00754|MA2B1_HUMAN	849-854	0
0.526	sp|Q86SP6|GP149_HUMAN	279-287	0
0.526	sp|P52815|RM12_HUMAN	107-116	0
0.526	sp|Q8N8A2|ANR44_HUMAN	845-849	0
0.526	sp|Q9Y4G6|TLN2_HUMAN	2354-2359	0
0.526	sp|Q96MK2|RIPR3_HUMAN	901-906	0
0.526	sp|Q9C0G6|DYH6_HUMAN	2999-3004	0
0.526	sp|Q9NRC6|SPTN5_HUMAN	752-758	0
0.526	sp|Q96IR7|HPDL_HUMAN	86-91	0
0.526	sp|Q6V0I7|FAT4_HUMAN	273-277	0
0.526	sp|Q15582|BGH3_HUMAN	258-262	1
0.526	sp|Q15596|NCOA2_HUMAN	89-92	0
0.526	sp|P17544|ATF7_HUMAN	445-450	0
0.526	sp|Q68BL8|OLM2B_HUMAN	233-238	0
0.526	sp|Q6IC83|CV042_HUMAN	37-42	0
0.526	sp|Q16873|LTC4S_HUMAN	133-138	1
0.526	sp|Q9NQ94|A1CF_HUMAN	191-195	0
0.526	sp|Q9BY12|SCAPE_HUMAN	729-734	0
0.526	sp|Q4G0P3|HYDIN_HUMAN	2105-2110	0
0.526	sp|Q7Z3J2|VP35L_HUMAN	89-94	0
0.526	sp|Q92932|PTPR2_HUMAN	145-150	0
0.526	sp|P29558|RBMS1_HUMAN	114-119	0
0.526	sp|Q9H0C5|BTBD1_HUMAN	81-84	1
0.524	sp|P51689|ARSD_HUMAN	10-14	0
0.524	sp|P58005|SESN3_HUMAN	112-117	0
0.524	sp|P54253|ATX1_HUMAN	561-566	1
0.524	sp|Q9BTC0|DIDO1_HUMAN	1413-1419	0
0.524	sp|Q8WVE0|EFMT1_HUMAN	14-19	0
0.524	sp|Q92575|UBXN4_HUMAN	292-300	0
0.524	sp|Q9NSY1|BMP2K_HUMAN	343-348	0
0.524	sp|Q9P244|LRFN1_HUMAN	105-110	0
0.524	sp|Q6T4R5|NHS_HUMAN	109-117	0
0.524	sp|Q9UPR3|SMG5_HUMAN	990-998	0
0.524	sp|P20591|MX1_HUMAN	11-16	0
0.524	sp|A0A1B0GVG4|CC194_HUMAN	25-32	0
0.524	sp|O95758|PTBP3_HUMAN	145-150	0
0.524	sp|Q8N7X0|ADGB_HUMAN	1639-1644	0
0.524	sp|Q9NWW9|PLAT2_HUMAN	43-48	0
0.524	sp|P15056|BRAF_HUMAN	29-39	0
0.524	sp|H3BV60|TGR3L_HUMAN	257-261	0
0.524	sp|Q96JG8|MAGD4_HUMAN	308-314	0
0.524	sp|Q02952|AKA12_HUMAN	893-897	0
0.524	sp|Q9UPP1|PHF8_HUMAN	910-917	0
0.524	sp|O60241|AGRB2_HUMAN	174-179	0
0.524	sp|Q14008|CKAP5_HUMAN	522-527	0
0.524	sp|Q5T6C5|AT7L2_HUMAN	7-13	0
0.524	sp|Q99549|MPP8_HUMAN	40-45	0
0.524	sp|Q53EL9|SEZ6_HUMAN	912-917	0
0.524	sp|P57055|DSCR6_HUMAN	5-9	0
0.524	sp|A0A0A0MT36|KVD21_HUMAN	99-104	0
0.524	sp|Q6P1N0|C2D1A_HUMAN	15-18	0
0.524	sp|P49918|CDN1C_HUMAN	251-259	0
0.524	sp|A0A1W2PPH5|TFLM_HUMAN	138-143	0
0.524	sp|P41273|TNFL9_HUMAN	173-180	1
0.524	sp|Q9BSK0|MALD1_HUMAN	139-144	0
0.524	sp|Q96KR1|ZFR_HUMAN	166-175	0
0.524	sp|P35520|CBS_HUMAN	155-159	1
0.524	sp|O95365|ZBT7A_HUMAN	133-138	0
0.524	sp|P14672|GLUT4_HUMAN	129-133	0
0.524	sp|Q9H7M9|VISTA_HUMAN	193-197	0
0.524	sp|Q902F9|EN113_HUMAN	94-99	0
0.524	sp|Q9HCL0|PCD18_HUMAN	1054-1058	0
0.524	sp|Q9NZ71|RTEL1_HUMAN	929-933	0
0.524	sp|Q03001|DYST_HUMAN	4449-4454	0
0.524	sp|Q9NZQ8|TRPM5_HUMAN	546-551	0
0.524	sp|O00468|AGRIN_HUMAN	1779-1783	0
0.524	sp|Q5VZ03|NXNL2_HUMAN	34-39	0
0.524	sp|Q8N201|INT1_HUMAN	1566-1571	1
0.524	sp|Q02747|GUC2A_HUMAN	14-19	0
0.524	sp|Q9HA92|RSAD1_HUMAN	115-120	0
0.524	sp|Q68D42|TM215_HUMAN	55-60	0
0.524	sp|Q8TAC9|SCAM5_HUMAN	203-212	0
0.522	sp|Q8WU76|SCFD2_HUMAN	120-124	0
0.522	sp|Q6ZVF9|GRIN3_HUMAN	651-654	0
0.522	sp|Q8NBP7|PCSK9_HUMAN	388-393	1
0.522	sp|O43670|ZN207_HUMAN	340-345	0
0.522	sp|Q9BQE5|APOL2_HUMAN	157-162	0
0.522	sp|P22736|NR4A1_HUMAN	42-46	0
0.522	sp|Q9Y2Y9|KLF13_HUMAN	2-5	0
0.522	sp|P23610|HAP40_HUMAN	139-143	1
0.522	sp|Q8NE00|TM104_HUMAN	161-166	0
0.522	sp|Q9NWM3|CUED1_HUMAN	348-353	0
0.522	sp|Q9BWM7|SFXN3_HUMAN	182-187	0
0.522	sp|P04920|B3A2_HUMAN	666-670	0
0.522	sp|Q3KR16|PKHG6_HUMAN	364-367	0
0.522	sp|Q9BSR8|YIPF4_HUMAN	206-211	0
0.522	sp|Q9NQ86|TRI36_HUMAN	148-154	0
0.522	sp|Q96DA6|TIM14_HUMAN	13-18	0
0.522	sp|Q6ZVH7|ESPNL_HUMAN	208-214	0
0.522	sp|Q99624|S38A3_HUMAN	144-148	0
0.522	sp|Q86VI3|IQGA3_HUMAN	362-367	0
0.522	sp|P13807|GYS1_HUMAN	247-252	0
0.522	sp|Q68DK7|MSL1_HUMAN	10-15	0
0.522	sp|Q4G0W2|DUS28_HUMAN	31-36	1
0.522	sp|A6NI87|CBY3_HUMAN	212-216	0
0.522	sp|Q9Y4W6|AFG32_HUMAN	528-533	1
0.522	sp|Q15021|CND1_HUMAN	467-471	0
0.522	sp|Q15021|CND1_HUMAN	1035-1040	0
0.522	sp|Q5VST9|OBSCN_HUMAN	192-198	1
0.522	sp|Q9HC84|MUC5B_HUMAN	593-600	0
0.522	sp|P12318|FCG2A_HUMAN	225-234	0
0.522	sp|Q9NQC3|RTN4_HUMAN	71-76	0
0.522	sp|Q9HA82|CERS4_HUMAN	353-356	0
0.522	sp|Q96JH7|VCIP1_HUMAN	455-460	0
0.522	sp|Q9UI17|M2GD_HUMAN	201-206	0
0.522	sp|P30291|WEE1_HUMAN	604-608	0
0.522	sp|Q96QP1|ALPK1_HUMAN	285-290	0
0.522	sp|O60779|S19A2_HUMAN	11-16	0
0.522	sp|Q9HDC5|JPH1_HUMAN	386-398	0
0.522	sp|Q96EY9|ADAT3_HUMAN	183-189	0
0.522	sp|P0C6S8|LIGO3_HUMAN	260-265	0
0.522	sp|Q86X51|EZHIP_HUMAN	69-76	0
0.522	sp|Q8NFJ9|BBS1_HUMAN	84-90	1
0.522	sp|Q8NDV2|GPR26_HUMAN	139-143	0
0.522	sp|Q86U10|LPP60_HUMAN	405-411	1
0.522	sp|P51817|PRKX_HUMAN	7-12	1
0.522	sp|Q14978|NOLC1_HUMAN	449-454	0
0.522	sp|Q9NS39|RED2_HUMAN	331-335	0
0.522	sp|Q96NT1|NP1L5_HUMAN	159-167	0
0.522	sp|O15405|TOX3_HUMAN	330-335	0
0.522	sp|P46379|BAG6_HUMAN	1070-1076	1
0.522	sp|A6NE52|WDR97_HUMAN	477-481	0
0.522	sp|P16403|H12_HUMAN	5-15	0
0.52	sp|Q9UQ90|SPG7_HUMAN	528-533	0
0.52	sp|Q3B7T1|EDRF1_HUMAN	1137-1143	0
0.52	sp|Q9C0G0|ZN407_HUMAN	2232-2235	0
0.52	sp|Q9BZZ2|SN_HUMAN	611-616	0
0.52	sp|P32242|OTX1_HUMAN	324-330	0
0.52	sp|A6NNW6|ENO4_HUMAN	595-601	0
0.52	sp|Q96AV8|E2F7_HUMAN	527-532	0
0.52	sp|Q16891|MIC60_HUMAN	240-245	0
0.52	sp|Q5JYT7|K1755_HUMAN	428-434	0
0.52	sp|Q9Y247|FA50B_HUMAN	131-136	0
0.52	sp|O95155|UBE4B_HUMAN	233-236	0
0.52	sp|Q8IVL6|P3H3_HUMAN	488-493	0
0.52	sp|Q15262|PTPRK_HUMAN	5-11	0
0.52	sp|P52961|NAR1_HUMAN	51-60	0
0.52	sp|Q8N2K0|ABD12_HUMAN	26-32	0
0.52	sp|Q8N8R3|S2529_HUMAN	98-104	0
0.52	sp|Q8TB72|PUM2_HUMAN	285-289	0
0.52	sp|Q5VTT5|MYOM3_HUMAN	66-72	0
0.52	sp|Q96KR1|ZFR_HUMAN	36-43	0
0.52	sp|Q8NDL9|CBPC5_HUMAN	561-566	0
0.52	sp|O43482|MS18B_HUMAN	153-157	1
0.52	sp|Q16322|KCA10_HUMAN	214-219	1
0.52	sp|Q96G91|P2Y11_HUMAN	289-294	0
0.52	sp|Q7L592|NDUF7_HUMAN	14-19	0
0.52	sp|Q8NH08|O10AC_HUMAN	224-228	0
0.52	sp|O14830|PPE2_HUMAN	19-24	0
0.52	sp|P48741|HSP77_HUMAN	178-184	0
0.52	sp|Q9NQ88|TIGAR_HUMAN	105-110	0
0.52	sp|O00192|ARVC_HUMAN	852-856	0
0.52	sp|P20333|TNR1B_HUMAN	18-22	0
0.52	sp|Q96QF7|GCNA_HUMAN	357-360	0
0.52	sp|O75164|KDM4A_HUMAN	482-485	0
0.52	sp|Q9Y6Q6|TNR11_HUMAN	559-563	0
0.52	sp|Q9BSK2|S2533_HUMAN	238-241	0
0.52	sp|P55265|DSRAD_HUMAN	784-788	0
0.52	sp|Q6PFW1|VIP1_HUMAN	586-590	0
0.52	sp|O43314|VIP2_HUMAN	574-578	0
0.52	sp|Q8NBA8|DTWD2_HUMAN	36-45	0
0.52	sp|Q9H1A3|METL9_HUMAN	44-47	0
0.52	sp|Q96D31|CRCM1_HUMAN	234-238	1
0.52	sp|Q6PF15|KLH35_HUMAN	123-128	0
0.52	sp|A8MW92|P20L1_HUMAN	522-526	0
0.52	sp|Q9BYK8|HELZ2_HUMAN	707-712	0
0.52	sp|P11168|GTR2_HUMAN	434-440	0
0.518	sp|Q9BZE3|BARH1_HUMAN	130-134	0
0.518	sp|Q8WXG9|AGRV1_HUMAN	5471-5476	0
0.518	sp|Q09019|DMWD_HUMAN	386-392	1
0.518	sp|Q9P244|LRFN1_HUMAN	593-598	0
0.518	sp|Q7Z6R9|AP2D_HUMAN	171-175	0
0.518	sp|O94832|MYO1D_HUMAN	80-85	0
0.518	sp|Q13620|CUL4B_HUMAN	31-35	0
0.518	sp|Q8IY63|AMOL1_HUMAN	701-710	0
0.518	sp|O14497|ARI1A_HUMAN	2181-2186	1
0.518	sp|Q9Y6V0|PCLO_HUMAN	4912-4922	0
0.518	sp|Q6NUK4|REEP3_HUMAN	129-137	0
0.518	sp|Q4FZB7|KMT5B_HUMAN	500-505	0
0.518	sp|P28290|ITPI2_HUMAN	582-586	0
0.518	sp|P25100|ADA1D_HUMAN	529-534	0
0.518	sp|O43293|DAPK3_HUMAN	332-335	0
0.518	sp|O00519|FAAH1_HUMAN	24-28	0
0.518	sp|P22670|RFX1_HUMAN	739-745	0
0.518	sp|Q5TBA9|FRY_HUMAN	1525-1529	0
0.518	sp|Q8N2C7|UNC80_HUMAN	1607-1612	0
0.518	sp|A6NHY2|AKD1B_HUMAN	21-25	0
0.518	sp|P17342|ANPRC_HUMAN	139-144	1
0.518	sp|P28300|LYOX_HUMAN	79-84	0
0.518	sp|Q9Y6R7|FCGBP_HUMAN	163-168	0
0.518	sp|O14686|KMT2D_HUMAN	945-950	0
0.518	sp|Q9UGK8|SRGEF_HUMAN	165-170	0
0.518	sp|P50552|VASP_HUMAN	99-104	0
0.518	sp|Q5SNT2|TM201_HUMAN	24-28	0
0.518	sp|P10588|NR2F6_HUMAN	267-272	1
0.518	sp|Q96S37|S22AC_HUMAN	189-195	0
0.518	sp|Q8IW45|NNRD_HUMAN	109-113	0
0.518	sp|A0A0B4J1V6|HV373_HUMAN	78-83	0
0.518	sp|Q9BQR3|PRS27_HUMAN	20-25	0
0.518	sp|O95221|OR5F1_HUMAN	145-151	0
0.518	sp|O94972|TRI37_HUMAN	719-723	0
0.518	sp|Q8IZU8|DSEL_HUMAN	1105-1110	0
0.518	sp|O43157|PLXB1_HUMAN	278-282	1
0.518	sp|Q9BPW8|NIPS1_HUMAN	27-32	0
0.518	sp|O00116|ADAS_HUMAN	63-70	0
0.518	sp|Q9Y618|NCOR2_HUMAN	1699-1704	0
0.518	sp|Q5W5X9|TTC23_HUMAN	276-281	0
0.518	sp|Q96K62|ZBT45_HUMAN	2-6	0
0.518	sp|P12111|CO6A3_HUMAN	2908-2913	0
0.516	sp|Q9NY46|SCN3A_HUMAN	459-468	0
0.516	sp|Q8IWE2|NXP20_HUMAN	61-65	0
0.516	sp|Q96T83|SL9A7_HUMAN	314-319	0
0.516	sp|Q96T58|MINT_HUMAN	2105-2109	0
0.516	sp|Q13428|TCOF_HUMAN	490-495	0
0.516	sp|O95677|EYA4_HUMAN	458-463	0
0.516	sp|Q7Z589|EMSY_HUMAN	118-123	1
0.516	sp|Q3YBM2|T176B_HUMAN	108-113	1
0.516	sp|O95831|AIFM1_HUMAN	142-147	1
0.516	sp|Q8IVD9|NUDC3_HUMAN	101-104	0
0.516	sp|P17661|DESM_HUMAN	134-138	0
0.516	sp|Q5ST30|SYVM_HUMAN	696-701	0
0.516	sp|Q5VWQ8|DAB2P_HUMAN	867-870	0
0.516	sp|P51610|HCFC1_HUMAN	547-555	0
0.516	sp|Q96I15|SCLY_HUMAN	11-16	0
0.516	sp|Q96JG8|MAGD4_HUMAN	116-127	0
0.516	sp|Q9UPN6|SCAF8_HUMAN	242-247	0
0.516	sp|Q9Y5V3|MAGD1_HUMAN	69-72	0
0.516	sp|Q08629|TICN1_HUMAN	5-13	0
0.516	sp|Q16795|NDUA9_HUMAN	2-5	0
0.516	sp|Q14142|TRI14_HUMAN	349-353	0
0.516	sp|Q15274|NADC_HUMAN	211-216	1
0.516	sp|Q9Y5T4|DJC15_HUMAN	48-53	0
0.516	sp|Q9Y4H2|IRS2_HUMAN	188-193	0
0.516	sp|Q96HC4|PDLI5_HUMAN	345-348	0
0.516	sp|Q96EB6|SIR1_HUMAN	135-139	0
0.516	sp|Q9UKX7|NUP50_HUMAN	101-107	0
0.516	sp|Q13158|FADD_HUMAN	84-91	0
0.516	sp|Q9ULD9|ZN608_HUMAN	176-181	0
0.516	sp|Q96C12|ARMC5_HUMAN	765-770	0
0.516	sp|Q9UBC1|IKBL1_HUMAN	101-106	0
0.516	sp|Q8IVT5|KSR1_HUMAN	529-534	0
0.516	sp|Q99466|NOTC4_HUMAN	1673-1679	0
0.516	sp|Q9H6H4|REEP4_HUMAN	129-137	0
0.516	sp|Q96RK0|CIC_HUMAN	1487-1492	0
0.516	sp|Q7Z3H4|SAMD7_HUMAN	134-138	0
0.516	sp|A7E2V4|ZSWM8_HUMAN	959-963	0
0.516	sp|P78413|IRX4_HUMAN	116-121	0
0.516	sp|Q8NFW9|MYRIP_HUMAN	742-746	0
0.516	sp|Q7Z2D5|PLPR4_HUMAN	256-260	0
0.516	sp|A8MYZ0|MIY4B_HUMAN	197-201	0
0.516	sp|O00410|IPO5_HUMAN	2-6	0
0.516	sp|Q9Y3A0|COQ4_HUMAN	53-58	0
0.516	sp|Q8IXQ5|KLHL7_HUMAN	376-380	1
0.516	sp|A8MU46|SMTL1_HUMAN	372-376	0
0.516	sp|P12270|TPR_HUMAN	1683-1687	0
0.514	sp|O76031|CLPX_HUMAN	453-460	0
0.514	sp|Q15818|NPTX1_HUMAN	43-48	0
0.514	sp|Q86YV5|PRAG1_HUMAN	436-439	0
0.514	sp|P36269|GGT5_HUMAN	515-519	0
0.514	sp|Q8NGI3|O56B1_HUMAN	240-246	0
0.514	sp|O15528|CP27B_HUMAN	150-155	0
0.514	sp|P19971|TYPH_HUMAN	327-333	1
0.514	sp|Q16549|PCSK7_HUMAN	76-81	0
0.514	sp|Q8IYA6|CKP2L_HUMAN	8-11	0
0.514	sp|Q9UP79|ATS8_HUMAN	428-432	0
[truncated: 5,264 more rows]
